# Supplementary material for: The first Conus genome assembly reveals a primary genetic central dogma of conopeptides in C. betulinus
Source: Cell Discov. 2021 Feb 23;7:11. doi: 10.1038/s41421-021-00244-7 (PMC7900195; doi:10.1038/s41421-021-00244-7)
Supplement: Supplementary file 2 — Table S6 [file 41421_2021_244_MOESM2_ESM.xlsx]

## Sheet: Sheet1
Table S6. Conopeptide genes conot001-conot133 and their corresponding transcripts. Blast parameters were ristricted to 95% alignment length ratio and 95% identity.
Gene Name	Number of exon	Corresponding transcript	Nucleotide sequence
conot001	2		ATGGGCATGCGGATGATGTTCACCGTGTTTCTGTTGGTTGTCTTGGCAACCACTGTCGTTTCCTTCACTTCAGGTCATG---2426---TCTGGTGGCAGGAAGGCTGCAGCCAAAGCGTCTAACCGGATCGCTCTGACCGTCAGGAGTGCAACATGCTGTAATTATCCTCCCTGTTACGAGACTTATCCAGAAAGTTGTCTGTAA
conot002	2		ATGTTCACCGTGTTTCTGTTGGTTGTCTTGGCAACCACTGTCGTTTCCTTCACTTCAGGTGGTG---2402---GCATCTGGTGGCAGGAAGGCTGCAGCCAAAGCGTCTAACCGGATCGCTCTGACCGTCAGGAGTGCAACATGCTGTAATTATCCTCCCTGTTACGAGACTTATCCAGAAAGTTGTCTGTAA
conot003	2	Bt005	ATGGGCATGCGGATGATGTTCACCGTGTTTCTGTTGGTTGTCTTGGCAACCACTGTGGTTTCCTTCGCTGCAGATCGTG---18430---AATCCAATCACAGGAATCGCAGAGCATCTAACCAGATTCCGCGGGGGTTGTGGGCTGAATGCTGTGAGGATCCTCCTTGTCGGGTGAATAACATGGAGCATTGTCCCGCAAACTGA
conot004	2	Bt001	ATGTTCACCGTGTTTCTGCTGGTTGTCTTGGCAACCACTGTGGTTTCCTTCACTTCAGGTCGTG---2296---GCATTTCGTGGCAGGAATCCCGCAGCCGACGACAAAAGGTCTGACCTGGCCGCTCTGAGCGTCAGGGGAGGATGCTGTTCCCATCCTGCCTGTGGCGTGAATCATCCAGAGCTTTGTGGCTGA
conot005	2	Bt003	ATGTTCACCGTGTTTCTGCTGGTTGTCTTGGCAACCACCGTCGTTTCCTTCACTTCAGGTCGTG---7763---GCATCTGGTGGCAGGAATGCTGCAGCCAAAGCGTCTAACCGGATCGCTAGGGCCATCATCAGTGGAGCATGCTGTGCATACCCTCCTTGTTTTTATCCAGAAAGATGTCTGTAA
conot006	2	Bt003	ATGTTCACCGTGTTTCTGCTGGTTGTCTTGGCAACCACCGTCGTTTCCTTCACTTCAGGTCGTG---7355---GCATCTGGTGGCAGGAATGCTGCAGCCAAAGCGTCTAACCGGATCGCTAGGGCCATCAGCAGTGGAGCATGCTGTGCATACCCTCCTTGTTTCGAGGCTTATCCAGAAAGATGTCTGTAA
conot007	1		ATGCAACTGTACACGCATCTGTATCTGCTGGTGCCCCTGGTGACCTTCCACCTAATCCTAGGCACGGGCACGCTAGGTCATGGAGGCGCACTGACTGAAAGCCGTTCGGCTGACGCCACAGCACTGAAACCAGAGCCTGTCCTCCTGCAGAAATCCGCTGCCCGCAGCACCGACGACAATGGCAAGGACAGGTTGACTCAGATGAAGAGGACTCTCAAAAAGCGAGGAAACACGGCCAGAGGCTACGAAGATGATAGAGAGATTGCAGAGACTGTTAGAGAACTCGAGGAAGCAGGAAAATGA
conot008	1	Bt010	ATGCAACTGTACACGCATCTGTATCTGCTGGTGCCCCTGGTGACCTTCTACCTAATCCTAGGGACGGGCACACTAGCTCATGGAGACGCACTGACTGAACGCCGTTTGGCTGACGCCACAGCACTGAAACCTGAGCATGTCCTCCTGCAGAAGTCCGCTGTCCGCAGCACCAACGATAATGGCAAGGACAGGTTGACTCAGATGAAGAGGATTCTCAAAAAGCAAGGAAACACAGCCAGAGGCTACGAACAAGCTAGAGAGGAGGCTGTTAATGAACTCAAGGAAAGACGTAAAAAGATAATCAAGCTGGGTGTTCCACGTGACACTCGTCTGTTCTAA
conot009	1	Bt012, Bt013, Bt016, Bt017	ATGCAACTGTACACGCATCTGTATCTGCTGGTGCCCCTGGTGACCTTCTACCTAATCCTAGGCACGGGCACGCTAGGTCATGGAGGCGCACTGACTGAACGCCGTTTGGCTGACGCCACAGCGCTGAAACCTGAGCCTATCCTCCTGCAGAAATCCGCCGCCCGCAGCACTGACGACAATGGGCAGGACAGGTTGACTCAGATGATCAGGATTCTCAAAAAGCGAGGAAACATGGGCAGAGACGGCGAAGAAGTCAGAGAGGCTGCAGAGACTCTTAATGAACTCACGCCGTAG
conot010	1		ATGCAACTGTACACGCATCTGTATCTGCTGGTGCCCCTGGTGACCTTCTACCTAATCTTAGGCACGGGCACGCTAGGTCATGGAGGCGCACTGACTGAACGCCGTTTGGCTGACGCCACAGCGCTGAAACCTGAGCCTGTCCTCCTGCAGAAATCCGCTGCCCGCAGCACCGACGACAATGGCAAGGACAGGTTGACTCAGATGAAGAGGATTTTCAAACAGCGAGGAAACACGGCCAGAGGCTACGAAGAAGATAGAGAGGTTGCAGAGACTGTTAGAGAACTCCGATGA
conot011	4	Bt018	ATGTTGCGACTGATCATCGCCGCCGTACTCGCCTCCGCCTGCCTCGCTTACCCTCAAA---5281---GAGAGGGATGGCGCCCCCCCGCAGATACGGCCAACCTCCAGCCCCTTTAATCAGGGAATGCAGGCCATGCCCGCCTTCCCCAACATGCAGGGAATGCAGGGAATGCCGGGAATGGCCGGTGGTCAATTCCT---2194---AGGCCTTTCAACCCTAACCTTGGCATTGGCTACAAGAG---3638---AGGGATGTCGATGAGAACCTAGAGAAGAGGAGACAGCACTCGAAGTTCAACGAGGGCAACAAATCTCCCTTTGACGCAGAGGGTGGCTTCGGAAACTTCATGAACTTCATGAAGGAAAACAACCTTCCGTTCGCGAACATGG…
conot012	3	Bt020	ATGGAGATGGCCTACTGGGTGATGGTGATGATGATGGTGTGGATTACAGCCCCTCTGTCCGAAGGTGGTAAACTGAACGATGTAATTCGG---8375---GCTTTGGCGCCAGACGACGTAACCCCACAGTTTATCTTGCGAAGTCTGATTTCCCGTCGTCGTTCTGACAGCGATGTTCGGGAGG---5459---CCCGTATGTTCCTGGAAGATATGTCCACCATAG
conot013	1		ATGCAGTTCTTCACCTGCTTGTGTCTGCTGGTTCCACTCATGCTCTTCTTTCACCTGACCCACTCGGTCACGGCAGACCACGCAGGGGCCGCCACGGAAGTCCGCTCGGCTGACCACACGTTGAAACGGTTTGTCCACCACGTCCACCAGCCCCCGAAACGTGGACCCGTGCAGCCCAGGGCATCCACTATCCACGGCCTTCACAACGATGACAACGACAACGATGGTGACAAGAAGAAGCGGACAGGCGATCTCAGCGTGAACTTGGATTTGAGTGTTTTGGCAGAGGGCTTGAACAAACAGGAGGAAGCAACAGAAACATCACAGGCAAACTGGATAGGCTAG
conot014	1	Bt034, Bt035	ATGCAGTCATTCACCTGCATGTGTCTGCTGGTTCCACTCCTCCTCTTCCATCTGACTCAACGATCGGACACGGCAGACCACGGAGGGGCCGCCACGGACGTCCGCTCGGCTGACCACACCCTGAAACGGTTTCTCCACGACTTCCGCCGGACCCTGAAACGCAGATCCGACGGTCACTACGCTAGGAAGCGGGACaaccTCTGTGTCGTTAGACACGCAACTTTTGTCTGAGAGAGTTCGCGAGGGTCAAGAGCAGGGTCGGGAGCAGGGTCGGGAGCAGGAAGTGGCAGCTACAATGGAAAGGCTGTATGAGAAAGGTCGTTGA
conot015	1	Bt038	ATGCAGTCCTTCACCTGCATGTGTCTGCTGGTTCCACTCCTCCTCTTCCATCTGACTCAACGATCGGACACGGCAGACCACGGAGGGGCCGCCACGGACGTCCGCTCGGCTGACCGCACCCTGAAACGGTTTCACGACTTCCGCCGGGCTCCGAAACGCAGAAAAACGACGGGTCGCTACAATAGGAAGCGCCAACTCTCTGTGGAATTAGACCTGCAACGTTTGGCTGAGATTCGCGAGGGGCAAGAGCGGAATGTTGAAGCTTCAGTGTAA
conot016-1	1	Bt034	ATGCAGTCCTTCACCTGCGTGTGTCTGCTGGTACCACTCCTCCTCTTCCATCTGACTCAACGATCGGACACGGCAGACCACGGAGGGGCCGCCACGGATGTCCGCTCGGCTGACCACACCCTGAAACGGTTTCTCCACGACTTCCGCCGGACCCTGAAACGCAGATCCGACGGTCACTACGCTAGGAAGCGGGAAACCTCTGTGTCGTTAGACACGCAACTTTTGGTTGAGAGAGTTCGCGAGGGTCAAGAGCAGGGTCGGGAACAGGAAGTGGCAGCTTCAATGGAAAGGCTGTATGAGAAAGGTCGTTGA
conot016-2	1	Bt034	ATGCAGTCCTTCACCTGCGTGTGTCTGCTGGTACCACTCCTCCTCTTCCATCTGACTCAACGATCGGACACGGCAGACCACGGAGGGGCCGCCACGGATGTCCGCTCGGCTGACCACACCCTGAAACGGTTTCTCCACGACTTCCGCCGGACCCTGAAACGCAGATCCGACGGTCACTACGCTAGGAAGCGGGAAACCTCTGTGTCGTTAGACACGCAACTTTTGGTTGAGAGAGTTCGCGAGGGTCAAGAGCAGGGTCGGGAACAGGAAGTGGCAGCTTCAATGGAAAGGCTGTATGAGAAAGGTCGTTGA
conot017	3	Bt100	ATGGACGTACGTCGTGTAGCTGCCGTTCTCCTGGTTCTCTCCATGGCCCGCTCTGTGACAGCAATAGATG---6013---GCGAGGTGCAACGAGCCCTTGAATTTGGGGAATACCGGCTGCGATGAAGTACGCATAAGGTGGTATTACAACCAAGGCAACGTGGCGTGTCAAACCTTTCAGTACACTGGATGTGGAGGCAACAGGAACAACTTTTACAATCGGGATGACTGTAAAAAATGTTGCAGGTG---2804---GACATGGAATGTGTTTCTGCAGGCCGCTGA
conot018	2	Bt026	ATGGAGGGACGTCGTTTTGCTGCTGTTCTGATCCTGGCCATCTGTCTGCTTGCACCTGGGGCTGCTGCTTCGAGACGTCACG---3714---TTCTACTGAATGTATGCATACTACCAGCGATAACGGGACCGTGCAAGGCGTCTATGCAGCGATATTACTTCGATGTGACTTCTTACAACTGTAAAACGTTCATTTACGGAGGATGTCTTGGCAACGGCAACAATTTTCACACTTACGATGAGTGTTTCGACAAATGTGGGTGA
conot019	3	Bt025	ATGGAGGGACGTCGTTTGGCTGTTGTTCTGATTGTGACCAGTTGTCTGTCTGCCTTGACTGTTGGCGATACGAGATCAGTACCTG---6975---ACGTGTGTTTTCAACCCGTGGTGGTTGGGCCGTGCAGAGGCAAATTCCCACACTATTACTTCAACTCCATTTTAGCCACGTGCCAACTGTTCGATTACGGGGGATGTAGGGGCAACGAAAACAGATTTGAGAAGATGGATGCCTGCCTGTATACATGCGA---5595---ATACCCGTGGAGGGGAATTTTAGGTTACTGA
conot020	3	Bt117	ATGCCCAGTTGTCATG---2337---GCACGTCCGCAGTTCACACTGCCATTGGTTCTGTTTCAAGAACTGTCGTCAGACGAGGATACACGTCAACAGTCCGCCCACAGAAAAACCGACACTCTCCCAG---1599---ACTAGCCGGGTGGAAGGTTTACCGTCGCTGTGTTCGCTGCCCAAAGTGGTGGGACCGTGCAGGGCCTTAATCCCTCGTTTCTACTTCAACAGCACCCAGCTAGAGTGCCTTCCCTTTGCCTACGGAGGCTGCCATGGCAACGACAATAACTTTGAGACGTATTCTGAATGTCAGGCGTCGTGCCGTTGA
conot021	3	Bt118	ATGCCGTCGGTGAGGTGGCTATTGGCGGTGACCACGGTGGCCGTTGTGGTGATCGTGATGGCGTTGAGTGGTCCTTACTCCGGTTCCCGGGCCCATCACCAGGCCACGGTTCAGA---2879---ATGACCAGGAATGCGGACTATCACAAAGGAGCGGCAACGAAACTGCAAACCGATGGAACATCTTCAGGCATTGTTGACA---1408---AGGTGCCACCTGCCCCCAGAGACCGGCATGTGCAGGGCGTACATGCCCATGCATTTCTACAATGCCACGCTGGGCCGGTGCCAGGGGTTCATCTACGGCGGCTGCAACGGCAACGACAACAAGTTCGACACGGAGGAGGACTGCATGAAGGCGTGCCATCACTGA
conot022	3	Bt031, Bt032	ATGACGCGTGTGTTCGTTGCGATGTTCTTCCTCTTGGCGCTAACAGAGGGATGGCCACCTTTGTATGATCATAACTGTGAGAATGGGCCTAATATG---5023---CATTACTCGTACACGTGCGGTACAAAACGGAAATGTGCAATCATTCGTAAGAGGAACGGATTGACGTGCAAGCTGATGTGTAAGTGTGAACCTGGAGTCGACTGTCTTCACGGTGAAAACATCGATTGGGATGACAGGACTGCCAA---1785---ATCATCTACTGCCCGTAG
conot023	3	Bt031, Bt032	ATGACGCGTGTGTTCGTTGCGATGTTCTTCCTCTTGGCGCTAACAGAGGGATGGCCACCTTTGTATGATCGTAACTGTGAGAATGGGCCTAATATG---4667---CATTACTCGTACACGTGCGGTACAAAACGGAAATGTGCAATCATTCGTAAGAGGAACGGACAATCGACGTGCAAGCTGATGTGCAAGTGTGAACCTGGAGTCGACTGTCTTCACGGTGAAAACATTGATTGGGATGACAGGACTGCCAA---1691---ATCATCTACTGCCCGTAG
conot024	2	Bt042	ATGCAGAGAGGGGTCGTGCTGCTCGGGGTGGTCGCCTTCCTTGCCCTGTGGCCGCAGGCCGCTGCCGACGTGTACGATATTGACGATCCTGACGTGTGGTCCGTGGTCGATCATACACAGAGACTGATGCACGCCTGTGCCCAGGCCAATAGCTACCCACAGAA---1492---AAATGGTCGACGTACAACGTTGGGGCCTTTAAAAACAAGAATCTATTCTATTCAATGTATCACGACATGGTACGCTGCCTGGACTATTTTCTCCTGATAAGGTAA
conot025	2		ATGCAGAGAGGGGTCGTGCTGCTCGGGGTGGTCGCCTTCCTTGCCCTGTGGCCGCAGGCCGCTGCCGACGTGTACGATATTGACGATCCTGACGTGTGGTCCGTGGTCGATCATACACAGAGACTGATGCACGCCTGTGCCCAGAATAGCTACCCACAGAA---1440---AAATGGTCGACGTACAACGTTGGGGCCTTTAAAAACAAGAATCTATTCTATTCAATGTATCTCGACATGGTACGCACCGGCCTGGACTATTTTCGTCCTCCTGAGAGAAAGTAA
conot026	2	Bt040, Bt041	ATGCAGAGAGGGGTCGTGCTGCTCGGGGTGGTCGCCTTCCTTGCCCTGTGGCCGCAGGCCGCTGCCGAGGTGTACGATATTGACGATCCTAACGTGTGGTCCGTGGTCGACCATACACAGAGACTGATGCACACCTGTGCCCAGGCCAATAGCTACTCACAGAA---1454---AACAAATGGTCGAAGTACAACGTTGCGGCCTTTAAAGAGAAGAGTCTATTCCATTCAATGTATAGCGACTTGGTACCCTGCCTGGACTATTTTCTCCAGACAAGGTAA
conot027	2	Bt040	ATGCAGAGAGGGGTCGTGCTGCTCGGGGTGGTCGCCTTCCTTGCCCTGTGGCCGCAGGCCGCTGCCGAGGTGTACGATATTGACGATCCTAACGTGTGGTCCGTGGTCGACCATACACAGAGACTGATGCACACCTGTGCCCAGGCCAATAGCTACTCACAGAA---1508---AGCAAATGGTCGAAGTACAACGTTGCGGCCTTTAAAGAGAAGAGTCTATTCCATTATAGCGACTTGGTACCCTGCCTGGACTATTTTCTCCAGACAAGGTAA
conot028	2		ATGCAGAGAGGGGTCGTGCTGCTCGGGGTGGTCGCCTTCCTTGCCCTGTGGCCGCAGGCCGCTGCCGAGGTGTACGATTTGGACGATCCTGACGTGTGGTTCATGGTCGACCATGCACAGAGACTGATGCACACCTGTGCCCACGCCAATAGCTACCTAA---3744---GCATATGGTCGACGTACAACGTTGGGGCCTTCAAAGAAAAGAGTCTATACCATACAATGTTGAGCGACTTGGTATCCTGCCTGAACTATTTTCTCCTGACAAGGTAA
conot029	2		ATGCAGAGAGGGGTCGTGCTGCTCGGGGTGGTCGCCTTCCTTGCCCTGTGGCCGCAGGCCGCTGCCGAGGTGTACGATTTGGACGATCCTGACGTGTGGTTCATGGTCGACCATGCACAGAGACTGATGCACACCTGTGCCCACGCCAATAGCTACCCATGGAA---3765---AACATATGGTCGACGTACAACGTTGGGGCCTTCAAAGAAAAGAGTCTATACCATACAATGTTGAGCGACTTGGTATCCTGCCTGAACTATTTTCTCCTGACAAGGTAA
conot030	2	Bt043	ATGCAGAGGGGAGTCGTGCTGCTCGGGGTGGTCGCCTTCCTTGCCCTGTGGCCGCAGGCCAGTGCCGAGGTGTACGATTTGAGCGATCCTAACGTGTGGTCCGTGGTCGACCATACACAGAGACTGATGCACACCTGTGCCCAGGCCAATAGCTACACACAGAA---1714---AACAAATGGTCGACGTACAACGTTGCGGCCTTTAAGAAAAGAATCTATTCCGTACAATGTATAACGACTTGGTACCCTGCCTGGACTATTTTCTCACGATAAGGTAA
conot031	3	Bt047	ATGAACACCGCTGGCCGACTCCTGCTTCTGTGCCTCGCTCTGGGCCTGGTGTTCGAGTCTCTGGGAATACCC---13285---GTGGCTGATGACGTAGAAGCTGACAGAGACACCGATCCTGACGACGAAGATCCAAGGGGTCTTTCCTACT---15471---AGGACCCTGGTGGATTGCGGCGGTGTGCAATGTGAGTTCGGCTGCTGTGAAACAATCAACGGGCAAGAGAGATGCAGAGAAATTAACTGTCACTGA
conot032	3		ATGAAGCTGTGTGTGGCGTTTCTTCTTGTTCTGGTGATTCTGCCATCGGTGATTG---2337---GGGGGGAAGCCTAGCGAGCGTACACTGAGTGGTGCTACTCGGAGAGGCGATCG---19763---AGAATCTGCTCATTCCTAGGATGCGAACGTCATTTCAACTGCTGTGGCGACCTGTGTTGTTTCGACGACATGTGTGTTGTGACTGCCATAGGGTGTGGCCACTACTAG
conot033	3	Bt049, Bt050	ATGAAGCTGTGTGTGGCGTTTCTTCTTGTTCTGGTGATTCTGCCATCGGTGATTG---2337---GGGGGGAAGCCTAGCGAGCGTACACTGAGTGGTGCTACTCGGAGAGGCGATCG---15581---AGAATGTGCTCATCCCTAGGACAAAGATGCGAACGTCATTCCAACTGCTGTGGCTATCTGTGTTGTTTCTACGACATGTGTGTTGTGACTGCCATAGGGTGTGGCCACTACTAG
conot034	3	Bt057	ATGTTTCGTGTGACGTCAGTCGGCTGTTTCCTGCTGGTCATCGTTTTTCTGAACTTG---5928---GTTGTGCCTACCAGTGCCTGCCGCGCTGAAGGAACGTACTGTGAAAATGATTCCCAATGCTGTCTAAATGAATGCTGTTGGGGGGGTTGCGGACATC---5828---TGTCGCCATCCTGGAAAGAGGTCGAAACTCCAAGAATTCTTTCGACAACGTTGA
conot035	3	Bt054, Bt056	ATGTTCAGTCATACGTCAGTCAGTTTTCCCCTGTTCTCGATCATGGTTCTTGGCATGGTGGAGACG---6027---GTTATTTGCTCGTGTGGCTCGGACATCTCGAATGAAATCTGTGAAGAGCCGGACGAAAATGACTGCTCGTGCCCACATAATTGCTGCATTTTGAATCCACCCAAAAGGGATCAGTGTATGACACAGC---1325---CATATGTGCTACATTCTGCTAAGTGAAAATAGACGCCGCCGATCAACTCAGATGCAAGAAAGATTCCTTCGTATGCCACGTGGTCTTGCCGACTAG
conot036	3		ATGATGTGTCGTTTGATGTCACTCTGCTGCTTGCTGCTCATCGTTTCTCTGGACTTG---568---GCTGTGGGTGGTATTCCCTGTAACCAGCCAGGAGGATGGTGCTCTTCGCTCATGTGGTGCGATTCGTCTGATGTCTGTTGCGAATTCCCTGGACCGGCGAGGTGCACCAGTGAAAAGTCAGTCCTTCAAA---4333---GCGTGTGAATCTGTGCATTTTGCTCTAGGACGCCGGGCACAATACACCCGTTTCTTCAGACGTTGA
conot037	3	Bt051	ATGATGTTTCGTGTGACGTCAGTCGGCTGTCTCCTGCTGGTCATCGTTTTTCTGAACTTG---7382---GTTGTACTTACCAATGCCTGCCGCGATGGAACGTACTGCGAAAATCGTTTCCAATGCTGTGAAGGTGATTGCTGTTTCGGGACTTGCGTAAATC---5823---CCGTGTCGAATTCCTGGGAAGAGGGCGAAACTCCAAGAATTCTTTCGACAACGTTGA
conot038	3	Bt057	ATGATGTTTCGTGTGACGTCAGTCGGCTGTCTCCTGCTGGTCATCGTTTTTCTGAACTTG---9333---GTTGTGCCTACCAGTGCCTGCCGCGCTGAAGGAACGTACTGTGAAAATGATTTCCAATGCTGTCTAAATGAATGCTGTTGGGGGGGTTGCGGACATC---5924---CCGTGTCGAATTCCTGGAAAGAGGGCGAAACTCCAAGAATTCTTTCGAAAACGTTGA
conot039	3	Bt057	ATGATGTTTCGTGTGACGTCAGTCGGCTGTCTCCTGCTGGTCATCGTTTTTCTGAACTTG---5817---GTTGTGCCTACCAGTGCCTGCCGCGCTGAAGGAACGTACTGTGAAAATGATTCCCAATGCTGTCTAAATGAATGCTGTTGGGGGGGTTGCGGACATC---5785---CCGTGTCGCCATCCTGGAAAGAGGTCGAAACTCCAAGAATTCTTTCGACAACGTTGA
conot040	3	Bt060	ATGAAGCTGTCTTTGGCGATCGTTCTTATTCTGATGCTTCTATCCTTAAGCACCG---3734---GGAGCGGAGACGTCTGACAACCGTGCAAGCGGGAGTACCACAGCACTGAGAGACAGGCTTCTTGGTCCGAA---3847---AAGGCATGGAGGTGCCAAGAGTTGGGAGAGAGATGCAGCGATCATGACGATTGCTGTGGATGGCTCTGTTGTGCCTGGCCGCACGGTGGATGCGCAGTTTCATTCGTGGGGTGCAAGTGA
conot041	1	Bt062	ATGGCGTCTGTTCAGCCTGAGACCTGCTGCTGTCTGCTGTGGCTGATGCTCTCTGTACAGCTCGTCAATCCCGGCTCCCCTGGAACTGCACAGCTGTCTGGGCATCGCACTGCTAGAGCCCCTGCAGAGCATATTATGGAAATGATATGCCCTGAATTGTGCAACGAGGGCATCGGGCGTGAACCCTTTTGCCACTGCACAAACAAACGGGACGTGGTCTCTTCACGGATCAGAAGGAGAAAAAGATCCACGGCGGTGTGA
conot042	1	Bt061, Bt063	ATGACGTCTGTTCAGTCTGTGACCTGCTGCTGTTTGCTGTGGCTGATGCTCTCTGTACAGCTCCTCACTCCTGGCTCCCTTGGAACTGCACGGCTGTCTAGGGATCGCACTGCTAGAGTTCCTGCACAGCCTGTTCTGGAAGTGATTTGCCCTGGCCTGTGCGGCAAGGGCAAGGGGGAACCCTATTGCGACTGCCCAGATAAACGGGACGTGGTCTCTTCACGGATCAGAAGGAGAACAAGATCCACGACGGTGTGA
conot043	3	Bt069	ATGGGAGTGATGCTATTCACCTTTCTGGTCCTGTTTCCCCTGGCAACGCTCCAGCTGGATGCAG---1301---GATCAGCCTGTAGAACGATATGCAGAGGACAAACAGGACCTCAACCGAGATGAAAGGATGGGATTCATATTGCATGCTCTGGG---7772---CAGCGGCAATGCTGTGATTGGCCATGGTGCGACGACTGTATTTGCTGCGATTAG
conot044	3	Bt070	ATGTTGAAACTGGGAATGGTGCTATTCATCTTTCTGGTCCTGTTTCCCCTGGCAACGCTCCATCTGGATGCAG---2335---ATCAGCCTGTAGAACGAAATGTGAACAAACAGGGCCTTAAACCAAATaGAAGGAGATTCAGGTTTTCTGCTCCGAG---14522---GAAGCGGGAATGCTGTGAGTGGGAATGGTGCGACGGAGCTTGTGATTGCTGCCATTAG
conot045	3	Bt072	ATGTTGAAAATGGGAGTGGTGCTATTCACCTTTCTGGTCCTGTTTCCCCTGGCAACGCTCCAACTGGATGCAG---2946---GATCAACCTGTAGAACGATATGTGGAAAACAAACAGGACCTCAACCCAGATGAACGGAGCAACTTCAGGCTGCCTCTTGTTAG---6022---AGGTGCTGTAGTGTGTCGATATGCCAGCCGCCGCCAGTGTGTGAATGCTGCGCTTAG
conot046-1	3	Bt072	ATGTTGAAAATGGGAGTGGTGCTATTCACCTTTCTGGTCCTGTTTCCCCTGGCAACGCTCCAACTGGATGCAG---3081---ATCAACCTGTAGAACGATATGTGGAAAACAAACAGGACCTCAACCCAGATGAACGGAGCAACTTCAGGCTGCCTCTTGTTAG---6021---GAGGTGCTGTAGTGTGTCGATATGCCAGCCGCCGCCAGTGTGTGAATGCTGCGCTTAG
conot046-2	3	Bt072	ATGTTGAAAATGGGAGTGGTGCTATTCACCTTTCTGGTCCTGTTTCCCCTGGCAACGCTCCAACTGGATGCAG---2975---GATCAACCTGTAGAACGATATGTGGAAAACAAACAGGACCTCAACCCAGATGAACGGAGCAACTTCAGGCTGCCTCTTGTTAG---6027---AGGAGGTGCTGTAGTGTGTCGATATGCCAGCCGCCGCCAGTGTGTGAATGCTGCGCTTAG
conot047	3		ATGTTGAAAATGGGAGTGGTGCTATTCACCTTTCTGGTCCTGTTTCCCCTGGCAACGCTCCAACTGGATGCAG---8850---GATCAGCCTGTAAAACGATATGCGGAGAACAAACAGGACTTCAACCCAGATGAAAGGAGGCGATTCATATTGCATGCTCTGGG---7438---GGGAAGTGCTGTACTATGTCGGTATGCCAGCCGCCGCCAGTGTGTACATGCTGCGCTTAG
conot048	3	Bt092	ATGATGTCAAAACTGGGAGCTGTGCTGGTCATCTTCCTGGTTCTTTCGTCCATGGAAGCCCTTCATCTAGATGCGG---7352---GATGGACTCGCTGGTGTGACGACAAAACAGAAGGTGGACAAGAAATCGGTTGCAGAGAATAGCATCCTGGCGCTTGCTCTGAGAGAGG---2869---GAAGAAGACATTGGTTTGTGCGAGTCGTCCACATGCGCGTCCGATGAGGAGTGTCATCCTGACAAATGCGGCAGATGCGGCTTATGTACAAGCCAAAGCCCCAAATGTTGGCACTGCGAGTGTGCACAAACAAATCCTGGCTGTGATCACAAATAA
conot049	3		ATGATGTCTAAACTGGGAGTCTTGTTGACCTTCTGTCTGCTTCTGTTTCCCCTGACTGCTCTTCCGCTGGATGAAG---12486---GATCAACCTGCAGACCGACATGCAGAGCGTATGCAGGACATTTCACCTGAACAGCATCCCTTGTTTGATCCCGTCAAACG---4727---CGGTGTTGCGGGCTGCCATGCAATGGATGCGTCCCTTGTTGCTGGCCTTTCATAACGTGTGGGATGACCAACTTTGTTATCACGGCCACGTCAAGTGTCTAA
conot050	3	Bt076	ATGATGTCTAAACTGGGAGTCTTGTTGACCTTCTGTCTGCTTCTGTTTCCCCTGACTGCTCTTCCGCTGGATGAAG---9941---GATCAACCTGCAGACCGACCTGCAGAGCGTATGCAGGACATTTCATCTGAACAGCATCCCTTGTTTGATCCCGTCAAACG---3608---CGGTGTTGCCGTTGCCATGCCATGGATGCGTCCCTTGTTGCTGGCCTTAA
conot051	3		ATGATGTCTAAACTGGGAGTCTTGTTGACCATCTGTATGCTTCTGTTTCCCCTTGCTGCTTTTCCGCTGGATGGAG---2495---GATCAACCTGCAGACCAACCTGCAGAGCGCATGCAGTATGACAGGTTACGTGCAATGAATCCCTGGTTTGATCCCATCAAAAAAGTAAATTT---4558---TGCAGGTGCGAGCAGACCTGCGGAACATGCGTGCCGTGCTGCTAG
conot052	3	Bt075	ATGATGTCTAAACTGGGAGTCTTGTTGACCATCTGTATGCTTCTGTTTCCCCTTGCTGCTTTTCCGCTGGATGGAG---3314---GATCAACCTGCAGACCAACCTGCAGAGCGCATGCAGTATGACAGGTTACGTGCAATGAATCCCTGGTTTGATCCCATCAAAAG---4606---AGGTGCAGGTGCGAGCAGACCTGCGGAACATGCGTGCCGTGCTGCTAG
conot053	3	Bt075	ATGATGTCTAAACTGGGAGTCTTGTTGACCATCTGTATGCTTCTGTTCCCCTTGCTGTTTCCGCTGGATGGAG---3117---GATCAACCTGCAGACCAACCTGCAGAGCGCATGCAGTATGACAGGTTACGTGCAATGAATCCCTGGTTTGATCCCATCAAAAG---4310---TGCAGGTGCGAGCAGACCTGCGGAACATGCGTGCCGTGCTGCTAG
conot054	3	Bt077, Bt079	ATGATGTCTAAACTGGGAGTCTTGTTGACCGTCTGTCTGCTTCTGTTTCCTCTTACTGCTGTTCCGATGGATGGAG---6837---GATCAACCTGCAGACCTGCCTGCGTTGCGTATGCAGGACTTTGCACCTGAGCATAGTCCCTGGTTTGATCCCGTCAGACG---3982---CGGTGCTGCTCGCAGGATTGCCGTGTATGCATCCCTTGTTGCCCATACTGA
conot055	3	Bt077	ATGATGTCTAAACTGGGGAGAGTCTTGTTGACCGTCTGTCTGCTTCTGTTTCCTCTTACTGCTGTTCCGATGGATGGAG---6917---GATCAACCTGCAGACCTGCCTGCGTTGCGTATGCAGGACTTTGCACCTGAGCATAGTCCCTGGTTTGATCCCGTCAGACG---3992---CGGTGCTGCTCGCGGGATTGCCGTGTATGCATCCCTTGTTGCCCAAACTGA
conot056	3		ATGATGTGGAAAATGGGAGTTATGTTGTTTGTCGTTTTCCTTCTTTTCCCCCTGGCATCACTCCAGCAGGAAGGAG---6700---GATATCCAGGCCAAGAAAATAGACTTAAAGTCCAACTTCTATGGTGCTTTGGAAAG---6774---AGAGACTGCAGGGGCACTTGTGGTCATACCGACCAGTGTACCGGTACTTGCGAGTGCGACGGTTACGACTCATGTTCTTGCAGCAACAGTGGGTCGGGATGCACATGTTCGTGTTGA
conot057	3		ATGATGTGGAAAATGGGAGTTATGTTGTTTGTCGTTTTCCTTCTTTTCCCCCTGGCATCACTCCAGCAGGAAGGAG---6670---GATATCCAGGCCAAGAAAAAAGACTTAAAGTCCAACTTCTATGGTGCTTTGAAAAG---6027---AGGCCTGCCAGAGACTGCAGGAACAATTGTCGTACCGACCAGTGTACCGGTACTTGCGAGTGCGACGGTAGGACTCATGTTCTTGCAGCAGGGATGGACAGTATCCGGGATGCACATGTTCGTGTTGA
conot058	3		ATGATGTGGAAAATGGGAGTTACGTTGTTTGTCGTTTTCCTTCTTTTCCCCCTGGCATCACTCCAGCAGGAAGAGGTAAGGT---6794---TATATCCAGGCCAAGAAAATAGACTTAAAGTCCAACTTCTATGGTGCTTTGGAAAG---4518---AGGCCTGCCAGACGCTGCAGGGGCACTTGTGGTCAGACCAACCAGTGTACCGGTACTTGCAAGTGCGACGGTCACGACTCATGTACTTGCAGCAACAGTGGACAGCATTTGGGATGCACATGTTCGTGTTGA
conot059	3	Bt082	ATGTCTAAACTGGGAGTCGTATTGTTCATCTTTCTGGTTCTGTTTCCCATGGCAACTCTTCAGCTGGATGGAG---1366---ATCAAACCGCTGATCGTCAAGCAGACGATAGGGACCAGGACCTAGCAGAACAGTATCGAAACTTGAAGCGTGTTCTGAAAAG---4629---GAGCTGGATATACCATGTAAGGCCGCACTACTCTGCCAATACCCTGTGGTCGCTTGTTTGA]
conot060	3	Bt084	ATGTCGAAAGTGGAAGTTGTGCTTCTCATATTTCTGGGTCTTTTGTCTTTGGCAGCCCTCCAGAATGGGG---4937---GATGATTCAAGCCGACGGCAAAGAGACGGGAAGCAAAGTCCTCAGAGGGACATCGTTCGGCGTACTCGGAGAAG---4005---AGATACAATGATAACATCCAACGACGTTGCGTGAACAGCACGCCATGCAGCGAGTGCACCAACGAGGGTAAAATATGCTCGGTGAAGCCTGGAGGAAAGGGCACCTGCGGGGAGTGCGTTCAAGCACGCAGATAG
conot061	3	Bt121	ATGTCAGCACTGGGAACAATGCTGCTGATCCTGCTTCTGATGCCTCTGGCAGCCTTTGATGGTG---8365---GATGGACCAACAATCCGCGGGCACAGCAGCAACAAGTTGTGGAGAAGTATTAACAGACGCGA---7791---AGGTGCGATCAAAATCGGGAATGCGAGAGTGGCAAGTGGTGCTGTGATCAATGCTGTGCAAGGTCAGAGTGTAGGAGCGAAGACGTTGGTGGTGGGGTTAATATCCGAGTATGTGACTGCTAA
conot062	3		ATGAAACTGTCAGTGATGGTCATTGTACTCGTGCTGGCCACAGCTTTTAACCCCTACTTCTGTCACGATGATAATG---987---GAGGGCAAAGCCCTTGGGCGCCACGTTCGCCATGTGAGGGACACGCTGGCTGATGAGAG---2510---AGAGCCAAACGCTCCAGCTGCAACCCCCCTTGCATACCTCCAAAAATCTGCAGATTGAATGTTTGCCGTAAGTAG
conot063	4	Bt106	ATGAAACTGTCAGTGATGGTCATTGTACTCGTGCTGGCCACGGCCTTTACCCCTGGTTTACTTCTTCACGATGATAATG---33344---GAGGGCAAAGCCCTTGGGCGCCACGTTCGCCATGTGAGGGACACGCTGGCTGATGAGAG---2483---AGAGCCAAACGCTCCAGCTGCAACCCCCCTTGCATACCTCCAAAAATCTGCAGATTGAATGTTTGC---2940---AGGATAACTACAACAGCGATATGGGACGCTGA
conot064	3	Bt108, Bt110	ATGAAATACCCAACGTTCGTGATGGTTCTGATGGCTGCTGTTCTCCTGACCGGCATCTTGGAGACTG---5306---GAGGCCAGAGCATCGCTCAGAGCTAGATTGAAAGCAAAAAA---459---ACTGTTCCGGAACAGGCGTTGGAAGAATTTCCGGAAAGGGTGGAAGAGGCGTGTGAAGGAACGTCTTGGAGCTGTGTAGGAAAGCCGGATGGAACTGCCTGCTGTCGAAGTGGCCACTGCTTTAATGCAGCATGCTAG
conot065	3		ATGATGAATCTGGTGTCCATGACGATCGTTCTGCTGCTGTTGGCGCAGTGCCAGCTCTTCGCTGCCACAAGCATCGCAG---2447---AAAGAAAGACTGCTCAAGACAATACTGACCTGAACCTGATAACTGA---882---TCTGAACGCACGGGAAGACAAGCCAAAGTGCAAAGGTGAAGGTCAAGGTTGCTTCCACACCGCCGAGTGCTGCGACACCTATtACTGCCGCCAGTCATTCAAATCAGTCTGCGCAAAGAAACCCTACTGGATGGAGCGCAAGTAA
conot066	3		ATGCGTCTACCAACAATGCACTCAGTTATTCTGATGCTGCTTCTGATGTTTGCCTTTGACAACGTCGATGGCAA---2595---AAGAAGACGGGCAGACAGCGAGAGATGTGGACAACGGAAAATTCATGAGCAGCCTGCAATCTGAAGG---7488---GGGAAGCCTGCTCGTTTCTTCATGCTGGGTGAAAAACGACAGTTGTGTGAGTCCAGAAGCTGCCCCAATAACTGCGGGCCTGATTGTCGGTGCGATGCTAATAATCACTGTCAGGGTAAGTAG
conot067	3	Bt119	ATGCGTCTACCAACAATGCACTCAGTTATTCTGATGCTGCTTCTGATGTTTGCCTTTGACAACGTCGATGGCAA---2578---AAGAAGACGGGCAGACAGCGAGAGATGTGGACAACGGAAAATTCATGAGCAGCCTGCAATCTGAAGG---7468---GGGATGCCTGCTCGTTTCTTCATGCTGGGTGAAAAACGACAGTTGTGTGAGTCCAGAAGCTGCCCCAATGACTGCGGGCCTGACTGTCGGTGCGATGCTAATAATCACTGTGAGGGTAAGCAGCGATGA
conot068	3	Bt151	ATGAAACTGACGTGCGCTTTGATCGTCGCCGTGCTGTTCCTCACAGCAAGTCAAATTGCAACTGATGACTCCAGAG---11936---GGTAAACAGAAATATCTCATTAAGAGGTCACGAGCCAAGATGCAGAATCACAAGCTCTTCAA---9923---TTGACCAAGAGGTGTGATCCACCCGGCGCCCGTTGTAGCAGGTTTGACCATGAGTGCTGCGATTCATGTATGTTACGGCCACCGCAGCATCCAATTTGCTCGGAATAG
conot069	3	Bt151	ATGAAACTGACGTGCGCTTTGATCGTCGCCGTGCTGTTCCTCACAGCAAGTCAACTCATTGCAACTGATGACTCCAGAG---11914---GGTAAACAGAAATATCTCATTAAGAGGTCACGAGCCAAGATGCAGAATCACAAGCTCTTCAA---4233---TTGACCAAGAGGTGTGATCCACCCGGCACCCGTTGTAGCAGGTTTGACCATGAGTGCTGCGATGCATGTATGTTACGGCAGCATCCGCAGCATCCAATTTGCTCGGACCGGTAG
conot070	3	Bt151	ATGAAACTGACGTGCGCTTTGATCGTCGCCGTGCTGTTCCTCACAGCAAGTCAACTCATTGCAACTGATGACTCCAGAG---11923---GGTAAACAGAAATATCTCAAGAGGTCACGAGCCAAGATGCAGAATCACAAGCTCTTCAA---4241---TTGACCAAGAGGTGTGATCCACCCGGCACCCGTTGTAGCAGGTTTGACCATGAGTGCTGCGATGCATGTATGTTACGGCAGCATCCGCAGCATCCAATTTGCTCGGACCGGTAG
conot071	3	Bt150	ATGAAACTGACGTGCGCTGTGATCATCGCCGTGCTGTTCCTTACGGCCTGTCAACTCACT--ACAGCTGATGACTCCAGAG---7747---GTAGGCAGGAGTATCCTACTAAGATGTTGAGAGCCAAGATGCCCAATTCCAAGCTCTTCAA---5544---GTTGACCAAGAGATGTACTGCACCCGGCGGCGGTTGTACTCGGATGAGTGGTGGTTGCTGCAGTCATCTATGTATGTTACGGAAGAACGGGAATCCAATTTGCGTGGATCAATAG
conot072	3	Bt160	ATGAAACTGACGTGCATAATGACCGTTGCTGTGCTGTTCTTGACCGCCTGGACATTCGTCACGGCTGATGACTCCAGAA---6423---GATGGATTGGAGAATCTTCTTCTGAAGACACGTCACGAAGTGGAAAACCCCAAAGCCTCTAG---3011---TCGGGCGGTAGGTGCCGTCCTGGTGGTACGGTTTGTGGCTTTCCGAAACCTGGACCATACTGCTGCAGTGGCTGGTGCTTTTTTGTCTGCGCCTAA
conot073	3		ATGAAACTGACGTGCCTGCTGATTGTCGCCATGCTGTTCCTGATGGCCTGTCAACTCATCACAGCTGAATACCCAAGAA---8754---GAGAAGCAGGGATATTCTGCTGTGAGGTCGAGGGACAAGATTCAGCGTTCCGATTACTTAAA---3228---TTGACCAAGAGATGTACGGATGACGGTGACGTTTGTGAGATTGGAAATCATAACTGCTGCAGTGGATCGTGTCTTATTTATGAAGACGGAGTTGTCTGCGGTTTAGGTGCTCAATATCAATATATGTCTTCTCGCGGTAAAGAGTAA
conot074	3		ATGAAACTGACGTGCCTGCTGATTGTCGCCATGCTGTTCCTGATGGCCTGTCAACTCATCACAGCTGAATACCCAAGAA---8879---GAGAAGCAGGGATATTCTGTGAGGTCGAGGAACAAGATTCAGCGTTCCGATTACTTAAA---3493---AGGTTGAGCAAGAGATGTACGGTTGACGGTGACGTTTGTGAGATTCATAACTGCTGCAGTGGATCGTGTCTTATTTATGAAGACGGAGTTGTCTGCGGTTTAGGTAATCAATATCAATATATGGTCTCGCGGTAA
conot075	3		ATGAAACTGACGTGCATGTTCATCATCGCCGTGCTGTTCCTGACGGCCAGTCAGCTCATTACAGCTGATTATTCCAGAG---2009---GATAAGCAGGAGCACCGTGCAGGGAGGTCGAGAGACGGAATGCGGAATTCCAGAGGTTTCCAAGTAA---15315---ATTTGTGCGGGGCGGGCACTAGGTGAAGGTTGTTATACTCGCCGTTGCTGTCCTGGTCTGAGGTGTTTTATCACCAGATTAGGAAGCTTATGCCGAGATTGA
conot076	3	Bt137	ATGAAACTGACGTGCATGATGATCGTTGCTATGCTGTTCTTGAATGCCTGGACATTCGTCGCGGCTAATGACTCCAAAA---5330---AATGCACTGCAGACTATTTTTTCGAAGGCACGTGGCGACATGGAGAACCCCGACGCCACTAA---2445---AAATTGGACGATAAAAAATGGTGCGCTCTAGATGGTGAGCTCTGTGTAATACCGATCGTTGGGACCATATTTTGCTGCAGTGGCATATGTTTTATCTACTGCGTCTAG
conot077	3	Bt134	ATGAAACTGACGTGCATGATGATCGTTGTTGTGCTGTTCTTGACCGCCTGGACATTCGTCATGGCTGATGACTCCAGAA---2812---AATGGATTGGAGAATCTTTTTCCGAAGGCACATCACGAAATGAAGAACCCCGAAGCCTCTAA---2286---AAATTGAACAAGAGGTGCCTTCTGAATGGTGAACCTTGTGTTCCGATCAATGGAGACTGCTGCAGTGGCGTCTGCGTTATAATCTGCGTACCGTGA
conot078	3	Bt138	ATGAAACTGACGTGCATGATGATCGTTGTTGTGCTGTTCTTGACCGCCTGGACATTCGTCATGGCTGATGACTCCAGAA---37579---AGTGGATTGGAGAATCTTTTTCCGAAGGCACATCACGAAATGAAGAATTCCGAAGCCTCTAAAAAGTCTGA---2318---GAATTGAACAAGAGGTGCCGTCCAAATGGTGAAACTTGTAATCGGAGTGATAACGACTGCTGCAGTTGCCTCTGCCTTTTCGTCTGCGTGACGTGA
conot079	3	Bt141	ATGAAATTGACGTGCGTGTTAATCATCGCCGTGCTGTTCCTCACGGCCTGTCAACTCGCTACAGCTAAGACTTACTCCACAG---9347---GGTAGGCAGAAGCACCGTGCTCTGAGGTCAACTGACAAAAACATCAA---7716---TTGAGCAGGAGATGCAACGATCCCGGTGGAAGTTGTACTCGTCATTATCACTGCTGCCAACTCTATTGCAATAAACAAGAAAGCGTATGTTTGGAAAACGAACCTGTCTTCTGA
conot080	3		ATGAAACTGACGTGCGTGTTGATCATCCCCGTGCTGTTCCTGACGGCCAGTCAGCTCATTACAGCTGATTACTCCAGAG---1294---GATAAGCAGGCACACCGTGCAGGGAGGTTGAGAAACGAAATGCGGAATTTCAGAGGTATCAG---8192---AGGTCGTGCGGGGAACAAGGTGAAGGTTGTGCTACTCGCCCTTGCTGCCCTGGTCTGAGGTGTGTTGGCTCCGTTCATGGAGGCTTATGCCAAGAGTAA
conot081	3		ATGAAACTGACGTGCGTGTTGATCATCACCGTGCTGTTCCTGACGGCCAGTCAGCTCATTACAGCTGATTACTCCAGAG---4534---ATAAGCAGGCACACcGTGCAGTGAGCTTGAAAGACCGGATGCGGAATTTCAGAGGTACCAG---3166---GCCGTGCGGGGAACTCGGTGAACCTTGTAGAAACAACCCTTGCTGCAAAGGTGTGAGGTGCATTGAGCTCTATGAACCCATATGTTCTTCTCTGCGTTAG
conot082	3	Bt142	ATGAAACTGACGTGCGTGTTGATCGTCGCCGTGCTGTTGCTGACGGCCTGTCAACTCACTGCAGCTGATAACTCCAGAG---6887---GATAAGCAGGAGGATCCTGTAGTGAGGTCGAGTGATGAGGTGCAGAGATCCGAGGACATCAA---3760---AAGAAGCCAAGAGATGCTTAGGAGTCGGTGCCACCTGTTTTCCTGGGACTGGGGACAATCTCTGCTGCAGTCAGGAATGTGTTGACTTCGGAGAAACAAGCACTGGCTTATGCAGTTAA
conot083	3	Bt142	ATGAAACTGACGTGCGTGTTGATCGTCGCCGTGCTGTTGCTGACGGCCTGTCAACTCACTGCAGCTGATAACTCCAGAG---6876---GATAAGCAGGAGGATCCTGTAGTGAGGTCGAGTGATGAGGTGCAGAGATCCGAGGACATCAA---3721---TTGGCCAAGAGATGCTTAGGAGTCGGTGCCACCTGTTTTCCTGGGACTGGGGACAATCTCTGCTGCTGCAGTCAGGAATGTGTTGACTTCGGAGAAACAAGCACTGGCTTATGCAGTTAA
conot084	3	Bt143	ATGAAACTGACGTGCGTGTTGATCGTCGCCGTGCTGTTGCTGACGGCCTGTCAACTCACTGCAGCTGATAACTCCAGAG---55434---GGTAAGCAGGAGCATCCTGTAGTGAGGTCGAGTGGTGAGGTGCAGAGATCCGAGGACCCCAA---4529---AAGTTGGCCAAGAGATGCTTAGAATCCGGTTGCCATCTGTGTTCTGCGTATGGGAACGGACCCTGCTGCAGTGGAGCATGTATTTACAACGGATTCATAGCCGTTGGCTTATGCAGATAA
conot085	3		ATGAAACTGACGTGCGTGTTGATCGTCGCCGTGCTGTTGCTGACGGCCTGTCAACTCACTGCAGCTGATTACTCCAGAG---5871---GATAAGCAGGAGCATCCTGTAGTGAGGTCGAGTGGTGAGGTGCAGAGATCCGAGGACATCAA---3791---AAGTTGGCCAAGAGATGCTTAGAATCCGGTAGCCTCTGTTTTGCTGGGTATGGGCACAGTTCCTGCTGCAGTGGTGCATGTCTTGACTACGGAGGCTTAGGCGTTGGCGCATGCCAGATAAAACTGGTCTGA
conot086	3	Bt143	ATGAAACTGACGTGCGTGTTGATCGTCGCCGTGCTGTTGCTGACGGCCTGTCAACTCACTACAGCTGATTACTCCAGAG---6724---GATAAGCAGGAGGATCCTGTAGTGAGGTCGAGTGGTGAGGTGCAGAGATCCGAGGACCCCAA---4016---AAGTTGGCCAAGAGATGCTTAGAATCCGGTTCCCCCTGTGTTCCTGCGTATGTGAACAGACCCTGCTGCAGTGGAGCATGTATTTACAACGGATTCATAGCCGTTGGCGTATGCAGATAA
conot087	3	Bt143	ATGAAACTGACGTGCGTGTTGATCGTCGCCGTGCTGTTGCTGACGGCCTGTCAACTCACTACAGCTGATTACTCCAGAG---6737---GATAAGCAGGAGGATCCTGTAGTGAGGTCGAGTGGTGAGGTGCAGAGATCCGAGGACCCCAA---4109---AAGGTTGCCAAGAGATGCTTAGAATCCGGTTCCCCCTGTGTTCCTGCGTGTGTGAACAGACCCTGCTGCAGTGGAAATGTATTTACAACGGATTCATAGCCGTTGGCGTATGCAGATAA
conot088	3	Bt158	ATGAAACTGACGTGTGTGGTGCTCGTCGCTGTGCTGTTCCTGACGGCCTGTCAACTCATCACAGCTGATGGCTCCAGAG---7494---GGTACGCAGAAGCATCGTGCCCTGAGGTCGACCACCAAACTCTTCAT---4422---ATGCTCACTGAGATCTGCACGCCTCCTGGAGGACATTGTGGTTTTTATAGTAGTTGCTGCGGTACATGCAATGTACACAGAATTTCATGTGTGTAG
conot089	3	Bt144	ATGAAACTGACGTGTGTGGTGCTCGTCGCTGTGCTGTTCCTGACGGCCTGTCAACTCATCACAGCTGATGGCTCCAGAG---1386---GGTACGCAGAAGCATCGTGTCCTGAGGTCGACCACCAAACTCTCCAT---4452---ATGTTGACTCGGACCTGCACGCCTCCCGGAGGACTTTGTGGTATTATAAAAACTGCTGCGGTGTATGCTATGCAGTCATAAATACATGTGCGTAG
conot090	3	Bt158	ATGAAACTGACGTGTGTGGTGCTCGTCGCCGTGTTGTTCCTGACGTGTCAACTCATCACAGCTGATGGCTCCAGAG---6822---GGTACGCAGAAGCATCGTGCCCTGAGGTCGACCACCAAACTCTTCAT---4298---ATGCTCACTGAGATCTGCACGCCTCCTGGAGGACATTGTGGTTTTTATAGTAGTTGCTGCGGTACATGCATGTACACAGAAATTCATGTGTGTAGCTGA
conot091	3		ATGCGATTTCTTCTTTTTCTGTGCATTGTTGTGCTTCTGACTTCGTTCAGGGAGACAG---8882---AAGCAAGACTACCTGATAAAGCATTCAGGCAAAG---1714---GCAATCGCAGTACATCCAATGCGTTCAACGCTGTCCTTTGATTCACTGTTGCCCTCCGAACTACTGCCAAGGTCTCACTTGCAAGGTTGATTAA
conot092	3	Bt158	ATGACGAAACTGACGTGTGTGGTGCTCGTCGCCGTGTTGTTGTTCCTGACGGCCTGTCAACTCATCACAGCTGATGGCTCCAGAG---7468---GGTACGCAGAAGCATCGTGCCCTGAGGTCGACCACCAAACTCTTCAT---4311---CTCACTGAGATCTGCACGCCTCCTGGAGGACATTGTGGTTTTTATAGTAGTTGCTGCGGTACATGCAATGTACACAGAAATTCATGTGTGTAG
conot093	3	Bt165	ATGCGATTTCTTCTTTTTCTGTGCATTGTTGTGCTTCTGACTTCGTTCAGGGAGACAG---8819---GAAGCGAGACTACCTGATAAAGCATTCAGGCAAAG---1730---AGGCAATCGCAGTACATCCAACGAGTTCAACGCTGTCCTTGGTGTGGGTTCATCTGTTGCCCTCCAAACTACTGCCAAGGTAGACTTGCCAGGTTGTTGAAGCGTAA
conot094	3		ATGCGATTTCTTCTTTTTCTGTGCATTGTTGTGCTTCTGACTTCGTTCAGGGAGACAG---12509---GAAGCAAGACTATCTGATAAAGCATTCAGGCAAAG---1695---AGGCAATCGCAGTACATCCAACGCGTACAACGCTGTCCTAGTGTGGGTTCACCTGTTGCTCTCCAAACTACTGCCAAGGTCTCACTTGCCAGGTTGTTTAA
conot095	3		ATGCGATTTCTTCTTTTTCTGTGCATTGTTGTGCTTCTGACTTCGTTCAGGGAGACAG---12341---GAAGCAAGACTATCTGATAAAGCATTCAGGCAAAG---1699---AGGCAATCGCAGTACATCCAACGCAGCAACGCTGTCCTTGGTGTGGGTTCACCTGTTGCTCTCCAAACTACTGCCAAGGTCTCACTTGCCAGGTTGTTTAA
conot096	3		ATGGAGAAACTGACAATCCTGCTTCTTCTTGCTGCTGTTCTGTTGTCGACCCAGGTTCTGGTTCAAGGTGATAGAG---3109---GAAAAACCCCAGAAGGCGCCGATCGACTTTTTAACAGCAAGAATGTTATCAGGAAATAACGG---1559---TTTACACATGCTGTTCCATTATCATTTCCAGAAAAAGTGTGTCTCGCGCGTGGGAGCCGGTGCAACTATAGTTCGCAATGCTGCAGTAGTTTTTGTAGACGCCGTATGGGTAAATGCTATTATTAG
conot097-1	3		ATGGAGAAACTGACAATCCTGCTTCTTCTTGCTGCTGTTCTGTTGTCGACCCAGGTTCTGGTTCAAGGTGATAGAG---3106---GAAAAACCCCAGAAGGCGCCGATCGACTTTTTAACAGCAAGAATGTTATCAGGAAATAACGG---1591---AAAAGGTGTCTCGCGCGTGGGAGCCGGTGCAACTATAGTTCGCAATGCTGCAGTAGTTTTTGTAGACGCCGTATGGGTAAATGCTATTATTAG
conot097-2	3		ATGGAGAAACTGACAATCCTGCTTCTTCTTGCTGCTGTTCTGTTGTCGACCCAGGTTCTGGTTCAAGGTGATAGAG---3107---GAAAAACCCCAGAAGGCGCCGATCGACTTTTTAACAGCAAGAATGTTATCAGGAAATAACGG---1588---AAAAGGTGTCTCGCGCGTGGGAGCCGGTGCAACTATAGTTCGCAATGCTGCAGTAGTTTTTGTAGACGCCGTATGGGTAAATGCTATTATTAG
conot098-1	3	Bt168	ATGGAGAAACTTACAATCCTGCTTCTTCTTGCTGCTGTTCTGATGTCGACCCAGGTTCTGGTTCAAGGTGATAGAG---3354---AAAAACCCCAGAAGGCGCCGATCGACTTTTTAACAGCAAGAATGTTATCAGGAAATAACGA---1649---AAAAAGGTGTCTCGCGAGTGGGAGCTGGTGCGAATATAGTACGCAATGCTGCAGTACTTATTGTAGACACCGTGTGCATAAATGCGCTTAG
conot098-2	3	Bt168	ATGGAGAAACTTACAATCCTGCTTCTtCTTGCTGCTGTTCTGATGTCGACCCAGGTTCTGGTTCAAGGTGATAGAG---3384---AAAAACCCCAGAAGGCGCCGATCGACTTTTTAACAGCAAGAATGTTATCAGGAAATAACGA---1637---AAAAAGGTGTCTCGCGAGTGGGAGCTGGTGCGAATATAGTACGCAATGCTGCAGTACTTATTGTAGACACCGTGTGCATAAATGCGCTTAG
conot099	3	Bt168	ATGGAGAAACTTACAATCCTGCTTCTTCTTGCTGCTGTTCTGATGTCGACCCAGGTTCTGGTTCAAGGTGATAGAG---3404---GAAAAACCCCAGAAGGCGCCGATCGACTTTTTAACAGCAAGAATGTTATCAGGAAATAACGA---1635---GAAAAAAGGTGTCTCGCGAGTGGGAGCTGGTGCGAATATAGTACGCAATGCTGCAGTACTTATTGTAGACACCGTGTGCATTAA
conot100	3	Bt175	ATGGAGAAACTGACAATCCTGCTTCTTCTTGCTGCTGTTCTGATGTCGACCCAGGTTCTGGTTCAAGGTGATAGAG---2647---GAAGCCCCAGAAGGCGCCGATCGACTTTTTAACAGCAAGAATGTTATCAGGAAATAACGA---1546---GAAAAAAGGTGTCTCCCAAGTGGGAGCCAGTGCAACTATAGTACGCAATGCTGCACTACTTATTGTAGACGCCATAAGTGCGCTTAG
conot101	3	Bt175	ATGGAGAAACTGACAATCCTGCTTCTTCTTCTTGCTGCTGTTCTGATGTCGACCCAGGTTCTGGTTCAAGGTGATAGAGGTAAGA---2630---GAAAACCCCAGAAGGCGCCGATCGACTTTTTAACAGCAAGAATGTTATCAGGAAATAACGA---1546---AAAAAGGTGTCTCCCAAGTGGGAGCCAGTGCAACTATAGTACGCAATGCTGCACTACTTATTGTAGACGCCATAAGTGCGCTTAG
conot102	3	Bt172	ATGGAGAAACTGACAATTCTGCTTCTTGTTGCTGCTGTACTGATGTCGACCCAGGCCCTGATTCAAAGTGATGGAG---6541---GAAAAACGCCAACAGGCGAAGATCAACTTTTTATCAAAAAGAAAATCAACTGCTGAGAGTTG---2589---TGGTGGGAGGGCGAATGCAAAGGTTGGTGGTGTATTGTTCGTGGGACTGGGAATGTTGTTCTGGTGAATGTACCAGATATTACTGCGAATTGTGGTGA
conot103	3	Bt174, Bt176	ATGGAGAAACTGACAATACTGGTTCTTGTTGCTGCTGTACTGTTGTCGACCCAGCTCATGGTTCAAGGTGACGGAG---4257---ATCAACCTACAGATCGTGATGCAGTGCCAAGACACATTTACCCAATTGGAGCGAGTGGAAAATTAATGTATATTCTGCAAAG---10070---TCAGTCTGGATGTCCGTGGAAACCTTGGTGTGGATGA
conot104	3		ATGGAGAAACTGACAATACTGGTTCTTGTTGCTGCTGTACTGTTGTCGACCCAGCTCATGGTTCAAGGTGTCGCAG---5634---ATCAACCTACAGATCGTGATGCAGTGCCAAGACACAGTTACCCAGATGGAGCGAGTGGAAAATTAAGGCATAGACTGCAAAG---12151---TCAGCCTGGATGTCCGTGGAATTCTTGGTGTG GATGA
conot105	3	Bt177	ATGGAGAAACTGACAATCCTGGTTCTTGTTGCCACTGTCCTGTTGGCGATCCAGGTCCTGGTTCAAAGTGATGGAG---6980---AAAAACCTCTGAAGAAGAGGGTCAAACAATACGCAGCGAATCGTCTCTCGGCACTCATGAGAGG---2366---GCCACGCCAATGCACACCTAGGAATCAGAGGTGTGAGGgGGATGCGGAATGTTGCCCAAATCTTGTGTGTAAATGCTTTACCAGACCTGATTGCCAGTCCGGTTATAAATGTGATACTTCATGA
conot106	3	Bt169, Bt177	ATGGAGAAACTGACAATCCTGGTTCTTGTTGCCACTGTCCTGTTGGCGATCCAGGTCCTGGTTCAAAGTGATAGAG---9523---GAAAAACCTCTGAAGGGAAGGGTCAAACAATACGCAGCGAAACGTCTCTCGGCACTCATGAGAGG---1529---GGGCCACGCCAATGCACACCTAAGAATCAGATCTGTGAGGAGGATGGGGAATGTTGCCCAAATCTTGAGTGTAAATGCTTTACCAGACCTGATTGCCAGTCTGGTTATAAATGTAGACCTTGA
conot107	3	Bt169, Bt177	ATGGAGAAACTGACAATCGTGGTTCTTGTTGCCACTGTCCTGTTGGCGATCCAGGTCCTGGTTCAAAGTGATGGAG---5715---GAAAAACCTCTGAAGAGGAGGGTCAAACAATACGCAGCGAAACGTCTCTCGGCACTCATGAGAGG---1607---GGGCCACGCCAATGCACACCTAAGAATCAGATCTGTGAGGAGGATGGGGAATGTTGCCCAAATCTTGAGTGTAAATGCTTTACCAGACCTGATTGCCAGTCTGGTTATAAATGTAGACCTTGA
conot108	3		ATGGGGAAACTGACCATACTGGTTCTTGTTGCTGCTGTACTGTTGTCGACCCAGGTCATGGTTCAAGGTGACGGAG---5798---GATAAACCTGCAGATCGTAATGCACCAAGAGACTATAACCCAGGTGGAGCGAGTGGAAAGTTCATGAATGTTCT---5404---CGTCAGTCTGGATGTCCATGGAAACCTTGGTGTGGCTGA
conot109	3	Bt183	ATGTCAGGATTGGGAATCATGGTGTTAACCCTTCTACTTCTTGTGTTCATGGCAACCAGTCATCAGGATGCAGGAG---1234---GTGAAACGGCTGATACTTCGCAACAAGCTCCAAGAGAGA---5604---ACCTGCAGTTCTCCTTCAGATTGCCCCGCGGGTCAGGAATGCTGCCCCGACAAAGAACCCGAGGGGTTCTGTATTAATGACTGCATTATCACTTAG
conot110	3		ATGTCAGGATTGGGAATCATGGTGCTCACCCTTCTACTTCTTGTGATCATGGCAACCAGTCATCAGGATGCAGGAG---2730---GAGAAGCAGATGACGCAAAGGGACGCAATCACGTCAGACAGAGAAGATCAATCACTGGGGAGAGTAGT---5636---AGAACTGAGGCGTGCGAAGAGGAGCTGGAGGAGAAGAACTGCTGCGGCATAACAAATGGACAACCCTTTTGTTTCTTTCCATGCTTCGGATAG
conot111	3	Bt186	ATGTCAGGATTGGGAATCATGGTGCTCACCCTTCTACTTCTTGTGATCATGACCAGTCATCAGGATGCAGGAG---2774---GAGAAGCACACGACGCAAAGGGACGCAATCAACGTCAGACGGAGAAGATCAATCACTGGGAGAGTAGT---5499---ACTGAGGCATGCGAAGAGACCTGTGAGCTGGAGGAGAAGAACTGCTGCGGCATAACAAATGGACAACCCTTTTGTTTCTTTCCATGCTTCGGATAG
conot112	3	Bt185	ATGTCAGGATTGGGAATCATGGTGACCCTTCTACTTCTTGTGATCATGGCAACCAGTCATCAGGATGCAGGAG---2747---GAGAAGCACACGACGCAAAGGGACGCAATCAACGTCAGAAGAAGATCAATCACTGGGAGAGTAGT---5484---ACTGAGGCGTGCGAAGAGGCCTGTGAGCAGGAGGAGAAGAACTGCTGTGGCATAACAAATGGACAACCCTTTTGTAACTTTCCATGCATCGGATAG
conot113	3		ATGTCAGGATTGGGAATCATGGTGCTCACCCTTCTACTCCTTGTGTTCATGGCAACCAGTCATCAGGATAGAGGAG---21554---TGAAACGGCTGATGCTTCGCAAAAAGCTCCAAAAGAGT---9168---ACCTGCAGTTCTCCTTCAGATTGCCCTGAGGGTCTGGAATGCTGCCCCGACAAACTGAATGATCCCGACGGGTTCTGTACTGATGATTGCATTTTCTTTTAG
conot114	3		ATGCATCTGTCACTGGCAGGCTCAGCTGTTTTGATGTTGCTTCTGCTGTTTGCCTTCGTTG---5148---GTATCCCTGCTTCTTCCAGGGGTCCAGCCAGGACAGATAACAAGAGATGTAGACAATGGACAACTCACGGATGACCGCCGTAACCTGCAATCGCAGTG---3856---AAGCCAATGACTCTCTCCAAGTCACTTGATAAACGATGGCAACAAATGTGCATAAGAACTGGGGACACTTGGTGGTATTGTGATCGGTGTGTGGCCAGGAACTGCGTAGTAAGTAGTGCTGACAGAGGTGTAGCACATACACCAGCATGA
conot115	3	Bt193	ATGTTGCTTCTGCTGTTTGCCTTGGGCAACTTCGTTG---5734---GGGGTCCAGCCAGAACAGATGACAAGAGATGTGGACAATGGACAGCTCACGGACAACCGCGATGACCTGCAATCGCAGTG---6668---TGGAAGCCAATGAGTCTCAAGTCAAGTCCACTTGATAAACGAGGGTGTGGAGGGTGTGCGCGTACGGTTCCGAATGCCCTTCGTCGTGTAATACTTGCTACTCCGCTCAGTGCGTAAGTTAG
conot116	3		ATGTCTCTGTCACTGGCGCGTTCAGCTGTTGTGATGCTGGTGCTACTGTTGGCCTTTGACAACTTTGCTG---1026---ACGTCCAGCCCAAACAAACAACAAGGGGCGCGAGCAGCTTCTCTGGCCTCCTATCGAAAGGGGTGAGTACAGTATCATG---3910---GTACAGGATTGTGTCATGTCCTGGTAATtCTTGCGAAGGACCTTCGGATTGCAGCCGTTGTTCATGTAAATTCAACGTCTGCATGGTGAGTAATGAAAGAGCAGAGGTAGCAACTGTTTCAGCAACATTGAAAAATAATGATGGTTGA
conot117	3	Bt190	ATGTCTCTGTCACTGGCGCGTTCAGCTGTTGTGATGCTGGTGCTGCTGTTGGCCTTTGACAACTTTGTCG---4401---GACGTCCAGCCCAAACAAACAACAAGGGGCGCGAGCAGCTTCTCTGACCTCCTATCGAAAGG---4967---GGGTACAGGCTTTTGCCATGTTCTGGTAATTCTTGCAGTGGACCTTCGGAATGCAGCCGCTGTGGTGTAACTTCAACATGTGCATGGGTGAGTAG
conot118	3	Bt190	ATGTCTCTGTCACTGGCGCGTTCAGCTGTTGTGATGCTGGTGCTGCTGTTGGCCTTTGACAACTTTGTCG---5068---GACGTCCAGCCCAGACAAACAACAAGGGGTGCGAGCAGCTTCTCTGACCTCCTATCGAAAGG---5216---GGGTACAGGCTTTTGCCATGTTCTGGTAATTCTTGCAGTGGACCTTCGGACTGCAGCCGCTGTCCATGTAACTTCAACACGTGCATGGGTGAGTAG
conot119	3		ATGTCTCTGTCACTGGCGCGTTCAGCTGTTGTGATGCTGGTGCTACTGTTGGCCTTTGACACTTTGCTGGTAG---1029---GACGTCCAGCCCAAACAAACAACAAGGGGCGAGCAGCTTCTCTGGCCTCCTATCGAAAGG---4063---GGGTACAGGATTGTGTCATGTCCTGGTAATCCTTGCGAAGGACCTTCGGATTGCAGCCGTTGTTCATGTAAATTCAACGTCTGCATGGGTGAGTAA
conot120	3		ATGATGTCGAAAATGGGAGTTATGTTTGTCCTTTTGCTTCTTTTCACCCTGGCATCCAGCCAGCAGGATGGAG---6062---GATGCCCAGGCAAGGAAAACGCACCTGAAGAGCGACTTCTATCGTACTCTGGCAT---2589---GGTCAGAGGTGCACTGGCACTTGTGGTCAAGGCGCTGGGTGTCGGGGTACTTGCAATTGCCAAGGAAAAGCCAACTGTTGGTGCGGTACTAATGGCCATTTTCAGACAGGATGCTCGTGTACATGTGCAGGTTGA
conot121	3		ATGTGCTGTCTCCCAGTCTTCATCATTCTTCTGCTGCTGATTGCATCTGCACCTAGCGTTGATG---3144---GCTCAACCGAAGACCAATGATGTGTCCATGGCATCTTTCGACG---2207---GATAATGCCAAGCGAACCCTGCAAATGCTTCGGGGCATACAAATTTGCTGCCCATACATCCTTTGGTGCTGTAAGTTGCTGGATGAGCGACTGTAA
conot122	4	Bt109	ATGTGCTGTCTCCCAGTCTTCATCATTCTTCTGCTGCTGATTGCATCTGCACCTAGCGTTGATG---3092---GCTCAACCGAAGACCAATGATGTGTCCATGGCATCTTTCGACG---2202---AATGCAAAGCGAACCCTGCAAATGCTTCGGGGCATACAAATTTGCTGCCCATACATCCTTTGGTGCT---10361---GTTTAATTCCGTAATGA
conot123	3		ATGCTGTGTCTTCCGGTCTTCATCATCCTTCTTTTGTTGGCTTCACCTGCAGCTCCAAACCCTT---4963---TTGGAAACGAGAATCCAACGCGCTTTGATTCGTGCAGCCCTTGAAG---7354---GGCGATACTGATATGAAAATCGAAAAGGGCTTGCTTAGCAGCCTAGTCGGCAACCTCGGCAACATTGGCAACATGGCCGCCGGTGTTTGCTGCTCTTTTACTAAGAGTTGCTGTTAA
conot124	3		ATGCTGTGTCTTCCAGTCTTCATCATCCTTCTTCTGTTGGCTTCACCTGCAGCTCCAAACCCTT---4665---GTGGAAACGAGAATCCAAAACGATTTGATTCGCGCAGCCCTTGAAG---981---ACTGATATGAAAATCGAAAAGGGCTTCCTTAGCAGCTTAGTCGGCAAACTCGGCAACATTGGCAACATGGCCGCCGGTGTTTGCTGCTCTTTTACTAAGAGTTGCTGTAAGAAGTTGTCCGAGGAGCTAACAGAGCTGTGCTGGCTTATTTTTGTCATGGGTATTCCTTAG
conot125	3		ATGCTCTGTCTTCCGGTCTTCATCATCCTTCTGCTGTTGGTTTCACCTGCAGCTACTCTGCCTG---2614---TGAAGTCAAAGCTGCACGGATTTTTGACTCGGCGACTTAAGG---1298---ATTTTCGGAAGAGACATATTTACCTACGTGATGATGATGCCTGGGTCGACTGCTGTCTGATGGACGATTGCTGTAAGTTGTTAGAAGAGTAA
conot126	3		ATGCTCTGTCTTCCGGTCTTCATCATCCTTCTGCTGTTGGTTTCACCTGCAGCTACTCTGCCTG---2619---TGAAGTCAAAGCTGCACGGATTTTTGACTCGGCGATCTCTTAAGG---1280---ATTTTCGGAAGAGACATATTTACCTACGTGATGATGATGCCTGGGTCGACTGCTGTCTGATGGACGATTGCTGTAAGTTGTTAGAAGAGTAA
conot127	3		ATGCTCTGTCTTCCGGTCTTCATCATCCTTCTGCTGTTGGTTTCACCTGCAGCTACTCTGCCTG---5732---TGACGTCAAAGCTGCACGGGCTTTTGACTCGGCGATCTCTTAAGA---70787---ATTTTCGGAAGAGACATATTTACCTACGTGATGATGATGCCTGGGTCGACTGCTGTCTGATGGACGATTGCTGTAAGTTGTTAGAAGAGTAA
conot128-1	3		ATGCTCTGTCTTCCGGTCTTCATCATCCTTCTGCTGTTGGTTTCACCTGCAGCTACTCTGCCTG---5688---GTGACGTCAAAGCTGCACGGGCTTTTGACTCGGCGATCTCTTAAGA---1215---AAAATGGAAGAGAAATTTGTACCTAACTGAAGAGGGTTGGGTCGACTGCTGTCACATGCCGCGTTGCTGTTAA
conot128-2	3	Bt214	ATGCTCTGTCTTCCGGTCTTCATCATCCTTCTGCTGTTGGTTTCACCTGCAGCTACTCTGCCTG---2574---GTGACGGAAGCTGCACGGGCTTTTGACTCGGCGATCTCTTAAGA---1241---AATTTTTGGAAGAGAAATTTGTACCTAACTGAAGAGATGGGTCGACTGCTGTCACATGCCGCGTTGCTGTTAA
conot128-3	4	Bt212, Bt214	ATGCTCTGTCTTCCGGTCTTCATCATCCTTCTGCTGTTGGTTTCACCTGCAGCTACTCTGCCTG---5732---TGACGTCAAAGCTGCACGGGCTTTTGACTCGGCGATCTCTTAAGA---1217---ATTTTTGGAAGAGAAATTTGTACCTAACTGAAGAGGGTTGGGTCGACTGCTGTCACATGCCGCGTTGCT---5449---GTGTTGAGGACTAA
conot129	3	Bt207	ATGCGCTGTCTCCCAGTCTTCATCATTCTTCTGCTGCTGGTTGCATCTGCACCTAGCGCTGATG---2714---GTCCAACCAAAGACCAAGAATTCTATGACTCTGGCATCTTTAAGAG---5642---GATTTTGCAAAAAAAGGCCGAAAGAACCTTTGGCGACGATCTGAATGCTGCATTAGAAATTTCCTCTGCTGTTAA
conot130	3		ATGCGCTGTCTCCCAGTCTTCGTCATTCTTCTGCTGCTGATTGCATCTGCACCTAGCGTTGATG---1744---GCTCCTCACAAAAACGTTTTGAATCAAAAGCTCGCTAGCTGCTTAG---1450---GATAATGCAAAGGGATCCCTACAAATACGCTGGTGCTGCCTCAATCGTCCACGTTGGTGCTGTTAA
conot131	3	Bt215	ATGCGCTGTCTCCCAGTCTTCGTCATTCTTCTGCTGCTGATTGCATCTGAACCTAGCGTTGATG---4697---GCCCGACCGAAGACTAAAGCTGATGTGCCCCTGACATCTCTCAACG---3417---GATAATGCAAAGCGAACCCTACAAATACTTCGGAACAAACGCGCTTGCTGCCCGTACGAACCTTCGTGCTGTTAA
conot132	3	Bt206	ATGCAGAAAGCGACGGTTCTGATTCTCGCCATCCTCCTTTCGTTGCCCCTGTCAACGGCTCAGGATGATGAAG---2793---GGCAGCCAGGAAAATGCCGCACAGAGAGATGTCGACATAACCACACTTGCACC---7677---AGGTGTGGTGGAGACCCGTGCAATGAACCTGCAGGCCAGCTATGTTGCAGCCTCCTGAAGTGCGTTAGTAGCCATTGCTGTCCAACCACTGATGGTTGCTGA
conot133	3		ATGCAGAAAGCGACGGTTCTGATTCTCGCCATCCTCCTTTCGTTGCCCCTGTCAACGGCTCAGGATGATGAAG---2411---GGCAGCCAGGAAAATGCTGCACAGAGAGAAGTTGACCAAACCACACG---2833---TGTGGTGGAACCAATGAACCGTGCGATGAACCTGCAGGCCAGCTATGTTGTAGCCGCCTGAAGTGCGTTAGTAGCCATTGCTGTCCAACCACTGATGGTTGCTGA
