# Supplementary material for: The first Conus genome assembly reveals a primary genetic central dogma of conopeptides in C. betulinus
Source: Cell Discov. 2021 Feb 23;7:11. doi: 10.1038/s41421-021-00244-7 (PMC7900195; doi:10.1038/s41421-021-00244-7)
Supplement: Supplementary file 4 — Table S9 [file 41421_2021_244_MOESM4_ESM.txt]

Table S9. cDNA sequences of 123 conopeptide transcripts identified from the 'Normalized' dataset of a middle body-sized specimen of C. betulinus.
>cDNA sequence of conotoxin Bt001
ATGTTCACCGTGTTTCTGCTGGTTGTCTTGGCAACCACTGTGGTTTCCTTCACTTCAGGTCGTGCATTTCGTGGCAGGAATCCCGCAGCCAACGACAAAAGGTCTGACCTGGCCGCTCTGAGCGTCAGGGGAGGATGCTGTTCCCATCCTGCCTGTGGCGTGAATCATCCAGAGCTTTGTGGCTGA
>cDNA sequence of conotoxin Bt002
TTGGTTGTCTTGGCAACCACTGTCGTTTCCTTCACTTCAGATCGTGCATCTGATGGCGGGAATGCCGCAGCCAAAGCGTCTGACCTGATCGCTCAGACCATCAGGGGAGGATGCTGTTCCTATCCTGCCTGTAGCGTGGAACATCAAGACCTTTGTGATGGAAGACGCTGA
>cDNA sequence of conotoxin CONOT006(Bt003)
ATGATGTTCACCGTGTTTCTGCTGGTTGTCTTGGCAACCACCGTCGTTTCCTTCACTTCAGGTCGTGCATCTGGTGGCAGGAATGCTGCAGCCAAAGCGTCTAACCGGATCGCTAGGGCCATCAGCAGTGGAGCATGCTGTGCATACCCTCCTTGTTTCGAGGCTTATCCAGAAAGATGTCTGTAA
>cDNA sequence of conotoxin Bt004
TTGGTTGTCTTGGCAACCACTGTCGTTTCCTTCACTTCAGGTCATGCATCTGGTGGCAGGAAGGCTGCAGCCAAAGCGTCTAACCGTATCGCTCTGACCGTCAGGAGTGCAACATGCTGTAATTATCCTCCCTGTTACGAGACTTATCCAGAAAGTTGTCTGTAA
>cDNA sequence of conotoxin CONOT003(Bt005)
ATGGGCATGCGGATGATGTTCACCGTGTTTCTGTTGGTTGTCTTGGCAACCACTGTGGTTTCCTTCGCTGCAGATCGTGAATCCAATCACAGGAATCGCAGAGCATCTAACCAGATTCCGCGGGGGTTGTGGGCTGAATGCTGTGAGGATCCTCCTTGTCGGGTGAATAACATGGAGCATTGTCCCGCAAACTGA
>cDNA sequence of conotoxin Bt007
GTGTTTCTGCTGGTTGTCTTGGCAACCACTGTCGTTTCCTCCACTTCAGGTCGTGCATATGATGGCAGGAATGCTGCCGCCGACGACAAAGCTTTTGACCTGCTGGCTATGACCATAAGGGGAGGATGCTGTTCCTATCCTCCCTGTATCGCGAGTAATCCTAAATGTGGTGGAAGACGCTGA
>cDNA sequence of conotoxin Bt010
CTGCTGGTGCCCCTGGTGACCTTCTACCTAATCCTAGGGACGGGCACACTAGCTCATGGAGACGCACTGACTGAACGCCGTTTGGCTGACGCCACAGCACTGAAACCTGAGCATGTCCTCCTGCAGAAGTCCGCTGTCCGCAGCACCAACGATAATGGCAAGGACAGGTTGACTCAGATGAAGAGGATTCTCAAAAAGCAAGGAAACACAGCCAGAGGCTACGAACAAGCTAGAGAGGTTAAAGAGGCTGTTAATGAACTCAAGGAAAGACGTAAAAAGATAATCAAGCTGGGTGTTCCACGTGACACTCGTCTGTTCTAA
>cDNA sequence of conotoxin Bt011
ACAGCGCTGAAACCTGAGCCTGTCCTCCTGCAGAAATCCGCTGCCCGCAGCACCGACGACAATGGCAAGGACAGGTTGACTCAGATGAAGAGGATTTTCAAACAGCGAGGAAACACAGCCAGAGGCTACGAAGACGATAGAGAGGTTGCAGAGACTGTTAGAGAACTCGATGAAATAGGGAAAAGATAA
>cDNA sequence of conotoxin Bt017
ATGCAACTGTACACGCATCTGTATCTGCTGGTGCCGCTGGTGACCTTCTACCTAATCCTAGGCACGGGCACGCTAGGTCATGGAGGCGCACTGACTGAACGCCGTTTGGCTGACGCCACAGCGCTGAAACCTGAGCCTGTCCTCCTGCAGAAATCCGCCGCCCGCAGCACTGACGACAATGGCAAGGACAGGTTGACTCAGATGATCAGGATTTTCAAAAAGCGAGGAAACATGGCCAGGGGCGGCGAAGAAGTTAGAGAGTCTGCAGAGACTCTTCATGAAATCACGCCGTAG
>cDNA sequence of conotoxin Bt018
ATGTTGCGACTGATCATCGCCGCCGTACTCGCCTCCGCCTGCCTCGCTTACCCTCAAAAGAGGGATGGCGCCCCCGCAGATACGGCCAACCTCCAGCCCTTTAATCAGGGAATGCAGGCCATGCCCGCCTTCCCCAACATGCAGGGAATGCAGGGAATGCCGGGAATGGCCGGTGGTCAATTCCTGCCTTTCAACCCTAACCTTGGCATTGGCTACAAGAGGGATGTCGATGAGAACCTAGAGAAGAGGAGACAGCACTCGAAGTTCAACGAGGGCAACAAATCTCCCTTTGACGCAGAGGGTGGCTTCGGAAACTTCATGAACTTCATGAAGGAAAACAGCAACAACCTTCCGTTCGCGAACATGGATAGCGCCGCCACTGACCTTGGCAACTTCGAGCCCAGCGCCGAAAACGAGGACGGCAAGTTCCGCTTCTTTGACAAGCAACAATAA
>cDNA sequence of conotoxin Bt020
ATGGAGATGGCCTACTGGGTGATGGTGATGATGATGGTGTGGATTACAGCCCCTCTGTCCGAAGGTGGTAAACTGAACGATGTAATTCGGGCTTTGGCGCCAGACGACGTAACCCCACAGTTTATCTTGCGAAGTCTGATTTCCCGTCGTCGTTCTGACAGCGATGTTCGGGAGGTACCCGTATGTTCCTGGAAGATATGTCCACCATAG
>cDNA sequence of conotoxin Bt022
ATGACCATGAGCATGTCAGTGACGCTCAGCGTGTTTGTAATGGTTGTCGTTGCAGCCGCTGTCCTTGGTTCTACACCATTAGAAGACAAAGATCTCTACTGTGGAAGAAACGCATACAATGAGTGTTGTAGGCACGGAATGCGGAACTGTATGGAGAGATGCGCCACTGATGCAGACTCGTGCTGGGACCATTGTTATTACACTGCCGCTACGAACTGTGGATGTCACCCTTCGAATGGCTGTTGCGCTAAATTTCTGGAACGTTACTCATCGTGCCTGTTCCATCACGGCAATCAGTTGTCTGAATGCTGGAAACAGACCCAAGATGTGCCTTGTTAG
>cDNA sequence of conotoxin Bt024
ATGGAGGGACGTCGTTTTGCTGCTGTTCTGATCCTGGCCATCTGTCTGCTTGCACCTGGGGCTGCTGCTTCGAGACGTCACGTTCTACTGAATGTATGCATACTACCAGCGATAACGGGACCGTGCAAGGCGTCTATGCAGCGATATTACTTCGATGTGACTTCTTACAACTGTAAAACGTTCATTTACGGAGGATGTCTTGGCAACGGCAACAATTTTCACACTTACGATGAGTGTTTCGACAAATGTGGGCTGGTCATTGGGCGCTGA
>cDNA sequence of conotoxin CONOT019(Bt025)
ATGGAGGGACGTCGTTTGGCTGTTGTTCTGATTGTGACCAGTTGTCTGTCTGCCTTGACTGTTGGCGATACGAGATCAGTACCTGACGTGTGTTTTCAACCCGTGGTGGTTGGGCCGTGCAGAGGCAAATTTCCACACTATTACTTCAACTCCATTTTAGCCACGTGCCAACTGTTCGATTACGGGGGATGTAGGGGCAACGAAAACAGATTTGAGAAGATGGATGCCTGCCTGTATACATGCGAATACCCGTGGAGGGGAATTTTAGGTTACTGA
>cDNA sequence of conotoxin CONOT018(Bt026)
ATGGAGGGACGTCGTTTTGCTGCTGTTCTGATCCTGGCCATCTGTCTGCTTGCACCTGGGGCTGCTGCTTCGAGACGTCACGTTCTACTGAATGTATGCATACTACCAGCGATAACGGGACCGTGCAAGGCGTCTATGCAGCGATATTACTTCGATGTGACTTCTTACAACTGTAAAACGTTCATTTACGGAGGATGTCTTGGCAACGGCAACAATTTTCACACTTACGATGAGTGTTTCGACAAATGTGGGTGA
>cDNA sequence of conotoxin Bt033
TGTCTGCTGGTTCCACTCCTCCTCTTCCATCTGACTCAACGATCGGACACGGCAGACCACGGAGGGGCCGCCACGGACGTCCGCTCGGCTGACCACACCCTGAAACGGTTTCTCCACGACTTCCGCCGGACCCTGAAACGCAGATCCGACGGTCACTACGCTAGGAAGCGGGAAACCTCTGTGTCGTTAGACACGCAACTTTTGGCTGAGAGAGTTCGCGAGGGTCAAGAGCAGGGTCGGGAACAGGAAGTGGCAGCTTCAATGGAAAGGCTGTATGAGAAAGGTCGTTGA
>cDNA sequence of conotoxin Bt039
ATGCAGTCCTTCACCTGCATGTGTCTGCTGGTTCCACTCCTCCTCTTCCATCTGACTCAACGATCGGACACGGCAGACCACGGAGGGGCCGCCACAGACGTCCGCTCGGCTGACCGCACCCTGAAACGGTTTCTCCACGACTTCCGCCGGGCTCCGAAACGCAGAAATCACGGTCGCTACGACAGGAACAGCAAACTCTCTGTGCACTTTGATCTGCAACGTTTGGCTGAGATATATCGCGAAGGACAAATGGAGAGATTTCGAGCTTCAGTGGAAAAGATGTATGAGATAGGTCGTTGA
>cDNA sequence of conotoxin Bt043
ATGAACACCGCTGGCCGACTCCTGCTTCTGTGCCTCGCTCTGGGCCTGGTGTTCGAGTCTCTGGGAATACCCGTGGCTGATGACGTAGAAGCTGACAGAGACACCGATCCTGACGACGAAGATCCAAGGGGTCTTTCCTACTGGAGGACCCTGGTGGATTGCGGCGGTGTGCAATGTGAGTTCGGCTGCTGTGAAACAATCAACGGGCAAGAGAGATGCAGAGAAATTAACTGTCACTGA
>cDNA sequence of conotoxin Bt044
ATGAACACCGCTGGCCGACTCCTGCTTCTGTGCCTCGCTCTGGGCCTGGTGTTCGAGTCTCTGGGAATACCCGTGGCTGATGACGTAGAAGCTGACAGAGACACAGATCCTGACGACGAAGATCAAAGGAATCTTAACCCCTGGTTTGTTCATGAGGAGAAGTGCGGCAGTGGAACCTGTACATTCGGCTGCTGCGAAACAATCAACGGGGAACCGAAATGCAGAGAATTTAACTGTGAGTGA
>cDNA sequence of conotoxin Bt046
CTGAGTGGTGCTACTCGGAGAGGCGATCGGAGAATGTGCTCATTCCTAGGACAAAGATGCGAACGTCATTTCAACTGCTGTGGCGACCTGTGTTGTTTCGACGACATGTGTCTTGTGGCTGCCATAGGGTGTGGCTACTAA
>cDNA sequence of conotoxin Bt047
ATGAAGCTGTGTGTGGCGTTTCTTCTTGTTCTGGTGATTCTGCCATCGGTGATTGGGGGGAAGCCTAGCGAGCGTACACTGAGTGGTGCTACTCGGAGAGGCGATCGGAGAATCTGCTCATTCCTAGGATGCGAACGTCATTCCAACTGCTGTGGCGATCTGTGTTGTTTCGACGACAAGTGTGTTGTGACTGCCATAGGGTGTGGCCACTACTAG
>cDNA sequence of conotoxin Bt051
ATGATGTTTCGTGTGACGTCAGTCGGCTGTCTCCTGCTGGTCATCGTTTTTCTGAACTTGGTTGTACTTACCAATGCCTGCCGTCTTGATGGAACGTACTGCGAAAATCGTTTCCAATGCTGTGAAGGTGATTGCTGTTTCGGGACTTGCGTAAATCCGTGTCGAATTCCTGGGAAGAGGGCGAAACTCCAAGAATTCTTTCGACAACGTTGA
>cDNA sequence of conotoxin Bt052
ATGATGTGTCGTTTGATGTCACTCTGCTGCTTGCTGCTCATCGTTTCTCTGGACTTGGCTGTGGGTGGTATTCCCTGTAACCAGCCAGGAGGATGGTGCTCTTCGCTCATGTGGTGCTGCGATTCGTCTGATGTCTGTTGCGAATTCCCTGGACCGGCGAGGTGCACCAGTGAAAGTGCGTGTGAATCTGTGCATTTTGCTCTAGGACGCCGGGCACAATACACCCGTTTCTTCAGACGTTGA
>cDNA sequence of conotoxin Bt054
ATGTTCAGTCATACGTCAGTCAGTTTTCCCCTGTTCTCGATCATGGTTCTTGGCATGGTGGCGACGGTTATTTGCTCGTGTGGCTCGGACATCTCGAATGAAATCTGTGAAGAGCCGGACGAAAATGACTGCTCGTGCCCCAATCATAATTGCTGCATTTTGAATCCACCCAAAAGGGATCAGTGTATGACACAGCATATGTGCTACATTCTGCTAAGTGAAAATAGACGCCGCCGATCAACTCAGATGCAAGAAAGATTCCTTCGTATGCCACGTGGTCTTGCCGACTAG
>cDNA sequence of conotoxin CONOT039(Bt057)
ATGATGTTTCGTGTGACGTCAGTCGGCTGTCTCCTGCTGGTCATCGTTTTTCTGAACTTGGTTGTGCCTACCAGTGCCTGCCGCGCTGAAGGAACGTACTGTGAAAATGATTCCCAATGCTGTCTAAATGAATGCTGTTGGGGGGGTTGCGGACATCCGTGTCGCCATCCTGGAAAGAGGTCGAAACTCCAAGAATTCTTTCGACAACGTTGA
>cDNA sequence of conotoxin Bt058
ATGTTTCGTGTGACGTCAGTCAGCTGTTTCTTGCTGGTCATTGTTCTTCTGAACTTGGTTGTGCTTACCGATGCCTGTCACCATGAAGGGTTGCCCTGCTCAAGTGATGACGGTTGCTGTGGCATGGAATGCTGCAATGGGGTTTGCTCATCAAGTTGTGGAAACGGGAGGCGACGCCAAGTTCCGTTGAAATCATTTGGCCAACGTCGATATGTTTGA
>cDNA sequence of conotoxin Bt059
ATGAAGCTGTCTTTGGCGATCGTTCTTATTCTGATGCTTCTGTCCTTAAGCACCGGAGCGGAGACGTCTGACAACCGTGCAAGCGGGAGTACCACAGCACTGAGAGACAGGCTTCTTGGTCCGAAGGCATGGATATGGATGTGCCAAGGGAAGGGAGAGAGATGCAGCGATGATGACGATTGCTGTGGATGGCTCTGTTGTGTCGGTGTATGCAGTATGTCAGTCGTGGGGTGCAAGTGA
>cDNA sequence of conotoxin CONOT040(Bt060)
ATGAAGCTGTCTTTGGCGATCGTTCTTATTCTGATGCTTCTATCCTTAAGCACCGGAGCGGAGACGTCTGACAACCGTGCAAGCGGGAGTACCACAGCACTGAGAGACAGGCTTCTTGGTCCGAAGGCATGGAGGTGCCAAGAGTTGGGAGAGAGATGCAGCGATCATGACGATTGCTGTGGATGGCTCTGTTGTGCCTGGCCGCACGGTGGATGCGCAGTTTCATTCGTGGGGTGCAAGTGA
>cDNA sequence of conotoxin Bt061
ATGACGTCTGTTCAGTCTGTGACCTGCTGCTGTTTGCTGTGGCTGATGCTCTCTGTACAGCTCGTCACTCCTGGCTCCCTTGGAACTGCACGGCTGTCTAGGGATCGCACTGCTAGAGTTCCTGCACAGCCTGTTCTGGAAGTGATTTGCCCTGGCCTGTGCGGCAAGGGCAAGGGGGAACCCTATTGCGACTGCCCAGATAAACGGGACGTGGTCTCTTCACGGATCAGAAGGAGAACAAGATCCACGACGGTGTGA
>cDNA sequence of conotoxin Bt062
ATGACGTCTGTTCAGTCTGTGACCTGCTGCTGTTTGCTGTGGCTGATGCTCTCTGTACAGCTCGTCAATCCCGGCTCCCCTGGAACTGCACAGCTGTCTGGGCATCGCACTGCTAGAGTCCCTGCAGAGCATATTATGGAAATGATATGCCCTGAATTGTGCAACGAGGGCATCGGGCATGAACCCTTTTGCCACTGCACAAACAAACGGGACGTGGTCTCTTCACGGATCAGAAGGAGAAAAAGATCCACGGCGGTGTGA
>cDNA sequence of conotoxin Bt064
ATGCAGGACTTTGCACCTGAGCATAGTCCCTGGTTTGATCCTGTCAGACGGTGCTGCTCGCGGGATTGCCGTGTATGCATCCCTTGTTGCCCACACTGA
>cDNA sequence of conotoxin Bt065
CGATATGCGGAGAACAAACAGGACCTCAACCCAGATGAACGGAGGGACTTCATGGTGCCTATTTTGAGGGGATGCTGCACTGCATGCAGAATGCCGCCGTGTACATGCTGCGCTTAG
>cDNA sequence of conotoxin Bt066
GATGCAGATCAGCCTGTAGAACGATATGTGGAGAACAAACAGGACTTCAACCCAGATGAAAGGACGGACTTCATATTGCATGCTTTGGGGCAGCGGGGATGCTGTGTTTGGCCAGTGTGCAACGATTGTTCTTGCTGTGTTCTCCATTAG
>cDNA sequence of conotoxin Bt067
CAGCCTGTAGAACGATATGCGGAGAACAAACAGGACCTCTACCCAGGTGAAAGCAGGGGAATCCTAAAATCTGCTTTAAGGAAGTGCTGTACTATGTCGGTATGCCAGCCGCCGCCAGTGTGTACATGCTGCGCTTAG
>cDNA sequence of conotoxin Bt068
GCAACGCTCCAACTGGATGCAGATCAACCTGTAGAACGACATGCGGAGAACAAACAGGACCTCATCCCAGATGAAAGGAGGGGAATCCTACTGCATGCTCTAAAGCAGCGGGTATGGTGTGACTGGGAATGGTGCTACGGAGATTGTCATTGCTTCGATTAG
>cDNA sequence of conotoxin Bt069
ATGCTATTCACCTTTCTGGTCCTGTTTCCCCTGGCAACGCTCCAGCTGGATGCAGATCAGCCTGTAGAACGATATGCGGAGGACAAACAGGACCTCAACCGAGATGAAAGGATGGGATTCATATTGCATGCTCTGGGACAGCGGCAATGCTGTGATTGGCCATGGTGCGACGACTGTATTTGCTGCGATTAG
>cDNA sequence of conotoxin Bt070
ATGTTGAAACTGGGAATGGTGCTATTCATCTTTCTGGTCCTGTTTCCCCTGGCAACGCTCCATCTGGATGCAGATCAGCCTGTAGAACGAAATGTGAACAAACAGGGCCTTAAACCAGATGAAAGGAGGAGATTCAGGTTTTCTGCTCCGAGGAAGCGGGAATGCTGTGAGTGGGAATGGTGCGACGGAGCTTGTGATTGCTGCAATTAG
>cDNA sequence of conotoxin Bt071
ATGTTGAAACTGGGAATGGTGCTATTCATCTTTCTGGTCCTGTTGCCCCTGGCAACGCTCCATCTGGATGCAGATCAGCCTGTAGAACGATATGCGGAGAACAAACAGGACCTCAACCCAGATGAAAGGATGAAATTCAAATTGCATAATCTGGGGCAGCGGCGATGCTGTATTTCGCCAGCGTGCCACGACGAATGTATTTGCTGTATAGACAGGTAG
>cDNA sequence of conotoxin CONOT046(Bt072)
ATGTTGAAAATGGGAGTGGTGCTATTCACCTTTCTGGTCCTGTTTCCCCTGGCAACGCTCCAACTGGATGCAGATCAACCTGTAGAACGATATGTGGAAAACAAACAGGACCTCAACCCAGATGAACGGAGCAACTTCAGGCTGCCTCTTGTTAGGAGGTGCTGTAGTGTGTCGATATGCCAGCCGCCGCCAGTGTGTGAATGCTGCGCTTAG
>cDNA sequence of conotoxin Bt074
ATGATGTTGAAACTGAGAGTTGTGGTGTACATCCTCCTGGTTCTTTTGCCCCTGACAACCCTTCAAGAGAAAGAGGATGACGCCTCTGATGCACTGGTCAAGCAGGTGGACGAGAAGATTGCAAAGGGCGCTATCTTGATGCCGGATCTGAGCAGAGATACACGTGACCCCTGTAGCAGCGACGGATGCAATAATGATACCGACTGTTCCGCCGGTTGCTCTTGCACATTTAACATGGCTCTGCGGTGCGATTACTGCTATTGTGGATCCTCATAA
>cDNA sequence of conotoxin CONOT052(Bt075)
ATGATGTCTAAACTGGGAGTCTTGTTGACCATCTGTATGCTTCTGTTTCCCCTTGCTGCTTTTCCGCTGGATGGAGATCAACCTGCAGACCAACCTGCAGAGCGCATGCAGTATGACAGATTACGTGCAATGAATCCCTGGTTTGATCCCATCAAAAGGTGCAGGTGCGAGCAGACCTGCGGAACATGTGTGCCGTGCTGCTAG
>cDNA sequence of conotoxin Bt076
ATGATGTCTAAACTGGGAGTCTTGTTGACCTTCTGTCTGCTTCTGTTTCCCCTGACTGCTCTTCCGCTGGATGAAGATCAACCTGCAGACCGACCTGCAGAGCGTATGCAGGACATTTCATCTGAACAGCATCCCTTGTTTGATCCCGTCAAACGGTGTTGCGAATTGCCATGCCACGGATGCGTCCCTTGTTGCTGGCCTTAA
>cDNA sequence of conotoxin Bt080
TGTCTGCTTCTGTTTCCCCTTACGGCTCTTCCGCTGGATGGAGATCAACCAGCAGACCGACCTGCAGAACGTATGCAGGATGAAATTTCATCTGAACAGCATCCCATGTTTGATCCCGTCAAACGGTGCTGCAAGCAGAGCTGCACAACATGCATGCCGTGCTGCTGGCGTTGA
>cDNA sequence of conotoxin Bt081
ATGATGTCTAAACTGGGAGTCTTGTTGACCATCTGTATGCTTCTGTTTCCCCTTGCTGCTTTTCCGCTGGATGGAGATCAACCTGCAGACCGACCTGCAGAGCGTTCATCTGAACAGCATCCCTTGTTTGATCCCGTAAAACGGTGTTGCAACTGGCCATGTACCATGGGATGCATCCCTTGTTGCTACTATTAA
>cDNA sequence of conotoxin Bt082
ATGTCTAAACTGGGAGTCGTATTGTTCATCTTTCTGGTTCTGTTTCCCATGGCAACTCTTCAGCTGGATGGAGATCAAACCGCTGATCGTCATGCAGACGATAGGGACCAGGACCTAGCAGAACAGTATCGGAACTTGAAGCGTGTTCTGAAAAGGAGCTGGATATACCATGTAAGGCCGCACTACTCTGCCAATACCCTGTGGTCGCTTGTTTGA
>cDNA sequence of conotoxin Bt083
ATGTCAAAACTGGGGGTCGTGCTGCTCATCTTTCTGGTTCTCTTGCCTCTGACGTCTCCTCACCAGAATGGGAATGGATTTGCTGGTAACCGGGCGAGGCAAAACGACATGCAACGAAGAAAGAATGGGTTGACCAATTCTCTGAGACGTTCAAGCTGTGGATACGTGGGACAGCCTTGCTGCATCGTTCCCAGACGTGCGTATTGCCATGGGGATCTGAATTGCAACAACGTAGCTATGTGCGTTAGATAA
>cDNA sequence of conotoxin Bt084
ATGTCGAAAGTGGAAGTTGTGCTTCTCATATTTCTGGGTCTTTTGTCTTTGGCAGCCCTCCAGAATGGGGATGATTCAAGCCGACGGCAAAGAGACGGGAAGCAAAGTCCTCAGAGGGACATCGTTCGGCGTACTCGGAGAAGATACAATGATAACATCCAACGACGTTGCGTGAACAGCACGCCATGCAGCGAGTGCACCAACGAGGGTAAAATATGCTCGGTGAAGCCTGGAGGAAAGGGCACCTGCGGGGAGTGCGTTCAAGCACGCAGATAG
>cDNA sequence of conotoxin Bt086
ATGATGTCTAAACCGGGAGTCTTGTTGACCATCTGTCTGCTTCTGTTTCCCCTTACCGCTGTTCCACTGGATGGAGATCAACCTGCAGACCGACATGCAGAGCGTATGAAGTATATGCTACGTGCAATCAGTCCCTGGTTTGATCCCGTCAGAGCGTGCTGTGAGCAGAGCTGCACAACATGCATGCCGTGCTGCTAG
>cDNA sequence of conotoxin Bt088
CAACTGGATGCAGATCAGCCTGTAGAACGATATGCGGAGAAGAAACAGGACCTCAACCCAGATGAAAGCGGGGACTTCATGCTGCCTCTTGAGGGGAATTGCTGCACTGCATGCAGAATGCCGCCGTGTAAATGCTGCTGGTAG
>cDNA sequence of conotoxin Bt089
GACCGACATGCAGAGCGTATGAAGTATATGCTACGTGCAATGAGTCCCTGGTTTGATCCCGTCAAAAGGTGCTGCAAGGTGTTGTGCGAATCATGCACGCCGTGCTGCTAG
>cDNA sequence of conotoxin Bt090
GATCAACCTGCAGACCAACCTCTAGAGCGCATGCAGTATGACATGTTACGTGCAGTGAATCCCTGGTTTGATCCCGTCAAAAGGTGCTGCTCGAGGAACTGCGCAGTATGCATCCCTTGTTGCCCGAATTGGCCAGCTTGA
>cDNA sequence of conotoxin Bt091
GTCCTGTTTCCCCTGGCAACGCTCCAACTGGATGCAGATCAGCATGTAGAACGAAATGCGGAGAACAAACAGGACCTCATCCCAGATAAAAGGAGGGTAATCCTACTGCGTGCTCTAAGGCAGCGGCGATGCTGTCCTATGGAGTGGTGCGACGGAGATTGTTTTTGCTGCGTTTAG
>cDNA sequence of conotoxin Bt092
ATGATGTCAAAACTGGGAGCTGTGCTGGTCATCTTCCTGGTTCTTTCGTCCATGGAAGCCCTTCATCTAGATGCGGATGGACTCGCTGGTGTGACGACAAAACAGAAGGTGGACAAGAAATCGGTTGCAGAGAATAGCATCCTGGCGCTTGCTCTGAGAGGAGAAGAAGACATTGGTTTGTGCGAGTCGTCCACATGCGCGTCCGATGAGGAGTGTCATCCTGACAAATGCGGCAGATGCGGCTTATGTACAAGCCAAAGCCCCAAATGTTGGCACTGCGAGTGTGCACAAACAAATCCTGGCTGTGATCACAAATAA
>cDNA sequence of conotoxin Bt094
ATGATGTCAGCACTGGGAATGATGCTCCTGCTCCTGCATCTGTTGCCCCTTGTAGCCTTTGATGGTGATGGACCAACAATCCGAGGCCGCAGGAACGCCAGGTTTTTGAAACGTATGACCACACGCACGTGCAATCCAGAGACGCCTTGCAGCAGTAACAAGTGGTGCTGTGATGAATGTTGTGAGAGATCAGATTGTGGATGTAAGTGGGAAGGCGGTTCAACCATAAAAATATATGTATGTGACTGCTAA
>cDNA sequence of conotoxin Bt095
ATGATGTCAACACTGAAAATGATGCTGCTCATCCTCCTGCTTCTGTTGCCCCTGGCAACCTTTGATAGTGATGGACAAGCGATTCCAGGGGACGGAGTCCCCAGTCCAATGAGCAGTCGAATCAGACGTCTTCTGGGAGGGGACAAGAAAAGTGGTCGATCACCCAGGAGTTGCCCGAGTAACAAGTACTGTGGCGGTGGGTTGTGCTGTAGAAGTGCTGAGTGCACTTGCGCGATAGTATGGTCTAGGCCCTGGAGCAAAGTTGTATGTGTATGTGGCTAA
>cDNA sequence of conotoxin Bt096
ATGCACACACTGGAAATGATTCTGCTCATCCTGCTTTTGTTGCCCCTGGCAACTGGTGAGGGAGATGGACGAGCTGTGGGTGGGGACAGAAGCCCCAGTGAAGCACACAGAACCTACAAACGCCTTCTGCAAAGACCCGCCAGGCCCGTGGACAGAAGGGAGTGCACACCCTGTGGCCCTGGTCTCTGCTGCAGCCCAGGAGAAACTTGTGGAACATCGACCCATCACGATCATTATGGCGAGCCTGCGTGTTTGAGTTATTAA
>cDNA sequence of conotoxin Bt098
ATGGCCATGAACGTGTGGATGACGACCAGCGTGTTTTTAGTGGCTGTCATGGCAACCATTGTCCTTGGCTCCACTCCATTACAGGAACAAAAACGCAATGACCGCAGCAGCAGAAAATGTTGCGCCGTAAAATCATACCTGTGTCTTCAAGGTCATGGATGCCTTACCCCGAGTGATAGCAGTTGTGCAGAACAGTGCAAAACTACAGATACTAGCACATGTGGATCAAACGCTGGTGACAACTGTTGCTCCACTTACAAGTCCTGTCTGGTGGATTGCCAGATTTCACGTGGAAATCAACATGGAGATCCACTGCTTATCTGTTATAATCATTGCAGCCAACAGCACCCTTGTTAG
>cDNA sequence of conotoxin Bt099
ATGGACGCTCTACGTTTTTCTGCCGTTCTTCTGATTCTGGCCATGGCCTGCTTTATGACAGAGTCGACTGGGGTTTGCGATAAAGACAAGGTCGAAGGGACTGGGAATCTAAATCTGACCAGGTACTTCTTCGACAGCGATACCGAAACGTGCGAAACGTTTATCTACAGAGGAGGAAACTCCGACACGTTCCCCAATAGGTTTAACTACCACTCCGTGTGCGAGAATACTTGCCAGTGCAAACTAAGAAAGGATACAGGGCATGGCGAAGCTCCACGAACCAGGTGGTATCACAGCTCTGACGGCAGCGGGTGCCAATCTTTTCAATACCTAGGAAGTGGAGGCAACGCGAACAACTTTCATACGGAGTCGGAATGTGAGATGGCGTGCGAGTTATAG
>cDNA sequence of conotoxin Bt100
ATGGACGTACGTCGTGTACCTGCCGTTCTCCTGGTTCTCTCCATGGCCCGCTCTGTGACAGCAATAGATGCGAGGTGCAACGAGCCCTTGAATTTGGGGAATACCGGCTGCGATGAAGTACGCATAAGGTGGTATTACAACCAAGGCAACGTGGCGTGTCAAACCTTTCAGTACACTGGATGTGGAGGCAACAGGAACAACTTTTACAATCGGGATGACTGTAAAAAATGTTGCAGGTGGGACATGGAATGTGTTTCTGCAGGCCGCTGA
>cDNA sequence of conotoxin Bt103
ATGGAGAAACTGATGACACTGATGGTAGTTGCCGCCGCGCTGGTGTTGACCAAAGTCAAGGTTCAAGGTGACCAAGACAACTCCCCTAAAGATGTTCGCAAACGTCTTCAGGGCAGCGTGTTTAAGAGATGCACAGAAGTTTCACTGCCCTGCGAGGACGACAGTGAATGCTGCGCGCCCTATCTCTGCAAATGCACTATGGGATCAACCTGCGATAGCAGATGCCGGTCTACCTGA
>cDNA sequence of conotoxin Bt104
ATGGGAAAACTGACAAAAGTGCTTCTTTTTGCCGCTGTGCTGATGTTGACCCTAATCATGGATCAAGGCGAAGGAGACATATCTCGAAACAAACGGAGTAAACGCGTTACACATCGAGCCTTGCTGAGGGCCCAAGTCTGCAAAGAGGGTCTCATGAAATGCAATGAAGCCGAAGAGTGCTGTTGGCCGAATACATGTAGAGCCATAATAGGTGAAACTCCCCCCGGTAGATGCCGACCTCCAGCCCACAAACGTCGTGCTGCCTGGCTGTAG
>cDNA sequence of conotoxin Bt106
ATGAAACTGTCAGTGATGGTCATTGTACTCGTGCTGGCCACGGCCTTTACCCCTGGTTTACTTCTTCACGATGATAATGAGGGAAAAGCCCTTCGGCGCCACGTTCGCCATGTGAGGGACACGCTGGCTGATGAGAGAGCCAAACGCTCCAGCTGCAACCCCCCTTGCATACCTCCAAAAATCTGCAGATTGGATGTTTGCGATAACTACAACAGCGATATGGGACGCTGA
>cDNA sequence of conotoxin Bt107
ATGAAGGTCGTGGTTGTTCTGCTGGCTGTACTGGTGGCGGCCTCCGCCGCGCCTCAGAAACGGTTCTTCATAGAAGACATCAAGAATTGGATCCATCAACTGCAGGCCGTTTTCAACCAAGCCAAGGACAAGTTTAACGAACTCACTTCTGGCCTGGGGGTCCACTTCGACAGGATTGTGGACCTGCTGATCGACCAGATTGATTCGGGCATGACGGAGGCCGCCTGCATAAAGGTGTGCGAGAGCAGCGCCACCAAAATTCTTGGAGACGCTTCCTCCATGGCCGGCACGGTCTGCGCTCCGGTCTGCACAGCTGCCCTGGCTAAACTGGAGGAGGTCGCTGGTTAA
>cDNA sequence of conotoxin Bt108
ATGAAATACCCAACGTTCGTGATGGTCCTGATGGCTGCTGTTCTCCTGACCAGCATCTTGAAGACTGAGGCCAGAGCATCGCTCAGAGCTAGATTGAAAGCAAAAAAAGCTGTTCCGGAACAGGCGTTGGAAGAATTTCCGGAAAGGGTGGAAGAGGCGTGTGAAGGAACGACTTGGAGCTGCGTAGGAAAGCCGGATGGAACTGCCTGCTGTCGAAGTGGCCGCTGCTTTAACGCAGCATGCTACATCTGA
>cDNA sequence of conotoxin Bt109
ATGCGTTGTCTCCCAGTCTTCGTCATTCTTCTGTTGCTGATTGGATCTGCACCTACCGTTGATGCTCAACCGAAGACCAATGATGTGTCCATGGCATCTTTCGACGATAATGCAAAGCGAACCCTGCAAATGCTTCGGGGCGTACAAATTTGCTGCCCATACATCCTTTGGTGCTGTTTAATTCCGTAA
>cDNA sequence of conotoxin Bt111
ATGATGACTTTGAGACACGTGCTACTCTTCACTCTACTTCTGCTGCCCCTGGCAACAATCCGAGCGGACACTTTCGCTTGCACCAAATGGATCGCGCCGGAATGGGTGGTACAGCGTTGCCGGGAAGACTCTGACTGCGTGCCCAACTGTGGCACTCATTTCAGATGTCGCTGTCAGCCTGCTACAAACCGGTGTCCCGGAGGCGCGGGATGCTTTTATTACATATATAACCCATGA
>cDNA sequence of conotoxin Bt112
ATGATGTGGAAGGCAGGAGCTGTGCTATTCGCCCTTTTGCTTGTTTTCTCTCTGGCGGCCGTCCAACCGGACTTGGATGAACGAACCTTTGGACGAATGAAGAGAGATATGTTTGTAAGAGCCCTCAAAAGCAAACGTGACGGCCAATCTTGCACGACCTACTGTCCTGGACCTGGACAACAGATGACATGCGGTTGCGCTCATCTCAACGAGATTAATTCTGCCTTTTGTTTCTGTCTCACGCGACATCGGTAA
>cDNA sequence of conotoxin Bt114
ATGATGTGGAAAATGGGAGTTATGTTGTTTGTCGTTTTCCTTCTTTTCCCCCTGGCATCACTCCAGCAGGAAGGAGATATCCAGGCCAAGAAAATAGACTTAAAGTCCAACTTCTATGGTGCTTTGGAAAGGCCTGCCAGAGACTGCAGGGGCACTTGTGGTCATACCGACCAGTGTACCGGTACTTGCGAGTGCGACGGTTACGACTCATGTACTTGCAGCAACAGTGGACAGCATTCGGGATGCACATGTTCGTGTTGA
>cDNA sequence of conotoxin Bt117
ATGCCCAGTTGTCATGCACGTCCGCAGTTCACACTGCCATTGGTTCTGTTTCAAGAACTGTCGTCAGACGAGGATACACGTCAACAGTCCGCCCACAGAAAAACCGACAGTCTCCCAGACACTAGCCGGGTGGAAGGTTTACCGTCGCTGTGTTCGCTGCCCAAAGTGGTGGGACCGTGCAGGGCCTTAATCCCTCGTTTCTACTTCAACAGCACCCAGCTAGAGTGCCTTCCCTTTGCCTACGGAGGCTGCCATGGCAACGACAATAACTTTGAGACGTATTCTGAATGTCAGGCGTCGTGCCGTTGA
>cDNA sequence of conotoxin Bt121
ATGTCAGCACTGGGAACGATGCTGCTGATCCTGCTTCTGTTGCCCCTGGCAGCCTTTGATGGTGATGGACCAACAATCCGCGGGCACAGCAGCAACAAGTTGTGGAGAAGTATTAACAGACGCGAGTGCGATCAAAATCGGGAATGCGAGAGTGGCAAGTGGTGCTGTGATCAATGCTGTGCAAGGTCAAATTGTGAGTGTAGGAGCGAAGACGTTGGTGGTGGGGTTAATATCCGAGTATGTGACTGCTAA
>cDNA sequence of conotoxin Bt124
ATGTCCAAATCAGGAATGCTGCTGTTCGTGCTTCTGCTGTTGCCCCTGGCAATCACTAAACTGGTTCCGGCTGGGCGTTCGGTGGCGCGTCGCTACGGATACCTTGGTGCAAAGCGCGAAGTTCCACTTAGTTGCGTCGACCCCTTAACTCCGGGTCTCACCGGCTCATGGGAAGACAAAAAGTGTTGCTATACCAAGCAGTGCAGTCCAACAAATTGTTGTACCAGCTCGTCCTGTACTTGTGATGGCCCGGCGTGCCTCTGCTAG
>cDNA sequence of conotoxin Bt126
ATGTCAACACTGGGAATGGTACTGCTGCTCCTTCTGCTTCTCCTGCCCCTGGGAAACTCAGATGGGGACGGGGATCGGCAAGCGATGGACAGAGACCGTACTGCTGGTGAGGCACGCAGTGCCCCCAAACTCCATCTGAGAAGACACGTGGACCATGGCCGATCTGCTGTCAAACGGTGCTCCACTAAGGTATGCGGTGACGACTGCTGCCCTAGCACTGCGTGTGAGTGCGAGGTTCATGGTGGATCGAGCAATGAAATGGGCTGCAGCTGCCCCGCCCTGGTCCTCCTCGCAAAGTGA
>cDNA sequence of conotoxin Bt129
AACGAAATGCGGAATATCAGGTCGTGCGGGGAACAAGGGGAAGGTTGTGCTACTCGCCCTTGCTGCCCTGGTCTGAGGGGTGTTGGCTCCGTTCATGGAGGCTTATGCCAAGAGCAATAG
>cDNA sequence of conotoxin Bt131
CAGAGATCCGAGGACATCAAGTTGGCCAAGAGATGCTTAGCATCCGGTACCCTCTGTTTTGCTGGGTATGGGCACAGTTCCTGCTGCAGTGGTGCATGTCTTGACTACGGAGGCTTAGGCGTTGGCGTATGCAGTTAA
>cDNA sequence of conotoxin Bt132
CCTGTAGTGAGGTCGAGTGATGAGGTGCAGAGATCCGAGGGCAAGTTGGCCAAGAGATGCTTAGGATTCGGTTCCGCCTGTTTTACTGGGCATGCGCACACTCTCTGCTGCAGTGGTGAATGTCTTGACTTCGATGGTTCAGGCATTGGCTCATGCAGATAA
>cDNA sequence of conotoxin Bt133
ACGGCCTGTCAACTCGCTACAGCTAAGACTTACTCCACAGGTAGGCAGAAGCACCGTGCTCTGAGGTCAACTGACAAAAACATCAAGTTGAGCAGGAGATGCAACGATCCCGGTGGAAGTTGTACTCGTCATTATCACTGCTGCCAACTCTATTGCAATAAACAAGAAAGCGTATGTTTGGAAAACGAACCTGTCTTCTGA
>cDNA sequence of conotoxin Bt134
ATGAAACTGACGTGCATGATGATCGTTGTTGTGCTGTTCTTGACCGCCTGGACATTCGTCATGGCTGATGACTCCAGAGATGGATTGGAGAATCTTTTTCCGAAGGCACATCACGAAATGAAGAACCCCGAAGCCTCTAAATTGAACAAGAGGTGCCTTCTGAATGGTGAACCTTGTGTTCCGATCAATGGAGACTGCTGCAGTGGCGTCTGCGTTATAATCTGCGTACCGTGA
>cDNA sequence of conotoxin Bt136
ATGAAACTGACGTGCCTGCTGATTGTCGCCATGCTGTTCCTGATGGCCTGTCAACTCATCACAGCTGAATACCCAAGAAAGAAGCAGGGATATTCTGCTGTGAGGTCGAGGGACAAGATTCAGCGTTCCGATTACTTAAAGTTGACCAAGAGATGTACGGATGACGGTGACGTTTGTGAGATTGGAAATCATAACTGCTGCAGTGGATCGTGTCTTATTTATGAAGACGGAGTTGTCTGCGGTTTAGGTGCTCAATATCAATATATGGTCTCGCGGTAA
>cDNA sequence of conotoxin Bt137
ATGAAACTGACGTGCATGATGATCGTTGCTGTGCTGTTCTTGACTGCCTGGACATTCGTCGCGGCTGATGACTCCAAAAATGCACTGCAGACTATTTTTTCGAAGGCACGTGGCGACATGGAGAACCCCGACGCTACTAAATTGGACGACAAAAAATGGTGCGCTCTAGATGGTGAGCTCTGTGTAATACCGATCGTTGGGACCATATTTTGCTGCAGTGGCATATGTTTTATCTACTGCGTCTAG
>cDNA sequence of conotoxin Bt138
ATGAAACTGACGTGCATGATGATCGTTGTTGTGCTGTTCTTGACCGCCTGGACATTCGTCATGGCTGATGACTCCAGAGATGGATTGGAGAATCTTTTTCCGAAGGCACATCACGAAATGAAGAATTCCGAAGCCTCTAAAAAGTCTGAATTGAACAAGAGGTGCCGTCCAAATGGTGAAACTTGTAATCGGAGTGATAACGACTGCTGCAGTTGCCTCTGCCTTTTCGTCTGCGTGACGTGA
>cDNA sequence of conotoxin Bt139
ATGAAACTGACGTGCACTGTGATCATCGCCGTGCTGTTCCTCACAGCCTGTCAACTCACTACAGCTGATGACTCCAGAGGCAGGCAGGAGTATCCTACTAAGAGGTTGAGAGCCAATATGCCGAATTCCAAGCTCTTCAAGTTGACCAAGAGATGTACTGCACCCGGCGGCGGTTGTACTCGGTGGACTAGTAATTGCTGCAGTAATCTATGTATATTAAAAAAGGACGGGAATCCAGTTTGCAGAGACAGTTAG
>cDNA sequence of conotoxin Bt140
ATGAAACTGACGTGCACTGTGATCATCGCCGTGCTGTTCCTCACAGCCTGCCAACTCACTACAGCTGTTGACTCCAGAGGTAGGCAGGGGTATCGTGCTGCGAGGGCGAGAATCAAGATGCAGAATGACAAGATCTTCAAGTTGACCAAGAGGTGTGATGCACCCGGCGCCCCTTGTAGCAAGTATGACAATGAGTGCTGCGATGCATGTATGTTATCACATCCGGAGCCTCCAGTTTGCGTGGGTTGA
>cDNA sequence of conotoxin Bt142
ATGAAACTGACGTGCGTGTTGATCGTCGCCGTGCTGTTGCTGACGGCCTGTCAACTCACTGCAGCTGATAACTCCAGAGGTAAGCAGGAGCATCCTGTAGTGAGGTCGAGTGATGAGGTGCAGAGATCCGAGGACATCAAGTTGGCCAAGAGATGCTTAGGAGTCGGTGCCACCTGTTTTCCTGGGACTGGGGACAATCTCTGCTGCAGTCAGGAATGTGTTGACTTCGGAGAAACAAGCACTGGCTTATGCAGTTAA
>cDNA sequence of conotoxin Bt143
ATGAAACTGACGTGCGTGTTGATCGTCGCCGTGCTGTTGCTGACGGCCTGTCAACTCACTGCAGCTGATAACTCCAGAGGTAAGCAGGAGCATCCTGTAGTGAGGTCGAGTGGTGAGGTGCAGAGATCCGAGGACCCCAAGTTGGCCAAGAGATGCTTAGAATCCGGTTCCCCCTGTGTTCCTGCGTATGTGAACAGACCCTGCTGCAGTGGAGCATGTATTTACAACGGATTCATAGCCGTTGGCGTATGCAGATAA
>cDNA sequence of conotoxin Bt145
ATGAAACTGACGAGCGTGTTGATCATCACCGTGCTGTTCCTGACGGCCAGTCAGCTCATTACAGCTGATTACTCCAGAGATAAGCAGGCACACCGTGCAGTGAGCTTGAAAGACCGGATGCGGAATTTCAGAGGTACCAGGCCGTGCGGGGAACTCGGTGAACCTTGTAGAAACAACCCTTGCTGCAAAGGTGTGAGGTGCATTGAGCTCTATGAACCCATATGTTTCTAG
>cDNA sequence of conotoxin Bt146
ACGGCCTGTCAACTCACTGCAGCTGATAACTCCAGAGATGAGTACAGTGCCGTGAGGTCGAGCGACGAAGTGCAGAATTCCAAGTCGACCAGGGATTGCTCGAGATCAGGTGGTGGTTGTCGTACCCTCTCTTGCTGCCCTGGTTTGACTTGTTCTGGCCCCCAACAAGCACCCATATGCCATTAG
>cDNA sequence of conotoxin CONOT071(Bt150)
ATGAAACTGACGTGCGCTGTGATCATCGCCGTGCTGTTCCTCACAGCCTGTCAACTCACTACAGCTGATGACTCCAGAGGTAGGCAGGAGTATCCTACTAAGATGTTGAGAGCCAAGATGCCCAATTCCAAGCTCTTCAAGTTGACCAAGAGATGTACTGCACCCGGCGGCGGTTGTACTCGGATGAGTGGTGGTTGCTGCAGTCATCTATGTATGTTACGGAAGAACGGGAATCCAATTTGCGTGGATCAATAG
>cDNA sequence of conotoxin Bt152
TCACCTGCAGCTCCAAACCCTTTGGAAACGAGAATCCAACGCGCTTTGATTCGCGCAGCCCTTGAAGATGCTGATATGAAAACCGAGAAAGGCTTGCTTAGCGGCTTAGTCGGCAACCTCGACAAAATTGGCAGCATGGCCGCCGATATTTGCTGCTCTATGACTAAGACTTGCTGTGCTGAGCCATAA
>cDNA sequence of conotoxin Bt155
AGAGATAAGCAGGCACACCGTGCAGTGAGCTTGAGAGACGGAATGCGGAATTTCAGAGGTACCAGGCCGTGCGGGGAACTCGGTGAACCTTGTAGAAATAACCCTTGCTGCAGAGGTGTGAAGTGCATTGAGCTCTATGAACCCTTATGTCTCTGGAATTAG
>cDNA sequence of conotoxin Bt156
GCCGTGCTGTTCCTCACGGCCTGTCAACTCACTACAACTGATGACTCCAGAGGTAAGCAGAAGTATCTTACTAAGAGGTCACGAGCCAGGATGCTGAATCACAAGCTCTCCAAGTTGACCAGGGCATGCGATCCACCCGGCAACGGATGTGAGTTCTGGGAAAATCATTGCTGTGATGCCTGTCAACTACGGGGTGAAGAGCCTCCAATTTGCTCGGTATAA
>cDNA sequence of conotoxin Bt158
ATGAAACTGACGTGTGTGGTGCTCGTCGCTGTGCTGTTCCTGACGGCCTGTCAACTCATCACAGCTGATGGCTCCAGAGGTACGCAGAAGCATCGTGCCCTGAGGTCGACCACCAAACTCTTCATGCTCACTGAGATCTGCACGCCTCCTGGAGGACATTGTGGTTTTTATAGTAGTTGCTGCGGTACATGCAATGTACACAGAAATTCATGTGTGTAG
>cDNA sequence of conotoxin Bt159
TCAGCTGATTACTCCAGAGATAAGCAGGCACACCGTGCAGGGAGGTTGAGAAACGAAATGCGGAATTTCAGAGGTATCAGGTCGTGCGGGGAACAAGGTGAAGGTTGTGCTACTCGCCCTTGCTGCCCTGGTCTGAGGTGTGTTGGCAGCGCTCAGGGAGGCTTATGCCAAGAGGAATAG
>cDNA sequence of conotoxin Bt160
ATGAAACTGACGTGCATAATGACCGTTGCTGTGCTGTTCTTGACCGCTTGGACATTCGTCACGGCTGATGACTCCAGAAATGGATTGGAGAATCTTCTTCTGAAGACACGTCACGAAGTGGAAAACCCCAAAGCCTCTAGATCGGGCGGTAGGTGCCGTCCTGGTGGTACGGTTTGTGGCTTTCCGAAACCTGGACCATACTGCTGCAGTGGCTGGTGCTTTTTTGTCTGCGCCTAA
>cDNA sequence of conotoxin Bt161
GTGATCATCGCCGTGCTGTTCCTCACAGCCTGTCAACTCATTGCAACTGATGACTCCAGAGGTACGCAGAAATATCTTTTTAAGAGGTCACGAGCCAAGATGCAGAATCACAAGCTCTTCAAGTTGACCAAGAGGTGTGATCCACCCGGCTCAGGTTGTAACTGGAAGGTCCATCAGTGCTGCGATGCATGTATGATACGGTCGGGGAAGCCTCCAATTTGTTCGGACCAGTAG
>cDNA sequence of conotoxin Bt164
ATGAAACTGATGTACGCATTGATCATCGCCGTGCTGTTCCTGACGGCCTGTCAACTCGTCACAACTGATGGCTTCAGAGGTAAGCAGAATCTTCTGGAGAGAATGGCCGACAGGATGCGGGATTCTCGGAACTTTAAGTTGGCCAAGAGATGCAAGCCAGTCAACTACGCTTGCAGTCCTTCCGATGCTGAAAAATGCTGTGGTGTCTGTGAATACGAGGGCATTGGCAGAGGCTGGTGCGCGTACAGTTAG
>cDNA sequence of conotoxin Bt166
TCAAAAAGAAAGACAACTGCTGAGAGTTGGTGGGAGGGCGAATGCACTGATTGGTTAGCGACTTGTAGGTTATCCACGGAATGCTGTTCTGGGAATTGTGTTGGGTACTGCGCGTTGTGGCGATGA
>cDNA sequence of conotoxin Bt167
TCGGCACTCATGAGAGGGCCACGCCAATGCACACCTAGGAATCAGAGGTGTGAGGGGGATGCGGAATGTTGCCCAAATCTTGTGTGTAAATGCTTTACCAGACCTGATTGCCAGTCTGGTTATAAATGTGATACTTCATGA
>cDNA sequence of conotoxin Bt170
AAATATGATGTGCCCCTGACATCTCTCAACGATAATGCAGAGGGATCCCTACAAATACGCTGGTGCTGCCCCAATGGTCCACGTTTCTGCTGTCCTTAACCAGCATGA
>cDNA sequence of conotoxin Bt171
ATGATGAAGAAACTGACCATACTGATTCTTGTTGCCACTGCACTGTTGTCGACCCACGTCATGGTTGGAGGTGATGGAGAAAAGCCTCTGATGGGGAGAAATGCCGCTAACCGTCTCTTGGCAATAGGAATAGGGAAACGCTGCAAAACAGAGGACTATCTTTGTCAGAGGGATGAGGACTGCTGTTCTGGTTTGGATTGTAGATGCACTGTTAATGCTAATTGCTCACCCCCTTATATTAAGTGTAAACCCTAA
>cDNA sequence of conotoxin Bt172
ATGGAGAAACTGACAATTCTGCTTCTTGTTGCTGCTGTACTGATGTCGACCCAGGCCCTGATTCAAAGTGATGGAGAAAAACGCCAACAGGCGAAGATCAACTTTTTATCAAAAAGAAAATCAACTGCTGAGAGTTGGTGGGAGGGCGAATGCAAAGGTTGGTCCGTGTATTGTTCGTGGGACTGGGAATGTTGTTCTGGTGAATGTACCAGATATTACTGCGAATTGTGGTGA
>cDNA sequence of conotoxin Bt174
ATGGAGAAACTGACAATACTGGTTCTTGTTGCTGCTGTACTGTTGTCGACCCAGCTCATGGTTCAAGGTGACGGAGATCAACCTACAGATCGTGATGCAGTGCCAAGACACATTTACCCAGGTGGAGTGAGTGGAAAATTAATGCATATTCTGCAAAGTCAGTCTGGATGTCCGTGGAAACCTTGGTGTGGATGA
>cDNA sequence of conotoxin CONOT106(Bt177)
ATGGAGAAACTGACAATCCTGGTTCTTGTTGCCACTGTCCTGTTGGCGATCCAGGTCCTGGTTCAAAGTGATAGAGAAAAACCTCTGAAGGGAAGGGTCAAACAATACGCAGCGAAACGTCTCTCGGCACTCATGAGAGGGCCACGCCAATGCACACCTAAGAATCAGATCTGTGAGGAGGATGGGGAATGTTGCCCAAATCTTGAGTGTAAATGCTTTACCAGACCTGATTGCCAGTCTGGTTATAAATGTAGACCTTGA
>cDNA sequence of conotoxin Bt178
CTTCTTGTTGCTGCTGTACTGATGTCGACCCAGGCCCTAATTCAAGAAAAACGCCAACAGGCAAAGATCAACTTGTTTTCAAGAAGAAAGCCATCTGCTAAGCGTTGGTGGGGACACGACGAATGCACTTATTGGTTGGGGCATTGTATAGTGGACTCGGAATGTTGTTCTGATAGTTGTGAGGAAAGGTTCTGCGGGTTATGGTGA
>cDNA sequence of conotoxin Bt179
ATGGAGAAACTGACAATTCTGCTTCTTGTTGCTGCTGTACTGATATCGACCCAGGCTCTGATTCTACGCGGTGGAGAAAAACGCCCAAAGGAGAAGATCAAATTTTTATCAAAAAGAAAGCCAGTTGCTGAGAGTTGGTGGGAGGGCGAATGCAGGGGTTGGTCCAATGGCTGCACGTGGCCCTCGGATTGTTGTTCTAATAATTGTGAGGGTATTTACTGCGGGGTGTGA
>cDNA sequence of conotoxin Bt183
ATGTCAGGATTGGGAATCATGGTGTTAACCCTTCTACTTCTTGTGTTTATGGCAACCAGTCATCAGGATGCAGGAGTGAAACGGCTGATACTTCGCAACAAGCTCCAAGAGAGAACCTGCAGTTCTCCTTCAGATTGCCCCGCGGGTCAGGAATGCTGCCCCGATAAACTGGATGAACCCGAGGGGTTCTGTATTAATGACTGCATTATCACTTAG
>cDNA sequence of conotoxin Bt185
ATGTCAGGATTGGGAATCATGGTGCTCACCCTTCTACTTCTTGTGATCATGGCAACCAGTCATCAGGATGCAGGAGAGAAGCAGATGACGCAAAGGGACGCAATCAACGTCAGACGGAGAAGATCAATCACTGGGAGAGTAGTAACTGAGGCGTGCGAAGAGGCCTGTGAGCAGGAGGAGAAGAACTGCTGTGGCATAACAAATGGACAACCCTTTTGTAACTTTCCATGCATCGGATAG
>cDNA sequence of conotoxin Bt189
ATGTCTCTGTCACTGGCGCGTTCAGCTGTTGTGATGCTGGTGCTACTGTTGGCCTTTGACAACTTTGTTGACGTCCAGCCCAGACAAACAACAAGGGGTGCGAGCAGCTTCTCTGACCTCCTATCGAAAGGGTACAGGCTTTTGTCATGTTCTGGTAATTCTTGCGGTGGACCTTCGGATTGCAGCCGTTGTTCATGTAACTTCAACGTGTGCATGGAAGTGGTGTGA
>cDNA sequence of conotoxin Bt190
ATGTCTCTGTCACTGGCGCGTTCAGCTGTTGTGATGCTGGTGCTACTGTTGGCCTTTGACAACTTTGTCGACGTCCAGCCCAGACAAACAACAAGGGGCGCGAACAGCTTCTCTGACCTCCTATCGAAAGGGTACAGGCTTTTGCCATGTTCTGGTAATTCTTGCAGTGGACCTTCGGACTGCAGCCGCTGTCCATGTAACTTCAACACGTGCATGGAAGTGATATGA
>cDNA sequence of conotoxin Bt191
CTGCTGTTTGCCTTGGGCAACTTCGTTGGGGTCCAGCCAGGACAGATAACAAGAGATTTGGACAATGGACAGCTCACGGCAAACCGCCGTAACCTGCAATCGTGGTGGAAGCCAATGAGTCTCTTCAAGTCACTTGATAAACGAGTGTGTGGAGGGAATTGCGCGGTCGGTGAAGATTGCCCTCCGGCGTGCAATACTTGCCTCAATTCTGATTGCATTGCAATGTAA
>cDNA sequence of conotoxin Bt192
ATGCATCTGTCACTGGCAGGCTCAGCTGTTTTGATGTTGCTTCTGCTGTTTGCCTTCGGCACCTTCGTTGGGGTTCAGTCAGGACAGATAACAAGGGATGTGGACAATGGACAACTCACGGATGACCGCCGTAACCTGCAATCGCTGTGGAAGCAAATGACTCTCTTCAGGTCACTTTACAAACGAACCAATTGTGGAGAGGCTTGCCTAAAAGATGAGCAATGCGTGGGCGCTTGTCAGATTTGTGTGCCTTCGCAATTAAAATGCCTGTGA
>cDNA sequence of conotoxin Bt193
ATGTTGCTTCTGCTGTTTGCCTTGGGCAACTTCGTTGGGGTCCAGCCAGAACAGATGACAAGAGATGTGGACAATGGACAGCTCACGGACAACCGCGATGACCTGCAATCGCAGTGGAAGCCAATGAGTCTCTTCAAGTCACTTGATAAACGAGGGTGTGGAGGGGTTTGCGCGTACGGTTCCGAATGCCCTTCGTCGTGTAATACTTGCTACTCCGCTCAGTGCACTGCAATGTAA
>cDNA sequence of conotoxin Bt198
AGAGATGTGGACAATGGACAGCTCACAGACAACCGCCGTAACCTGCAATCGCGGTGGAAGCCAATGAGTCTCTTCAAGTCACTTGATAAACGAAACTTGTGTAGCGGGTCTTGCAGGGATGAATCCGAGTGCGGTAACCAGTGTTCTTGCCAAAGCAGAAATTGCGCATTTATAATGTAA
>cDNA sequence of conotoxin Bt201
ATGATGTCGAAAATGGGAGTTACGTTTGTCCTTTTGCTTCTTTTCACCCTGGCATCCAGCCAGCAGGATGGAGATGCCCAGGCAAGGAAAACGCACCTGAAGAGCGACTTCTATCGTACTCTGGCAATGTCTACGAGAGCTTGCACTGGCACTTGTGGTCAAGGCGTTGGGTGTCGGGGTACTTGCAACTGCCAGGGAAACGCCCAGTGTTGGTGCGGTACTAATGGCCATTTTCAGACAGGATGCTCGTGTACATGTGCAGGTTGA
>cDNA sequence of conotoxin Bt202
AAATATGATGTGCCCCTGACATCTCTCAACGATAATGCAAAGAGAACACTACAAATACATTGGAACAAACGCTGCTGCCCAGAAAAGATTTGGTGCTGTATTATTCCAGTAGCATGA
>cDNA sequence of conotoxin Bt203
ATGCTGTGTCTTCCGGTCTTCTTCATCCTTCTTCTGTTGGCTTCACCTGCAGCTGCAAACCCTTTGGAAACGAGAATCCAAAACGATTTGATTCGCGCAGCCCTTGAAGATACTGATATGAAAATCGAAAAGGGCTTGCTTAGCAGCTTAGTCGGCAACCTCGGCAACATTGGCAACATGGCCGCCGGTGTTTGCTGCTCTATTACTAAGAGTTGCTGTTCTGAGCCATAA
>cDNA sequence of conotoxin Bt204
ATGCGCTGTCTCCCAGTCTTTGTCATTCTTCTGTTGCTGATTGGATCTGCACCTAGCGTTGATGCTCAACCGATGGCCATAGATAATGTGCCCGTGGCATCTTTCGACGATAATGCAAAGCGAACACTACAAATACTTTTGAACAAACGCCCTTGCTGCCCAAGAGACACTTGGTGCTGCGGTTTTCCACGATGA
>cDNA sequence of conotoxin Bt205
ATGCTCTGTCTTCCGGTCTTCATCATCCTTCTGCTGTTGGTTTCACCTGCAGCTACTCTGCCTGTGAAGTCAAAGCTGCACGGATTTTTGACTCGGCGATCTCTTAAGGATTTTTGGAAGAGACATTTTTACCTACGTGATGAGGATTGGGTCGACTGCTGTCAGATGGGCGATTGCTGTGATGAGAAATAA
>cDNA sequence of conotoxin CONOT129(Bt207)
ATGCGCTGTCTCCCAGTCTTCATCATTCTTCTGCTGCTGGTTGCATCTGCACCTAGCGCTGATGTCCAACCAAAGACCAAGAATTCTATGACTCTGGCATCTTTAAGAGATTTTGCAAAAAAAGGCCGAAAGAACCTTTGGCGACGATCTGAATGCTGCATTAGAAATTTCCTCTGCTGTTAA
>cDNA sequence of conotoxin Bt208
ATGCGCTGTCTCCCAATCTTCATCATTCTTCTGCTGCTGATTCCATCTGCAGCTAGCGTTGCTCAACCGAAGACCAAGGATGATGTGGCCCTGGCATCTTTCTACGATAATGCAAAGCGAGCCCTACAAAGATATTGGGCGAAATCCTTGTGCTGCCCAGAAGATAGGTGGTGCTGTTAG
>cDNA sequence of conotoxin Bt209
ATGCGCTGTCTCCCAGTCTTCATCATTCTTCTGGTGCTGATTGCATCTGCACCTACCGTTGATGCCCGACCAAAGATCGAAGATGATGAGTCCCTGGCATCTTTCCATGATAATGTAAAGCAAACCCTACAAAGACTTTTGAACAAACGCGATTGCTGCCCAGAATCTCCTCCGTGCTGTCATTAA
>cDNA sequence of conotoxin Bt210
ATGCTCTGTATTCCGATCTTCATCATCCTCCTGCTGGTCCTTTCACCTGCAGCTAGTCTTCCTGTGGAATCAGAGCTGCAAAGAGATTTGACTCAGGAATCTCCTAAAGATTTGGGGATGAGAAATGAACACCTACTTTTGAAGAAAGTGGCCGACGACTGCTGTGTAGGCAAGGTCGGCACTTGCTGCCGATAA
>cDNA sequence of conotoxin Bt211
ATGCTCTGTCTTCCGGTCTTCATCATCCTTCTGCTGTTGGTTTCACCTGCAGCTACTCTGCCTGTGACGTCAAAGCTGCACGGGCTTTTGACTCGGCGATCTCTTAAGAATTTTTGGAAGAGAAATTTGTACCTACGTGATGAGGATTGGGTCGACTGCTGTCAGATGGGCGATTGCTGTGATGAGAAATAA
>cDNA sequence of conotoxin CONOT128(Bt214)
ATGCTCTGTCTTCCGGTCTTCATCATCCTTCTGCTGTTGGTTTCACCTGCAGCTACTCTGCCTGTGACGTCAAAGCTGCACGGGCTTTTGACTCGGCGATCTCTTAAGAATTTTTGGAAGAGAAATTTGTACCTAACTGAAGAGGGTTGGGTCGACTGCTGTCACATGCCGCGTTGCTGTGTTGAGGACTAA
