# Supplementary material for: The first Conus genome assembly reveals a primary genetic central dogma of conopeptides in C. betulinus
Source: Cell Discov. 2021 Feb 23;7:11. doi: 10.1038/s41421-021-00244-7 (PMC7900195; doi:10.1038/s41421-021-00244-7)
Supplement: Supplementary file 5 — Table S10 [file 41421_2021_244_MOESM5_ESM.xlsx]

## Sheet: Sheet1
Table S10. Conopeptide genes and transcripts expressed in individual middle body-sized C. betulinus. Blast parameters were restricted to 95% alignment length ratio and 95% identity.
Gene	Superfamily	Transcript	Identity	Gene_Align_ratio	Transcript_Align_ratio
conot003	A	Bt005	1	1	1
conot004	A	Bt001	0.9893	1	1.01
conot005	A	Bt003	0.9565	1.03	0.99
conot006	A	Bt003	0.9946	1	0.99
conot008	B1	Bt010	0.9813	0.95	1
conot009	B1	Bt017	0.9592	1	1
conot011	B2	Bt018	0.9696	1	1.02
conot012	C	Bt020	0.9905	1.01	1
conot017	Conkunitzin	Bt100	0.9889	1	1
conot018	Conkunitzin	Bt026	1	1	1
conot019	Conkunitzin	Bt025	0.9964	1	1
conot020	Conkunitzin	Bt117	0.9871	1.01	1
conot031	H	Bt043	0.9917	1.01	1
conot032	I1	Bt047	0.977	1	1
conot034	I2	Bt057	0.9857	1.01	0.99
conot035	I2	Bt056	0.9726	1.01	1
conot037	I2	Bt051	0.9766	1.01	1
conot038	I2	Bt057	0.9673	1	1
conot039	I2	Bt057	0.9953	1	1
conot040	I3	Bt060	0.9878	1	1.01
conot041	J	Bt062	0.9805	0.98	0.98
conot042	J	Bt061	0.9961	1	1
conot043	M	Bt069	0.9845	0.96	1.01
conot044	M	Bt070	0.9714	1.01	1
conot045	M	Bt072	0.9907	1	1
conot046	M	Bt072	1	1	1
conot048	M	Bt092	0.9906	1	1.01
conot050	M	Bt076	0.9662	1	1.01
conot052	M	Bt075	0.9758	1	1.01
conot053	M	Bt075	0.9659	1.02	1
conot059	M	Bt082	0.9907	1	1
conot060	M	Bt084	0.9892	1	1.01
conot061	N	Bt121	0.9529	1.02	1
conot063	NSF	Bt106	0.9661	1	1.02
conot064	NSF	Bt108	0.9634	1	0.98
conot071	O1	Bt150	0.9922	1	1
conot072	O1	Bt160	0.9874	1	1
conot076	O1	Bt137	0.9679	1	1.01
conot077	O1	Bt134	0.9831	1	1.01
conot078	O1	Bt138	0.9837	1	1.01
conot082	O1	Bt142	0.9731	1	1.01
conot083	O1	Bt142	0.9771	1	1.02
conot084	O1	Bt143	0.9618	1	1.02
conot086	O1	Bt143	0.977	1	1.01
conot087	O1	Bt143	0.9579	1	1.01
conot088	O1	Bt158	0.982	1	1.01
conot089	O1	Bt144	0.9685	1	1.01
conot092	O1	Bt158	0.9683	0.98	1.01
conot102	O2	Bt172	0.9789	1	1.01
conot103	O2	Bt174	0.9795	1	1
conot105	O2	Bt177	0.9524	0.95	0.97
conot106	O2	Bt177	0.9886	1	1.01
conot107	O2	Bt177	0.9735	1	1.01
conot109	O3	Bt183	0.9585	1.03	1
conot112	O3	Bt185	0.9585	1.03	1
conot115	P	Bt193	0.961	0.97	0.97
conot117	P	Bt190	0.95	0.97	0.96
conot118	P	Bt190	0.9727	0.96	0.96
conot122	T	Bt109	0.9565	0.96	0.97
conot128	T	Bt214	1	1	1
conot129	T	Bt207	0.9892	1	1.01
