# Supplementary material for: The first Conus genome assembly reveals a primary genetic central dogma of conopeptides in C. betulinus
Source: Cell Discov. 2021 Feb 23;7:11. doi: 10.1038/s41421-021-00244-7 (PMC7900195; doi:10.1038/s41421-021-00244-7)
Supplement: Supplementary file 6 — Table S11 [file 41421_2021_244_MOESM6_ESM.xlsx]

## Sheet: Sheet1
Table S11. Numbers of conopeptide genes transcribed in the middle body-sized snail and mixed specimens per superfamily.
Super family	No. of Gene	"Middle"	Middle_ ratio	Mixed	Mixed_Ratio
A	6	4	0.67	4	0.67
B1	4	2	0.5	2	0.5
B2	1	1	1	1	1
C	1	1	1	1	1
Conantokinlike	4	0	0	3	0.75
Conkunitzin	5	4	0.8	5	1
E	2	0	0	2	1
F	7	0	0	3	0.43
H	1	1	1	1	1
I1	2	1	0.5	2	1
I2	6	5	0.83	5	0.83
I3	1	1	1	1	1
J	2	2	1	2	1
M	18	10	0.56	12	0.67
N	1	1	1	1	1
O1	28	13	0.46	19	0.68
O2	13	5	0.38	9	0.69
O3	5	2	0.4	3	0.6
P	6	3	0.5	3	0.5
S	1	0	0	0	0
T	11	3	0.27	4	0.36
Y	2	0	0	1	0.5
NSF	6	2	0.33	3	0.5
	Total: 133	Total: 61	Average: 53.09%	Total: 87	Average: 72.52%
