# Supplementary material for: The first Conus genome assembly reveals a primary genetic central dogma of conopeptides in C. betulinus
Source: Cell Discov. 2021 Feb 23;7:11. doi: 10.1038/s41421-021-00244-7 (PMC7900195; doi:10.1038/s41421-021-00244-7)
Supplement: Supplementary file 7 — Table S12 [file 41421_2021_244_MOESM7_ESM.xlsx]

## Sheet: Supplementary File 3. Peptides 
Table S12. Peptides detected by Q Exactive HF
Protein_ID	Protein_Mass	PeptideSeqs	PepIsUnique	Unique_Peptide_Num	Unique_Spectra_Num	Coverage	Sameset
Bt065	4374.95	ACRMPPC;ACRMPPCTC;ACRMPPCTCC;ACRMPPCTCCA;CCTACRMPPCTCCA;CRMPPCTC;CRMPPCTCC;CRMPPCTCCA;CTACRMPPCTCCA;DFMVPILR;DFMVPILRG;GCCTACRMPP;GCCTACRMPPC;GCCTACRMPPCT;GCCTACRMPPCTC;GCCTACRMPPCTCC;GCCTACRMPPCTCCA;LRGCCTACR;MPPCTCCA;RMPPCT;RMPPCTC;RMPPCTCC;RMPPCTCCA;TACRMPPCTCCA	0;1;1;1;1;1;1;1;1;1;1;1;1;1;1;1;1;1;1;1;1;1;1;1	23	269	0.5897	-
Bt066	5636.49	CCVWPVCNDCSCCVLH;CNDCSCCVLH;CSCCVLH;DCSCCVLH;FILHALGQR;GCCVWPV;GCCVWPVC;GCCVWPVCN;GCCVWPVCNDCSCCVLH;LHALGQR;NDCSCCVLH;PVCNDCSCCVLH;QRGCCVWPVCNDCSCCVLH;SCCVLH;VCNDCSCCVLH;VWPVCNDCSCCVLH	1;1;1;1;0;1;1;1;1;0;1;1;1;1;1;1	14	69	0.52	-
Bt071	8351.19	FKLHNLGQ;LDADQPVER;NLGQRR;RCCISPA;RCCISPACHDECICCI;RCCISPACHDECICCID	1;0;1;1;1;1	5	17	0.4795	-
Bt085	7087.45	CCSLSICQPPPVCECCA;ICQPPPVCECCA;LDADQPVER;RCCSLSICQPPPVCECCA;SICQPPPVCECCA;YVENKQDFNPDERRRCCSLSICQPPPVCECCA	1;0;0;1;0;1	3	4	0.6508	-
Bt088	5346.31	ACRMPPC;CRMPPCKCCW;LDADQPVER;MPPCKCCW;RMPPCKCCW	0;1;0;1;1	3	22	0.4167	-
Bt087	8348.07	ALGQRR;CCVHPACHDDCICCIT;CHDDCIC;CHDDCICC;CHDDCICCIT;CHDDCICCITR;DCICCIT;DDCICCITR;FILHALGQR;LDADQPVER;LHALGQR;RCCVHPACHDDCICCIT;RCCVHPACHDDCICCITR	1;1;1;1;1;1;1;1;0;0;0;1;1	10	50	0.4932	-
Bt068	6333.98	DERRGILLHALKQRVWCDWEWCYGDCHC;KQRVWCDWEWCYGDCHC;LDADQPVER;VWCDWEWCYGDCH;VWCDWEWCYGDCHC;VWCDWEWCYGDCHCF;VWCDWEWCYGDCHCFD;WCDWEWCYGDCHC;WEWCYGDCHC	1;1;0;1;1;1;1;1;1	8	84	0.7222	-
CONOT046(Bt072)	7965.99	CCSVSICQPPPVCECCA;ICQPPPVCECCA;LDADQPVER;RCCSVSIC;RCCSVSICQPPPVCECCA;SICQPPPVCECCA;SNFRLP;SNFRLPLV;SNFRLPLVR	1;0;0;1;1;0;1;1;1	6	10	0.507	-
Bt069	7421.41	FILHALGQR;GFILHAL;LDADQPVER;LHALGQR;MGFILH;MGFILHA;MGFILHAL;MGFILHALGQR;MGFILHALGQRQ	0;1;0;0;1;1;1;1;1	6	13	0.3281	-
Bt171	9125.55	ALLSTHVMVG;SGLDCR	1;1	2	2	0.1882	Bt173
Bt067	4971.35	KCCTM;KCCTMSV;KCCTMSVC;KCCTMSVCQPPPVCT;KCCTMSVCQPPPVCTC;KCCTMSVCQPPPVCTCC;KCCTMSVCQPPPVCTCCA;MSVCQPPPVCTCCA;RKCCTMSVCQPPPVCTCCA;SVCQPPPVCTC;SVCQPPPVCTCC;SVCQPPPVCTCCA;VCQPPPVCTC;VCQPPPVCTCCA	1;1;1;1;1;1;1;1;1;1;1;1;1;1	14	107	0.413	-
Bt004	5633.79	ASNRIALT;ASNRIALTV;ATCCNYPPC;SNRIALTV	1;1;1;1	4	14	0.3273	-
Bt133	7516.58	CNDPGGSCTRHY;CQLYCN;HCCQLYCN;HCCQLYCNKQESVCLENEPVF;HYHCCQLYCNKQESVCLENEPVF;KQESVCLENEPVF	1;1;1;1;1;1	6	7	0.4925	-
Bt138	9075.23	CCSCLCLF;CLFVCVT;CRPNGETCNRSDNDCCSCL;CRPNGETCNRSDNDCCSCLC;CRPNGETCNRSDNDCCSCLCL;CRPNGETCNRSDNDCCSCLCLF;CRPNGETCNRSDNDCCSCLCLFV;CRPNGETCNRSDNDCCSCLCLFVC;CRPNGETCNRSDNDCCSCLCLFVCVT;ENLFPK;GLENLFPK;LCLFVC;LFVCVT;RPNGETCNRSDNDCCSCLC;RSDNDCCSCL;RSDNDCCSCLCLF;RSDNDCCSCLCLFVC	1;1;1;1;1;1;1;1;1;1;1;1;1;1;1;1;1	17	27	0.4198	-
Bt178	7927.83	KINLFSR	1	1	1	0.1014	-
Bt153	8979.32	CCSGECLD;CCSGECLDFDGSGIGSCS;CFTGHANTL;CFTGHANTLC;CFTGHANTLCC;CFTGHANTLCCS;CLEFGSACFTGH;CLEFGSACFTGHA;CLEFGSACFTGHAN;CLEFGSACFTGHANTL;CSGECLDFDGSGIGSCS;FTGHANTL;FTGHANTLCC;FTGHANTLCCS;FTGHANTLCCSGECLDFDGSGIGSCS;GECLDFDGSGIGSCS;GHANTLCC;GHANTLCCS;GHANTLCCSGECLDFDGSGIGSCS;LEFGSACFTGHANTL	0;1;1;1;1;1;1;1;1;1;1;1;1;1;1;1;1;1;1;1	19	47	0.3953	-
Bt212	7352.83	LPVTSKLH;LPVTSKLHGLLT;RNLYLRDEDWVDCCHMPR	0;0;1	1	1	0.4688	-
Bt174	6939.55	CPWKPW;CPWKPWC;DGDQPTDRDAVPR;GCPWKPW;GCPWKPWC;GVSGKLM;GVSGKLMHILQ;GVSGKLMHILQS;GVSGKLMHILQSQ;HILQSQ;HILQSQSGCPWKPWCG;HIYPGGV;HIYPGGVS;HIYPGGVSG;HIYPGGVSGK;HIYPGGVSGKL;HIYPGGVSGKLM;HIYPGGVSGKLMH;HIYPGGVSGKLMHI;HIYPGGVSGKLMHILQ;HIYPGGVSGKLMHILQS;HIYPGGVSGKLMHILQSQ;ILQSQSGCPWKPWC;IYPGGVSGK;IYPGGVSGKLM;KLMHILQS;LMHILQ;LMHILQS;LMHILQSQ;MHILQS;MHILQSQ;QSGCPWKPW;QSGCPWKPWC;QSGCPWKPWCG;SGCPWKPWC;YPGGVSGK…	0;0;0;0;0;1;1;1;1;1;1;1;1;1;1;1;1;1;1;1;1;1;0;1;1;1;1;1;1;1;1;0;0;0;0;1;1;1	28	173	0.6308	-
CONOT103(Bt176)	6993.59	CPWKPW;CPWKPWC;DGDQPTDRDAVPR;GCPWKPW;GCPWKPWC;GKLMYILQ;GKLMYILQS;GKLMYILQSQ;HIYPIG;HIYPIGA;HIYPIGAS;HIYPIGASG;HIYPIGASGK;HIYPIGASGKL;HIYPIGASGKLM;HIYPIGASGKLMY;HIYPIGASGKLMYI;HIYPIGASGKLMYIL;HIYPIGASGKLMYILQ;HIYPIGASGKLMYILQS;HIYPIGASGKLMYILQSQ;IGASGKLMYILQS;IGASGKLMYILQSQ;ILQSQSGCPWKPWC;IYPIGASGK;LMYILQSQ;QSGCPWKPW;QSGCPWKPWC;QSGCPWKPWCG;SGCPWKPWC;SGKLMYILQ;SGKLMYILQS;SGKLMYILQSQ;YPIGASGK;YPIGAS…	0;0;0;0;0;1;1;1;1;1;1;1;1;1;1;1;1;1;1;1;1;1;1;0;1;1;0;0;0;0;1;1;1;1;1;1;1;1	28	172	0.6308	-
Bt103	8604.12	CKCTM;LQGSVFKR	1;1	2	3	0.1646	-
Bt143	9047.56	CIYNGFIAVGVCR;CLESGSPCVPAYVNRPC;CLESGSPCVPAYVNRPCCS;CLESGSPCVPAYVNRPCCSGA;CLESGSPCVPAYVNRPCCSGAC;FIAVGVCR;GACIYNGFIAVGVCR;GFIAVGVCR;IAVGVCR;IYNGFIAVGVCR;LESGSPCVPAYVNRPCCSGACIYNGFIAVGVCR;NGFIAVGVCR	1;1;1;1;1;1;1;1;1;1;1;1	12	37	0.3953	-
Bt097	7328.53	AIVWSRPW;CGSGLCCR;CGSGLCCRSA;IVWSRPW;SCPSNKYCGSGLCCR;SCPSNKYCGSGLCCRSA;YCGSGLCCR	0;1;1;0;1;1;1	5	21	0.3623	-
Bt091	6811.38	LIPDKR;RCCPMEWCDGDCFCCV	1;1	2	2	0.3729	-
Bt170	3595.65	CCPNGPRFCCP;WCCPNGPR;WCCPNGPRF;WCCPNGPRFC;WCCPNGPRFCC;WCCPNGPRFCCP	1;0;1;1;1;1	5	46	0.3636	-
Bt042	10428.1	CLDYFLLIR;CLDYFLLIRH;DVYDIDDPDVWSVVDHTQR;DVYDIDDPDVWSVVDHTQRL;DVYDIDDPDVWSVVDHTQRLM;DVYDIDDPDVWSVVDHTQRLMH;DVYDIDDPDVWSVVDHTQRLMHA;DVYDIDDPDVWSVVDHTQRLMHACA;DYFLLIR;DYFLLIRH;FLLIRH;LDYFLLIRH;PDVWSVVDHTQR;STYNVGAFK;SYPQNKWSTYNVGAFK;WSTYNVGAFK;YFLLIRH	1;1;1;1;1;1;1;1;1;1;1;1;1;1;1;1;1	17	87	0.5604	-
Bt201	9280.14	ACTGTCGQGVGCR	1	1	5	0.1461	-
Bt157	6356.19	CCPNGPRMCCP;QPKTKYDVPLTS;WCCPNGPR;WCCPNGPRM;WCCPNGPRMC;WCCPNGPRMCC;WCCPNGPRMCCP	1;1;0;1;1;1;1	6	89	0.4068	-
Bt137	8913.35	CCSGICFIYCV;DDSKNALQTIFS	1;1	2	2	0.2805	-
Bt126	10473.1	CPALVLLA;CSCPALVLLA;GCSCPALVLLA;PALVLLA	1;1;1;1	4	6	0.11	-
Bt208	6713.44	AKSLCCPEDRWCC;CCPEDRWCC;KSLCCPEDRWCC;QPKTKDDVALASFYDNA;SLCCPEDRWC;SLCCPEDRWCC;TKDDVALASFYDNAKR;VAQPKTKDDVALASFYDNAK;VAQPKTKDDVALASFYDNAKR;WAKSLC;WAKSLCCPEDRWCC;YWAKSL;YWAKSLC;YWAKSLCCPEDRWCC	1;1;1;1;1;1;1;1;1;1;1;1;1;1	14	43	0.6	-
Bt148	4839.18	ACLDYGGLGVGACR;AGYGHSSCCSGACLDYGGLGVGAC;AGYGHSSCCSGACLDYGGLGVGACR;CCSGACLDYGGLGVGACR;CFAGYGH;CFAGYGHS;CFAGYGHSS;CFAGYGHSSC;CFAGYGHSSCC;CFAGYGHSSCCS;CFAGYGHSSCCSGA;CFAGYGHSSCCSGACLDYGGLGVGAC;CFAGYGHSSCCSGACLDYGGLGVGACR;CLDYGGLGVGAC;CLDYGGLGVGACR;CLESGSLCF;CLESGSLCFA;CLESGSLCFAG;CLESGSLCFAGY;CLESGSLCFAGYG;CLESGSLCFAGYGH;CLESGSLCFAGYGHS;CLESGSLCFAGYGHSS;CLESGSLCFAGYGHSSC;CLESGSLCFAGYGHSSCC;CLESGSLCF…	1;1;1;1;1;1;1;1;1;1;1;1;1;1;1;1;1;1;1;1;1;1;1;1;1;1;1;1;1;1;1;1;1;1;1;1;1;1;1;1;1;1;1;1;1;1;1;1;1;1;1;1;1;1;1;1;1;1;1;1;1;1;1;1;1;1	66	544	0.7083	-
CONOT006(Bt003)	6402.18	AISSGACCAYPPCFEAYPER;AISSGACCAYPPCFEAYPERCL;AYPERCL;AYPPCFEAYPER;AYPPCFEAYPERCL;CAYPPCFEAYPER;CAYPPCFEAYPERCL;CCAYPPCFEAYPERCL;FEAYPERCL;GACCAYPPCFEAYPER;GACCAYPPCFEAYPERCL;IARAISSGACCAYPPCFEAYPERCL;ISSGACCAYPPCFEAYPER;ISSGACCAYPPCFEAYPERCL;NAAAKASNRIARAISSGACCAYPPCFEAYPERCL;PPCFEAYPERCL;SGACCAYPPCFEAYPER;SGACCAYPPCFEAYPERCL;SSGACCAYPPCFEAYPER;SSGACCAYPPCFEAYPERCL;YPPCFEAYPERCL	1;1;1;1;1;1;1;1;1;1;1;1;1;1;1;1;1;1;1;1;1	21	299	0.5484	-
Bt146	6363.79	CCPGLTCSGPQQAPICH;CPGLTCSGPQQAPICH;CRTLSCCPGLTCSGPQQAPICH;CSGPQQAPICH;DCSRSGGGCR;DCSRSGGGCRTL;DCSRSGGGCRTLSCCPGLTCSGPQ;DCSRSGGGCRTLSCCPGLTCSGPQQAPI;DCSRSGGGCRTLSCCPGLTCSGPQQAPICH;GCRTLSCCPGLTCSGPQQAPICH;GGGCRTL;GGGCRTLSCCPGLT;GGGCRTLSCCPGLTCSGPQQAPI;GGGCRTLSCCPGLTCSGPQQAPICH;GLTCSGPQQAPICH;GPQQAPICH;LSCCPGLTCSGPQ;LSCCPGLTCSGPQQAPICH;LTCSGPQQAPICH;PGLTCSGPQQAPICH;QAPICH;RTLSCCPGLT;RTLSCCPGLTCSGPQQ…	1;1;1;1;1;1;1;1;1;1;1;1;1;1;1;1;1;1;1;1;1;1;1;1;1;1;1;1;1;1;1;1;1;1;1;1;1;1;1;1;1;1	42	382	0.4839	-
Bt096	9437.59	RAVGGDRS	1	1	1	0.0909	-
Bt090	5335.4	AVNPWFDPVK;AVNPWFDPVKR;AVNPWFDPVKRCC;CAVCIPC;CAVCIPCCPNWPA;CCSRNCAV;CCSRNCAVCIPC;CCSRNCAVCIPCCPN;CCSRNCAVCIPCCPNWPA;CPNWPA;NCAVCIPC;NCAVCIPCCPN;NCAVCIPCCPNWPA;PWFDPVKR;RNCAVCIPCCPNWPA;SRNCAVCIPC;VNPWFDPVKR	1;1;1;1;1;1;1;1;1;1;1;1;1;1;1;1;1	17	58	0.617	-
Bt195	9892.66	ACFTAKCT;CNACFTAK;DDLQSQWKPM;DDLQSQWKPMSLF;DDLQSQWKPMSLFK;DDLQSQWKPMSLFKS;DDLQSQWKPMSLFKSL;DDLQSQWKPMSLFKSLD;DVDNGQLTDNR;FTAKCTAM;GSCGGTCTDSTYCPSECNACFTAK;GSCGGTCTDSTYCPSECNACFTAKCTAM;QLTDNRDDLQSQWKPMS;QLTDNRDDLQSQWKPMSL;QLTDNRDDLQSQWKPMSLF;QLTDNRDDLQSQWKPMSLFK;QLTDNRDDLQSQWKPMSLFKSLD;RGSCGGTCTDSTYCPSECNACFTAKCTAM;SCGGTCTDSTYCPSECNACFTAK;SCGGTCTDSTYCPSECNACFTAKCTAM;STYCPSECNACFTAK	1;1;0;0;0;0;0;0;0;1;1;1;0;0;0;0;0;1;1;1;1	9	16	0.6264	-
Bt193	8540.9	CGGVCAYGSECPSSCNTCYSAQCTAM;CYSAQCTAM;DDLQSQWKPM;DDLQSQWKPMSLF;DDLQSQWKPMSLFK;DDLQSQWKPMSLFKS;DDLQSQWKPMSLFKSL;DDLQSQWKPMSLFKSLD;DVDNGQLTDNR;GCGGVCAY;GCGGVCAYGS;GCGGVCAYGSECPSSC;GCGGVCAYGSECPSSCN;GCGGVCAYGSECPSSCNTCY;GCGGVCAYGSECPSSCNTCYSAQ;GCGGVCAYGSECPSSCNTCYSAQCTA;GCGGVCAYGSECPSSCNTCYSAQCTAM;GGVCAYGSECPSSCNTCYSAQCTAM;KRGCGGVCAYGSECPSSCNTCYSAQCTAM;NTCYSAQCTAM;QLTDNRDDLQSQWKPMS;QLTDNRDDLQSQWKPMSL…	1;1;0;0;0;0;0;0;0;1;1;1;1;1;1;1;1;1;1;1;0;0;0;0;0;1;1;1	16	39	0.7215	-
Bt194	10006	DVDNGQLTDNR;TGDTWWYCDR;TGDTWWYCDRCVA;TGDTWWYCDRCVAR;TGDTWWYCDRCVARN;TGDTWWYCDRCVARNC;TGDTWWYCDRCVARNCN;WQQMCIR;WQQMCIRT;WQQMCIRTG	0;1;1;1;1;1;1;1;1;1	9	30	0.3977	-
CONOT052(Bt075)	7605.59	AMNPWFDPIK;AMNPWFDPIKR;AMNPWFDPIKRC;AMNPWFDPIKRCR;CEQTCGTCVPCC;CGTCVPCC;DRLRAMNPWFDPIK;GTCVPCC;NPWFDPIK;NPWFDPIKR;NPWFDPIKRCR	1;1;1;1;1;1;1;1;1;1;1	11	28	0.4265	-
CONOT071(Bt150)	9149.55	CTAPGGGCTRM;HLCMLR;KNGNPICVDQ;LCMLRKNGNPICVDQ;MSGGCCSHL;MSGGCCSHLCMLR;MSGGCCSHLCMLRK;RKNGNPICVDQ;SGGCCSHL;SGGCCSHLC;SGGCCSHLCMLR	1;1;1;1;1;1;1;1;1;1;1	11	28	0.3882	-
Bt013	10741.7	RLADATALKPEPILLQK;STDDNGKDRLTQMIRIL	1;1	2	3	0.3469	-
Bt215	6691.61	TKADVPLTSLNDNAKR;TLQILR	1;1	2	2	0.3548	-
Bt180	6871.17	QKAKIDF;QKAKIDFSNR	1;1	2	2	0.1639	-
Bt080	6508.96	CCKQSCT;CCKQSCTTCMP;CCKQSCTTCMPC;CCKQSCTTCMPCC;CCKQSCTTCMPCCW;CCKQSCTTCMPCCWR;CKQSCTTCMPC;CKQSCTTCMPCCW;CTTCMPC;CTTCMPCC;CTTCMPCCW;CTTCMPCCWR;KQSCTTCMPC;KQSCTTCMPCCW;KRCCKQSCTTCMPC;MPCCWR;MQDEISSEQHPMFDPVKR;QSCTTCMPC;QSCTTCMPCCWR;SCTTCMPC;SCTTCMPCCW;SCTTCMPCCWR;TCMPCCW;TCMPCCWR	1;1;1;1;1;1;1;1;0;0;1;1;1;1;1;1;1;0;1;0;1;1;1;1	20	205	0.569	-
CONOT055(Bt077)	7486.59	APEHSPWFDPV;CSRDCRVCIPCCPN;DCRVCIPCCPN;RVCIPCCPN;SPWFDPVR;SRDCRVCIPCCPN;WFDPVR	0;1;1;1;0;1;0	4	9	0.3824	-
Bt086	7271.45	ACCEQSCTTCMPC;AISPWFDPVR;AISPWFDPVRA;AISPWFDPVRAC;AISPWFDPVRACC;AISPWFDPVRACCE;AISPWFDPVRACCEQS;CTTCMPC;CTTCMPCC;ISPWFDPVR;QSCTTCMPC;SCTTCMPC;SPWFDPVR;SPWFDPVRA;WFDPVR	1;1;1;1;1;1;1;0;0;1;0;0;0;1;0	9	140	0.3636	-
Bt007	6234.11	GGCCSYPPCIASNPK;SYPPCIASNPK	1;1	2	42	0.2459	-
Bt064	3789.61	APEHSPWFDPV;SPWFDPVR;VCIPCCPH;WFDPVR	0;0;1;0	1	1	0.6061	-
Bt073	7075.56	RVILLS;RVILLSA;RVILLSAL;VILLSALR	1;1;1;1	4	11	0.1452	-
Bt036	12778.5	LSVLAEGLNKQEEAAEAAQATLD	1	1	1	0.1949	-
Bt076	7551.61	CCELPC;CCELPCH;CCELPCHG;CCELPCHGC;CCELPCHGCVPC;CCELPCHGCVPCC;CCELPCHGCVPCCW;CCELPCHGCVPCCWP;CELPCHG;CELPCHGCVPCCWP;HGCVPC;HGCVPCCWP;MQDISSEQHPLFDPVKR;PCHGCVPCCWP;SEQHPLFDPVKR;SSEQHPLFDPVKR;SSEQHPLFDPVKRCC	1;1;1;1;1;1;1;1;1;1;1;1;1;1;0;0;0	14	86	0.4706	-
Bt081	7190.36	CCNWPC;CCNWPCTM;CCNWPCTMGCIPC;CCNWPCTMGCIPCCYY;GCIPCC;SEQHPLFDPVKR;SSEQHPLFDPVKR;SSEQHPLFDPVKRCC;TMGCIPCC;TMGCIPCCYY	1;1;1;1;1;0;0;0;1;1	7	52	0.4462	-
Bt204	7096.64	DTWCCGFPR;PCCPRDTWCC;PCCPRDTWCCG	1;1;1	3	3	0.2154	-
Bt018	16539.8	DAEGGFGNFMNFMKENSNN;DSAATDLGNFEPSAENEDGKFRFFDKQQ;EGNKSPFDAEGGFGNFMN;FDAEGGFGNFMN;FDAEGGFGNFMNFMKENSNN;FMKENSNNLP;FNEGNKSPF;FNEGNKSPFDAE;FNEGNKSPFDAEGGF;FNEGNKSPFDAEGGFGN;FNEGNKSPFDAEGGFGNF;FNEGNKSPFDAEGGFGNFM;FNEGNKSPFDAEGGFGNFMN;FNEGNKSPFDAEGGFGNFMNF;FNEGNKSPFDAEGGFGNFMNFMKENSNN;FNEGNKSPFDAEGGFGNFMNFMKENSNNLPFANMDSAATD;FPNMQGMQGMPGMAGGQ;GMPGMAGGQ;GNKSPFDAEGGFGNFMN;GQFLPFNPNLGIGY;KENSNNLP;LPFANMD…	1;1;1;1;1;1;1;1;1;1;1;1;1;1;1;1;1;1;1;1;1;1;1;1;1;1;1;1;1;1;1;1;1;1;1;1;1;1;1;1;1;1;1;1;1;1;1;1;1;1;1;1;1;1;1;1;1;1;1;1;1;1;1;1;1;1;1;1;1	69	198	0.7815	-
Bt210	7033.68	NEHLLLK;NEHLLLKK	1;1	2	5	0.1231	-
Bt190	8103.88	GANSFSDLLSKGYR;LLPCSGNSCSGPSDCSR;LLPCSGNSCSGPSDCSRCPC	1;1;1	3	18	0.4474	-
Bt154	8715.33	CCPGLR;CCPGLRCF;CFITRF;CFITRFG;CFITRFGSLCRD;CPGLRCF;CPGLRCFIT;FGSLCRD;GSLCRD;GSNLCGALGEGCYTR;GSNLCGALGEGCYTRR;ITRFGSL;ITRFGSLCRD;RFGSLCRD	0;0;1;1;1;0;1;1;1;1;1;1;1;1	11	30	0.4304	-
Bt147	6049.83	CCPGLR;CCPGLRCF;CFSTIYASLCQD;CPGLRCF	0;0;1;0	1	1	0.3333	-
Bt106	8538.38	CNPPCIPPKICR;PPCIPPKICRL;RLDVCDNYN;SCNPPCIPPKIC;SCNPPCIPPKICRL;SSCNPPCIPPK;SSCNPPCIPPKI;SSCNPPCIPPKIC;SSCNPPCIPPKICR;SSCNPPCIPPKICRL;SSCNPPCIPPKICRLD;SSCNPPCIPPKICRLDVCDNYN	1;1;1;1;1;1;1;1;1;1;1;1	12	95	0.2857	-
Bt083	9169.62	AYCHGDLNCN;AYCHGDLNCNN;AYCHGDLNCNNVA;AYCHGDLNCNNVAM;AYCHGDLNCNNVAMC;AYCHGDLNCNNVAMCV;AYCHGDLNCNNVAMCVR;CHGDLNCN;CHGDLNCNNVA;CHGDLNCNNVAM;CHGDLNCNNVAMCV;CHGDLNCNNVAMCVR;CNNVAM;CNNVAMCV;CNNVAMCVR;DLNCNNVAMCVR;GDLNCNNVAMCVR;HGDLNCNNVA;HGDLNCNNVAMCV;NCNNVAMCVR;NNVAMCVR;NVAMCVR;RAYCHGDLNCN;RAYCHGDLNCNN;RAYCHGDLNCNNVA;RAYCHGDLNCNNVAM;RAYCHGDLNCNNVAMC;RAYCHGDLNCNNVAMCV;RAYCHGDLNCNNVAMCVR;SCGYVGQPCCIVPR;…	1;1;1;1;1;1;1;1;1;1;1;1;1;1;1;1;1;1;1;1;1;1;1;1;1;1;1;1;1;1;1;1;1;1;1;1;1;1;1;1;1	41	340	0.3929	-
Bt074	9955.69	GAILMPDLSRDT;ILMPDLSRDT;MALRCDYCYCGSS;NMALRCDYCYCGSS	1;1;1;1	4	4	0.2826	-
Bt020	7903.99	APDDVTPQFILRS;CSWKICPP;EVPVCSWK;EVPVCSWKICPP;PVCSWKICPP;SWKICPP;VPVCSWK;VPVCSWKICPP;WKICPP	1;1;1;1;1;1;1;1;1	9	23	0.3571	-
Bt050	8024.96	AIGCGHY;CCFYDKCVVT;CCFYDKCVVTAIGCGHY;CCGYLCCFYDKCVVTAIGCGHY;CERHSNCCGYLCCFYDKCVVTAIGCGHY;CFYDKCVVT;CFYDKCVVTA;CFYDKCVVTAIGCGHY;CGYLCCFYDKCVVTAIGCGHY;CVVTAIGCGH;CVVTAIGCGHY;DKCVVTAIGCGHY;FYDKCVVTAIGCGHY;GYLCCFYDKCVVTAIGCGHY;HSNCCGYLC;HSNCCGYLCCFYDKCVVT;HSNCCGYLCCFYDKCVVTAIGCGHY;IGCGHY;KCVVTAIGCGHY;LCCFYDK;LCCFYDKC;LCCFYDKCVVTAIGCGHY;LSLGQRCERHSNCCGYLCCFYDKCVVTAIGCGH;MCLSLGQR;MCLSLGQRCE;MCLSLGQRCER…	0;1;1;1;1;1;1;1;1;0;0;0;1;1;1;1;1;0;0;1;1;1;1;0;0;0;1;1;1;0;0;0;0;1;1	22	73	0.4865	-
Bt105	11014.2	CLCTHF;CLCTHFLGG;CLCTHFLGGR;CLCTHFLGGRCS;CLCTHFLGGRCSR;LCTHFLGGR;THFLGGR	1;1;1;1;1;1;1	7	23	0.13	-
Bt203	7989.08	CSITKSCCSEP;GVCCSITKS;GVCCSITKSC;IGNMAAGV;LVGNLGNIGNMA;LVGNLGNIGNMAA;LVGNLGNIGNMAAG;LVGNLGNIGNMAAGV;LVGNLGNIGNMAAGVC;LVGNLGNIGNMAAGVCCS;LVGNLGNIGNMAAGVCCSITK;LVGNLGNIGNMAAGVCCSITKS;LVGNLGNIGNMAAGVCCSITKSCCSEP;NIGNMAAGVCCSITK;NIGNMAAGVCCSITKS;NPLETRIQ;NPLETRIQNDLIR;VGNLGNIGNMAAGV	1;1;1;0;0;0;0;0;0;0;1;1;1;1;1;0;0;0	8	11	0.5195	-
Bt213	8049.08	AAGVCCSFTK;AALEDTDMKIEKGFLSS;AGVCCSFTK;CCSFTK;CSFTKSCCSEP;FTKSCCSEP;GNIGNMAAGVCCSFTK;GNIGNMAAGVCCSFTKSCCSEP;GNLGNIGNMAAGVCCSFTK;GVCCSFTK;GVCCSFTKS;GVCCSFTKSC;IGNMAAGV;LGNIGNMAAGVCCSFTK;LVGNLGNIGNMA;LVGNLGNIGNMAA;LVGNLGNIGNMAAG;LVGNLGNIGNMAAGV;LVGNLGNIGNMAAGVC;LVGNLGNIGNMAAGVCCS;LVGNLGNIGNMAAGVCCSFTK;LVGNLGNIGNMAAGVCCSFTKS;LVGNLGNIGNMAAGVCCSFTKSCC;LVGNLGNIGNMAAGVCCSFTKSCCSEP;NIGNMAAGVCCSFTK;NIGNMA…	1;1;1;1;1;1;1;1;1;1;1;1;0;1;0;0;0;0;0;0;1;1;1;1;1;1;1;1;1;0;0;1;0	23	63	0.7403	-
Bt152	6487.22	AADICCSMTK;ADICCSMTK;DICCSMTK;GLLSGLVGNLDK;GLLSGLVGNLDKIGS;GLVGNLDKIGSMAADICCSMTK;GLVGNLDKIGSMAADICCSMTKTC;GNLDKIGSM;GNLDKIGSMA;LDKIGSM;LVGNLDK;LVGNLDKIGS;LVGNLDKIGSM;LVGNLDKIGSMA;LVGNLDKIGSMAA;LVGNLDKIGSMAADICC;LVGNLDKIGSMAADICCS;LVGNLDKIGSMAADICCSMTK;LVGNLDKIGSMAADICCSMTKTCCAEP;NPLETRIQ;NPLETRIQR;TCCAEP	1;1;1;1;1;1;1;1;1;1;1;1;1;1;1;1;1;1;1;0;1;1	21	33	0.6508	-
Bt043	8699.01	FGCCETINGQERCR;GLSYWR;GLSYWRT;GLSYWRTL;GLSYWRTLV;GLSYWRTLVDC;GLSYWRTLVDCGGVQCEF;GLSYWRTLVDCGGVQCEFGCCETINGQER;GLSYWRTLVDCGGVQCEFGCCETINGQERCREINCH;GVQCEFGCCETINGQERCREINCH;LSYWR;LVDCGGVQCEFGCCETINGQERCREINCH;TLVDCGGVQCEFGCCETIN;TLVDCGGVQCEFGCCETINGQER;TLVDCGGVQCEFGCCETINGQERCR;TLVDCGGVQCEFGCCETINGQERCREIN;TLVDCGGVQCEFGCCETINGQERCREINCH;VDCGGVQCEFGCCETINGQERCREINCH;WRTLVDCGGVQCEF;WRTLVDCGGVQCEFGCC…	1;1;1;1;1;1;1;1;1;1;1;1;1;1;1;1;1;1;1;1	20	49	0.45	-
Bt115	7598.66	GCHMDRTCI;NLCPHCPNGCHMDR;NLCPHCPNGCHMDRT;NLCPHCPNGCHMDRTCI	1;1;1;1	4	10	0.25	-
Bt053	7783.86	ACREEAAFCAYDFQCCLSK;ACREEAAFCAYDFQCCLSKCCRG;AKLQEFFR;AYDFQCCLSK;AYDFQCCLSKCCR;CAYDFQCCLSK;CAYDFQCCLSKCCR;CGNPCRIPG;CREEAAFCAYDFQCCLSK;CREEAAFCAYDFQCCLSKCCR;CREEAAFCAYDFQCCLSKCCRG;DFQCCL;DFQCCLSK;DFQCCLSKC;DFQCCLSKCC;DFQCCLSKCCR;DFQCCLSKCCRG;FCAYDFQCCLSKCCR;FLNLVVPT;FQCCLSK;GSCGNPCR;GSCGNPCRIPG;LQEFFR;PTSACREEAAFCAYDFQCCLSKCCRG;RGSCGNPCRIPG;RVTSVGCFLLVI;SCGNPCRIPG;YDFQCCLSK;YDFQCCLSKC;YDFQCCLSKCC;…	1;1;1;1;1;1;1;1;1;1;1;1;1;1;1;1;1;1;0;1;1;1;0;1;1;1;1;1;1;1;1;1	30	83	0.8857	-
CONOT039(Bt057)	7894.72	CRAEGTYCENDSQCCLNECCWGGCGHPCRHPG;CWGGCGHPCR;FLNLVVPT;LNECCWGGCGHPCR;LQEFFR;LQEFFRQR;SKLQEFFR	1;1;0;1;0;1;1	5	5	0.7042	-
Bt142	8987.36	CLGVGATCFPG	1	1	3	0.1279	-
Bt112	9442.6	CFCLTR	1	1	1	0.0706	-
CONOT040(Bt060)	8581.11	CAWPHGGCAVSFVGCK;GGCAVSFVGCK	1;1	2	3	0.1975	-
Bt021	12166.5	CKFAPC;DCLIQR;DSAVCYYR;EECTSRDSAVCYYR;HCFEECTSRDSAVCYYR;HNPGCCPWEFY;HNPGCCPWEFYDCLI;HNPGCCPWEFYDCLIQ;HNPGCCPWEFYDCLIQR;HNPGCCPWEFYDCLIQRM;NPGCCPWEFYDCLIQR;PGCCPWEFYDCLIQR;SRLTICYN;SRLTICYNQ	1;1;1;1;1;1;1;1;1;1;1;1;1;1	14	46	0.4587	-
Bt046	5108.19	MCSFLGQR;MCSFLGQRCE;MCSFLGQRCER;RHFNCCGDLC	1;1;1;0	3	9	0.4255	-
Bt049	7828.81	CLSLGQRCERHFNCCGDLCCFDDMCVVTAIGCGH;CVVTAIGCGH;MCLSLGQR;MCLSLGQRCE;MCLSLGQRCER;MCVVTAIGCGH;RHFNCCGDLC;VVTAIGCGH	1;0;0;0;0;1;0;0	2	2	0.4795	-
Bt047	7660.76	AIGCGHY;CVVTAIGCGH;CVVTAIGCGHY;DKCVVTAIGCGHY;FLGCER;GDRRICSFLGCER;ICSFLGCER;ICSFLGCERH;IGCGHY;KCVVTAIGCGHY;RICSFL;RICSFLGCER;TAIGCGHY;VTAIGCGHY;VVTAIGCGH;VVTAIGCGHY	0;0;0;0;1;1;1;1;0;0;1;1;0;0;0;0	6	11	0.375	-
Bt109	6892.53	GVQICCPYIL;TLQMLR	1;1	2	2	0.254	-
Bt113	9611.37	CSCSREGH;NFYGALK	1;1	2	4	0.1724	-
Bt192	9992.02	ACQICVPSQLKCL;CQICVPSQLK;CQICVPSQLKCL;CVGACQICVPSQLK;CVPSQLKCL;DEQCVGACQICVPSQLK;GACQICVPSQLKCL;ICVPSQL;ICVPSQLK;ICVPSQLKC;ICVPSQLKCL;MTLFRS;NCGEACLKDEQCVGACQICVPSQLK;NCGEACLKDEQCVGACQICVPSQLKCL;NLQSLWK;NLQSLWKQ;NLQSLWKQMTL;QICVPSQL;QICVPSQLK;QICVPSQLKC;QICVPSQLKCL;QMTLFR;TNCGEACLK;TNCGEACLKDEQCVGACQICVPSQLK;TNCGEACLKDEQCVGACQICVPSQLKCL;VGACQICVPSQLK;VPSQLKCL	0;0;0;0;0;0;0;0;0;0;0;0;1;1;1;1;1;0;0;0;0;0;1;1;1;0;0	8	18	0.4615	-
Bt100	10127.7	CNEPLNLGNTGCDEVR;CNEPLNLGNTGCDEVRIR;FQYTGCGGNR;IDARCNEPLNLGNTGC;IDARCNEPLNLGNTGCDEVRIR;LGNTGCDEVRIR;NLGNTGCDEVRIR;NNFYNRDDCKK;TFQYTGCGGNR;TFQYTGCGGNRN;TFQYTGCGGNRNN;WYYNQGNVACQ;WYYNQGNVACQTF;WYYNQGNVACQTFQYTGCGGNR	1;1;1;1;1;1;1;1;1;1;1;1;1;1	14	26	0.6111	-
Bt158	7746.8	CGFYSSCCGTCNVHRNSCV;FYSSCCGTCNVHR;GTCNVHRNSCV;SSCCGTCNVHRNSCV;STTKLFM;YSSCCGTCNVHRNSCV	1;1;1;1;1;1	6	14	0.3562	-
Bt002	5754.76	FTSDRASDGGNAAAKASDLIAQTIR;LIAQTIRG	1;1	2	2	0.4561	-
Bt063	9418.86	GKGEPYCDCPD;PAEPVLEV	1;1	2	3	0.2209	-
Bt082	8368.37	ANTLWSLV;HVRPHY;HVRPHYSA;HVRPHYSANTL;HVRPHYSANTLW;HVRPHYSANTLWS;HVRPHYSANTLWSL;HVRPHYSANTLWSLV;HYSANTL;HYSANTLW;HYSANTLWS;HYSANTLWSLV;IYHVRP;IYHVRPH;IYHVRPHY;IYHVRPHYS;IYHVRPHYSA;IYHVRPHYSAN;IYHVRPHYSANT;IYHVRPHYSANTL;IYHVRPHYSANTLW;IYHVRPHYSANTLWS;IYHVRPHYSANTLWSL;IYHVRPHYSANTLWSLV;NTLWSLV;PHYSANTL;PHYSANTLWS;PHYSANTLWSLV;RPHYSANTL;RPHYSANTLW;RPHYSANTLWS;RPHYSANTLWSL;RPHYSANTLWSLV;RSWIYHV;SANTLW…	1;1;1;1;1;1;1;1;1;1;1;1;1;1;1;1;1;1;1;1;1;1;1;1;1;1;1;1;1;1;1;1;1;1;1;1;1;1;1;1;1;1;1;1;1;1;1;1;1;1;1;1;1;1;1;1;1;1;1;1;1;1;1;1;1;1;1;1;1;1;1;1;1	73	1587	0.2778	-
Bt191	8168.93	NLQSWWKPMSL	1	1	1	0.1447	-
Bt197	10017	ACQICVPSQLKCL;CQICVPSQLK;CQICVPSQLKCL;CVGACQICVPSQLK;CVPSQLKCL;DEQCVGACQICVPSQLK;GACQICVPSQLKCL;ICVPSQL;ICVPSQLK;ICVPSQLKC;ICVPSQLKCL;KRTNCGETCLKDEQCVGACQICVPSQLKCL;MTLFRS;NCGETCLKDEQCVGACQICVPSQLK;NCGETCLKDEQCVGACQICVPSQLKCL;NLQSQWKQMTLF;QICVPSQL;QICVPSQLK;QICVPSQLKC;QICVPSQLKCL;QMTLFR;TNCGETCLK;TNCGETCLKDEQCVGAC;TNCGETCLKDEQCVGACQICVPSQLK;TNCGETCLKDEQCVGACQICVPSQLKCL;VGACQICVPSQLK;VPSQLKCL	0;0;0;0;0;0;0;0;0;0;0;1;0;1;1;1;0;0;0;0;0;1;1;1;1;0;0	8	18	0.4835	-
Bt028	10676.2	CPVVVLLA;CSCPVVVLLA	1;1	2	2	0.1	-
Bt045	8848.02	CREFNCE;GNLNPWFVHEEKCGSGTCTF;NLNPWFVHEEK;NLNPWFVHEEKCGSGTC;NLNPWFVHEEKCGSGTCT;NLNPWFVHEEKCGSGTCTF	0;1;0;0;0;0	1	1	0.3333	-
Bt125	8107.87	CSCKF;GASSFSDLLSK;GASSFSDLLSKG;GASSFSDLLSKGYR;IVTCPGNPCEGPSDCTR;IVTCPGNPCEGPSDCTRC;IVTCPGNPCEGPSDCTRCS;IVTCPGNPCEGPSDCTRCSCKF	1;0;0;0;1;1;1;1	5	24	0.4737	-
Bt200	8205.93	DCSRCSCNF;GASSFSDLLSK;GASSFSDLLSKG;GASSFSDLLSKGYR;IVSCPGNPCER;IVSCPGNPCERPS;IVSCPGNPCERPSD;IVSCPGNPCERPSDC;IVSCPGNPCERPSDCS;IVSCPGNPCERPSDCSR;IVSCPGNPCERPSDCSRC;IVSCPGNPCERPSDCSRCS;IVSCPGNPCERPSDCSRCSC	1;0;0;0;1;1;1;1;1;1;1;1;1	10	70	0.4737	-
Bt044	8833	CGSGTCTFGCCETINGEPKCR;CREFNCE;CTFGCCETINGEPKCREFNCE;ETINGEPKCREFNCE;FGCCETINGEPK;FGCCETINGEPKCREFNCE;GCCETINGEPK;GCCETINGEPKCREFNCE;GEPKCREFNCE;GSGTCTFGCCETINGEPKCREFNCE;NLNPWFVHEEK;NLNPWFVHEEKCGSGTC;NLNPWFVHEEKCGSGTCT;NLNPWFVHEEKCGSGTCTF;NLNPWFVHEEKCGSGTCTFGCCETINGEPKCR;TINGEPKCREFNCE	1;0;1;1;1;1;1;1;1;1;0;0;0;0;1;1	11	15	0.4568	-
Bt165	8028.93	QSQYIQR;YCQGLTCQVV	1;1	2	4	0.2464	-
Bt161	8666.36	ACMIRS;ACMIRSGKPPICSDQ;CCDACMIR;CCDACMIRS;CCDACMIRSGKPPICSDQ;CDACMIR;CDACMIRS;CDACMIRSGKPPICSDQ;CDPPGSGCNWK;CDPPGSGCNWKVH;CDPPGSGCNWKVHQ;CDPPGSGCNWKVHQC;CDPPGSGCNWKVHQCC;CDPPGSGCNWKVHQCCD;CDPPGSGCNWKVHQCCDA;CDPPGSGCNWKVHQCCDACMIR;CDPPGSGCNWKVHQCCDACMIRS;CMIRSGKPPICSDQ;DACMIR;DACMIRS;DACMIRSGKPPICSDQ;DPPGSGCNWKVHQCCDACMIR;GKPPICSDQ;HQCCDACMIR;HQCCDACMIRS;IRSGKPPICSDQ;MIRSGKPPICSDQ;PPGSGCNWKVHQCCDA…	1;1;1;1;1;1;1;1;1;1;1;1;1;1;1;1;1;1;1;1;1;1;1;1;1;1;1;1;1;1;1;1;1;1;1;1;1	37	184	0.4103	-
Bt039	11720	LSVHFDLQR;NSKLSVHF;NSKLSVHFDLQR;SKLSVHFDLQR	1;1;1;1	4	5	0.12	-
Bt132	5532.53	CCSGECLD;CLGFGSACFTGH;CLGFGSACFTGHA	0;1;1	2	2	0.3889	-
Bt206	7789.62	CSLLKCVSSHCCPTTDGC;LLKCVSSHCCPTTDGC;SLLKCVSSH;SLLKCVSSHCCPTTDGC	1;1;1;1	4	5	0.2338	-
CONOT129(Bt207)	6823.62	CCIRNF;CCIRNFL;CCIRNFLC;CCIRNFLCC;CIRNFLCC;ECCIR;ECCIRNFL;ECCIRNFLC;ECCIRNFLCC;IRNFLCC;RNFLCC;SECCIR;SECCIRN;SECCIRNF;SECCIRNFL;SECCIRNFLC;SECCIRNFLCC	1;1;1;1;1;1;1;1;1;1;1;1;1;1;1;1;1	17	135	0.1803	-
Bt040	10319	AAEVYDLGDPNVWSVVDH;AAFKEKSL;AAFKEKSLF;AAFKEKSLFH;AAFKEKSLFHSMY;AEVYDLGDPNVWSVVDHTQR;AEVYDLGDPNVWSVVDHTQRL;AEVYDLGDPNVWSVVDHTQRLM;AEVYDLGDPNVWSVVDHTQRLMHT;AFKEKSLFH;AFKEKSLFHS;CAQANSYSQNKWSK;DLVPCMDYFLQTRH;DYFLQTRH;EVYDLGDPNVWSV;EVYDLGDPNVWSVVD;EVYDLGDPNVWSVVDH;EVYDLGDPNVWSVVDHTQ;EVYDLGDPNVWSVVDHTQR;EVYDLGDPNVWSVVDHTQRL;EVYDLGDPNVWSVVDHTQRLM;EVYDLGDPNVWSVVDHTQRLMHT;EVYDLGDPNVWSVVDHTQRLMHTCA;FKEKSL…	0;0;0;0;0;0;0;0;0;0;0;1;0;0;0;0;0;0;0;0;0;0;0;0;0;0;0;0;0;0;0;0;0;0;0;0;0;1;1;1;0;0;0;0;0;0;0;0;0;1;0;0;0;0;0;1;0;0;0;0;0;0;0;0;0;0	6	12	0.7692	-
Bt041	10333.1	AAEVYDLGDPNVWSVVDH;AAFKEKSL;AAFKEKSLF;AAFKEKSLFH;AAFKEKSLFHSMY;AEVYDLGDPNVWSVVDHTQR;AEVYDLGDPNVWSVVDHTQRL;AEVYDLGDPNVWSVVDHTQRLM;AEVYDLGDPNVWSVVDHTQRLMHT;AFKEKSLFH;AFKEKSLFHS;CAQANSYTQNKWSK;DLVPCMDYFLQTRH;DYFLQTRH;EVYDLGDPNVWSV;EVYDLGDPNVWSVVD;EVYDLGDPNVWSVVDH;EVYDLGDPNVWSVVDHTQ;EVYDLGDPNVWSVVDHTQR;EVYDLGDPNVWSVVDHTQRL;EVYDLGDPNVWSVVDHTQRLM;EVYDLGDPNVWSVVDHTQRLMHT;EVYDLGDPNVWSVVDHTQRLMHTCA;FKEKSL…	0;0;0;0;0;0;0;0;0;0;0;1;0;0;0;0;0;0;0;0;0;0;0;0;0;0;0;0;0;0;0;0;0;0;0;0;0;1;1;1;0;0;0;0;0;0;0;0;0;1;0;0;0;0;0;1;0;0;0;0;0;0;0;0;0;0	6	8	0.7692	-
Bt102	6370.79	EDNRFPCNSGQ;EDNRFPCNSGQCACLPK;EDNRFPCNSGQCACLPKAGS;EDNRFPCNSGQCACLPKAGST;EDNRFPCNSGQCACLPKAGSTL;EDNRFPCNSGQCACLPKAGSTLS	1;1;1;1;1;1	6	29	0.3898	-
Bt127	7663.4	ASTADCVENR;CACLPR;CACLPRDSYSYQCQSTSASTADCVENR;CVTEDEWGK;DCVENRCVTE;DSYSYQCQSTSASTADCVENR;EGLENTFPCNAGR;EGLENTFPCNAGRC;EGLENTFPCNAGRCA;EGLENTFPCNAGRCACLPR;SASTADCVENR;STSASTADCVENR	1;1;1;1;1;1;1;1;1;1;1;1	12	21	0.6901	-
Bt202	4468.28	CCPEKIWCC;CCPEKIWCCIIP	1;1	2	6	0.3077	-
Bt055	8786.84	GGIPCNQPGGWCSSH;GGIPCNQPGGWCSSHM;GGIPCNQPGGWCSSHMW;GGIPCNQPGGWCSSHMWC;GIPCNQPGGWCSSH;GIPCNQPGGWCSSHM;GIPCNQPGGWCSSHMW;GIPCNQPGGWCSSHMWCC;GIPCNQPGGWCSSHMWCCD	1;1;1;1;1;1;1;1;1	9	26	0.2469	-
Bt095	9929.96	AIVWSRPW;CGGGLCCR;CGGGLCCRSA;CPSNKYCGGGLCCR;IVWSRPW;PWSKVVCVCG;SAECTCAIVWSRPWSK;SAECTCAIVWSRPWSKVVCVCG;SCPSNKYCGGGL;SCPSNKYCGGGLC;SCPSNKYCGGGLCCR;SCPSNKYCGGGLCCRSA;SKVVCVCG;SRPWSKVVCVC;YCGGGLCCR	0;1;1;1;0;1;1;1;1;1;1;1;1;1;1	13	54	0.3936	-
CONOT128(Bt214)	7253.79	LPVTSKLH;LPVTSKLHGLLT;NLYLTEEGWVDCCHMPR	0;0;1	1	1	0.4531	-
Bt058	7823.69	VLLNLVVLT	1	1	1	0.1233	-
CONOT018(Bt026)	9210.48	ASMQRYYFDVTSY;ASMQRYYFDVTSYNCK;CILPAITGPCK;CILPAITGPCKA;HVLLNVC;HVLLNVCILPA;HVLLNVCILPAITGPCK;HVLLNVCILPAITGPCKA;ILPAITGPC;ILPAITGPCK;ILPAITGPCKA;ITGPCKASM;ITGPCKASMQ;LLNVCILPA;LLNVCILPAITGPCK;LLNVCILPAITGPCKA;NVCILPAITGPCKA;RYYFDVTSY;SMQRYYFDVT;SMQRYYFDVTSY;SMQRYYFDVTSYNCK;VCILPAITGPC;VCILPAITGPCK;VLLNVCILPA;YFDVTSYNCK;YFDVTSYNCKTF;YYFDVTSYNCK;YYFDVTSYNCKTF	1;1;1;1;1;1;1;1;1;1;1;1;1;1;1;1;1;1;1;1;1;1;1;1;1;1;1;1	28	49	0.4118	Bt024;Bt187
Bt099	14754.5	IYRGGNSDTFPNRF;TGVCDKDKVEGTGNLNLTRY;WYHSSDGSGCQSFQ	1;1;1	3	5	0.3609	-
Bt062	9529.7	VPAEHIME	1	1	1	0.092	-
Bt098	12769.7	CCAVKSYLC;CCAVKSYLCLQ;CCAVKSYLCLQGH;CLVDCQISR;CLVDCQISRGN;DCQISR;DCQISRGN;DCQISRGNQHGDPLLICY;DCQISRGNQHGDPLLICYNH;DCQISRGNQHGDPLLICYNHCSQQHPC;GNQHGDPLLIC;GNQHGDPLLICY;GNQHGDPLLICYN;GNQHGDPLLICYNH;GNQHGDPLLICYNHCSQQHPC;ISRGNQHGDPLLICY;ISRGNQHGDPLLICYNH;ISRGNQHGDPLLICYNHCSQQHPC;KSCLVDCQIS;KSCLVDCQISR;KSCLVDCQISRGN;LCLQGH;LICYNH;LICYNHC;LICYNHCS;LICYNHCSQQHPC;PLLICYNH;PLLICYNHCSQQHPC;QHGDPLLICYNHCSQ…	1;1;1;1;1;1;1;1;1;1;1;1;1;1;1;1;1;1;1;1;1;1;1;1;1;1;1;1;1;1;1;1;1;1;1;1;1;1;1;1;1;1;1	43	73	0.3866	-
CONOT019(Bt025)	10233	ACLYTCEYPWRGILGY;ATCQLFDYGGCR;ATCQLFDYGGCRGNENRFE;CEYPWRGILGY;CLYTCEYPWR;CLYTCEYPWRGILG;CLYTCEYPWRGILGY;CQLFDYGGCR;CQLFDYGGCRGNEN;DACLYTCEYPWR;DACLYTCEYPWRG;DACLYTCEYPWRGILG;DACLYTCEYPWRGILGY;DVCFQPVVVGPC;DVCFQPVVVGPCR;DVCFQPVVVGPCRGK;EYPWRGILGY;FDYGGCR;FQPVVVGPCR;GKFPHYYFNSIL;GKFPHYYFNSILA;GKFPHYYFNSILAT;GKFPHYYFNSILATCQ;GKFPHYYFNSILATCQLF;GKFPHYYFNSILATCQLFDYGGCR;GNENRFEK;ILATCQLFDYGGCRGNENR;IL…	1;1;1;1;1;1;1;1;1;1;1;1;1;1;1;1;1;1;1;1;1;1;1;1;1;1;1;1;1;1;1;1;1;1;1;1;1;1;1;1;1;1;1;1;1;1;1;1;1;1;1;1;1;1;1;1;1	57	163	0.7283	-
Bt111	8921.31	CPGGAGCF;CPGGAGCFYY;CPGGAGCFYYIYNP;CQPATNRCPGGAGCF;CQPATNRCPGGAGCFY;CQPATNRCPGGAGCFYY;CQPATNRCPGGAGCFYYIYNP;CRCQPATNRCPGGAGCFYYIYNP;CREDSDCVPNCGTHFR;DCVPNCGTHFR;DTFACTK;DTFACTKW;DTFACTKWIAPE;DTFACTKWIAPEWVVQ;DTFACTKWIAPEWVVQR;DTFACTKWIAPEWVVQRC;DTFACTKWIAPEWVVQRCREDSDCVPNCGTHFR;NRCPGGAGCF;NRCPGGAGCFYY;PATNRCPGGAGCF;QPATNRCPGGAGCF;QPATNRCPGGAGCFYYIYNP;RCPGGAGCF;RCPGGAGCFYY;RCPGGAGCFYYIYN;RCPGGAGCF…	1;1;1;1;1;1;1;1;1;1;1;1;1;1;1;1;1;1;1;1;1;1;1;1;1;1;1;1;1;1;1;1	32	116	0.7089	-
Bt022	12476.3	CLFHHGNQLSECWKQTQDVPC;CWKQTQDVPC;DLYCGRNAYNECCR;FHHGNQLSECWKQTQDVPC;HGNQLSECWKQTQDVPC;HHGNQLSECWK;HHGNQLSECWKQTQDVPC;LERYSSCL;LERYSSCLFHHGNQLSECWKQTQDVPC;LFHHGNQLSECWKQTQDVPC;NAYNECCR;SCLFHHGNQLSECWKQTQDVPC;SSCLFHHGNQLSECWKQTQDVPC;STPLEDKDLYCGR	1;1;1;1;1;1;1;1;1;1;1;1;1;1	14	36	0.4248	-
Bt167	5126.2	CFTRPDCQSGY;CFTRPDCQSGYK;CFTRPDCQSGYKCDTS;CKCFTRPD;FTRPDCQSGYKCDTS;TRPDCQSGY;TRPDCQSGYKCDTS	1;1;1;1;1;1;1	7	18	0.383	-
Bt139	9280.65	CCSNLCILK;CCSNLCILKKDGNPVCRDS;CILKKDGNPVCR;CILKKDGNPVCRDS;CSNLCILKKDGNPVCRDS;CTAPGGGCTRW;CTAPGGGCTRWT;CTAPGGGCTRWTS;CTAPGGGCTRWTSN;CTAPGGGCTRWTSNCC;CTAPGGGCTRWTSNCCSNLCILKKDGNPVCRDS;LCILKKDGNPVCRDS;NCCSNLCILKKDGNPVCRDS;NLCILKKDGNPVCRDS;RWTSNCCSNLCIL;RWTSNCCSNLCILKKDGNPVCRDS;SNCCSNLCILK;SNCCSNLCILKKDGNPVCRDS;SNLCILK;SNLCILKK;SNLCILKKDGNPVCR;SNLCILKKDGNPVCRDS;TSNCCSNLCILKKDGNPVCRDS;WTSNCCSNLCILK;WT…	1;1;1;1;1;1;1;1;1;1;1;1;1;1;1;1;1;1;1;1;1;1;1;1;1	25	183	0.3882	-
Bt094	9305.31	LLHLLPLVA	1	1	1	0.1071	Bt093
CONOT064(Bt110)	9080.46	CCRSGHCFNAACYI;CRSGHCFNAACYI;GHCFNAACYI;HCFNAACYI;RSGHCFNAACYI;SGHCFNAAC;SGHCFNAACY;SGHCFNAACYI;TSWSCVGKPDGTACCR	1;1;1;1;1;1;1;1;1	9	41	0.3214	-
Bt164	9374.58	CKPVNYACSPSDAEK;DGFRGKQNLLER	1;1	2	4	0.3214	-
Bt056	10925.1	CMTQHMCYILLSEN;CYILLSEN;DQCMTQHMCYILLSEN;HMCYILLS;HMCYILLSEN;MCYILL;MTQHMCYILLSEN;TQHMCYILLSEN	1;1;1;1;1;1;1;1	8	21	0.1649	Bt054
