# Supplementary material for: The first Conus genome assembly reveals a primary genetic central dogma of conopeptides in C. betulinus
Source: Cell Discov. 2021 Feb 23;7:11. doi: 10.1038/s41421-021-00244-7 (PMC7900195; doi:10.1038/s41421-021-00244-7)
Supplement: Supplementary file 8 — Table S13 [file 41421_2021_244_MOESM8_ESM.txt]

Table S13. Peptides detected by TripleTOF5600
Group_ID	Protein_ID	Protein_Qscore	Protein_FDR	Protein_Mass	PeptideSeqs	PepIsUnique	Unique_Peptide_Num	Unique_Spectra_Num	Coverage	Peptide_Query	Sameset	Description
43_2	Bt197	48.0206524468	NA	10017.0400447	ACQICVPSQLKCL;CQICVPSQLKCL;CVPSQLKCL;DVDNGQLTDDRRNLQSQWKQMTLFRS;DVDNGQLTDDRRNLQSQWKQMTLFRSLY;ICVPSQLKCL;KQMTLFRS;KQMTLFRSL;KQMTLFRSLY;NCGETCLKDEQCVGACQICVPSQLKCL;NLQSQWKQMTLFRSL;NLQSQWKQMTLFRSLY;QICVPSQLKCL;QSQWKQMTLFRS;QSQWKQMTLFRSLY;QSQWKQMTLFRSLYK;QWKQMTLFRSLY;TNCGETCLKD;TNCGETCLKDEQCVGACQICVPSQLKCL;VPSQLKCL;WKQMTLFRSLY	0;0;0;1;1;0;0;0;0;1;1;1;0;1;1;1;1;1;1;0;0	11	30	0.6264	53398;53399;45699;45700;45702;45703;45705;45706;15955;15956;15957;15958;15959;185311;185313;197634;23078;23079;23084;23085;10975;10976;17250;26941;26942;26943;26945;26946;189863;102875;32402;125130;125131;30946;30947;30948;47364;88895;88896;91592;91593;110288;110289;54025;54027;54028;56282;56288;56299;56301;21792;21793;192770;192771;194676;194677;194678;195354;7313;7314;7315;42354;42357	-	-
43_1	Bt192	31.1693549843	NA	9992.0236547	ACQICVPSQLKCL;CGEACLKDEQCVGACQICVPSQLKCL;CQICVPSQLKCL;CVPSQLKCL;DVDNGQLTDDRRNLQSLWKQMTLFRS;ICVPSQLKCL;KQMTLFRS;KQMTLFRSL;KQMTLFRSLY;LWKQMTLFRSLY;NCGEACLKDEQCVGACQICVPSQLKCL;NLQSLWKQMTLFR;NLQSLWKQMTLFRS;QICVPSQLKCL;QMTLFRSLYKRTNCGEACLKDEQCVGACQICVPSQLKCL;TLFRSLYKRTNCGEACLKDEQCVGACQICVPSQLKCL;TNCGEACLKDEQCVGACQICVPSQLKCL;VPSQLKCL;WKQMTLFRSLY	0;1;0;0;1;0;0;0;0;1;1;1;1;0;1;1;1;0;0	9	30	0.6374	53398;53399;183728;185047;45699;45700;45702;45703;45705;45706;15955;15956;15957;15958;15959;184694;23078;23079;23084;23085;10975;10976;17250;26941;26942;26943;26945;26946;54207;54208;187469;188770;189412;189498;191480;191481;191482;191483;191490;191492;191504;192345;65296;79556;30946;30947;30948;151952;145205;191436;191519;191520;192353;192354;192359;197017;197018;197019;7313;7314;7315;42354;42357	-	-
28_1	Bt127	1.81563199776	NA	7663.3959447	SLREGLEN	1	1	1	0.1127	5176	-	-
1_1	Bt067	6.54813529622	NA	4971.3454147	KCCTMSVCQPPPVCTCCA	1	1	5	0.3913	141417;141426;142914;144230;144231	-	-
5_2	Bt200	22.4230820375	NA	8205.9329447	FSDLLSKG;FSDLLSKGY;FSDLLSKGYR;IVSCPGNPCERP;IVSCPGNPCERPS;IVSCPGNPCERPSD;IVSCPGNPCERPSDC;IVSCPGNPCERPSDCSR;IVSCPGNPCERPSDCSRCS;SDLLSKGY	0;0;0;1;1;1;1;1;1;0	6	23	0.3816	4220;4221;11798;11799;11800;11801;20850;20852;34535;34538;35928;35931;42223;43827;43829;54374;54375;56528;56590;56591;56592;56594;56595;56596;56597;56598;56599;62615;78997;120954;144609;4660;4661	-	-
5_1	Bt190	5.07493411611	NA	8103.8826247	AFDNFVDVQPR;FSDLLSKG;FSDLLSKGY;FSDLLSKGYR;SDLLSKGY	1;0;0;0;0	1	1	0.2763	28243;4220;4221;11798;11799;11800;11801;20850;20852;4660;4661	Bt189	-
62_1	Bt096	14.3895002404	NA	9437.58674469999	DGRAVGGDRSPSEAHRTY;EGDGRAVGGDRSPSEAHRTY	1;1	2	2	0.2273	113092;133629	-	-
4_1	Bt118	1.30495389687	NA	12888.0004747	NDNKFDTEE	1	1	1	0.0756	22851	-	-
31_1	Bt055	1.31527669199	NA	8786.8427447	GIPCNQPGGWCSSH	1	1	1	0.1728	54492	-	-
50_1	Bt001	2.609580178	NA	6375.1859547	GGCCSHPACGVNHPEL	1	1	2	0.2581	90818;93831	-	-
61_1	Bt140	12.9207802984	NA	8989.4342947	CDAPGAP;KIFKLT;NDKIFKLT;QNDKIFKLT	1;1;1;1	4	8	0.1928	35;884;885;886;9221;9222;9223;15171	-	-
26_1	Bt082	334.346251692	NA	8368.3733947	DDRDQDLAEQYRNLKRVL;DQDLAEQYRNLKRVL;HVRPHYSANTLWS;HVRPHYSANTLWSL;HVRPHYSANTLWSLV;HYSANTLW;HYSANTLWS;HYSANTLWSL;HYSANTLWSLV;IYHVRP;IYHVRPHY;IYHVRPHYS;IYHVRPHYSA;IYHVRPHYSAN;IYHVRPHYSANT;IYHVRPHYSANTL;IYHVRPHYSANTLW;IYHVRPHYSANTLWS;IYHVRPHYSANTLWSL;IYHVRPHYSANTLWSLV;LDGDQTADRHADDRDQD;LDGDQTADRHADDRDQDLAEQYRNL;LDGDQTADRHADDRDQDLAEQYRNLKRVL;PHYSANTLWS;RPHYSANT;RPHYSANTL;RPHYSANTLW;RPHYSANTLWS;RPHYSANT…	1;1;1;1;1;1;1;1;1;1;1;1;1;1;1;1;1;1;1;1;1;1;1;1;1;1;1;1;1;1;1;1;1;1;1;1;1;1;1;1;1;1;1;1;1;1;1;1;1;1;1;1;1;1;1;1;1;1;1;1;1;1;1;1;1;1;1	67	1296	0.6667	142866;99803;99805;52438;52442;52443;52444;52447;52448;52449;52452;52454;52458;52459;52460;52461;52462;52463;52464;52570;52571;52573;52574;52575;52578;52581;52583;16981;16982;67903;67904;67908;67909;85163;85164;85165;85166;85167;85168;85170;85171;85172;85174;85175;85176;85177;85178;85477;9993;9994;14592;14593;14594;14603;14604;14605;14615;14617;14618;14626;14627;14628;14629;14630;14631;14657;1465…	-	-
58_1	Bt161	6.18552220401	NA	8666.3634447	CDPPGSGCNWKVHQCCDACMIRSGKPPICSDQ;CMIRSGKPPICSDQ;MIRSGKPPICSDQ	1;1;1	3	4	0.4103	210129;67885;67886;47246	-	-
67_1	Bt023	2.07089156085	NA	11220.9581147	NGYMYCIGM	1	1	1	0.0891	18106	-	-
33_1	Bt030	1.47166014542	NA	10538.2018947	QAMDRDRTAGEARSAPK	1	1	1	0.1700	96475	Bt126	-
56_1	Bt160	1.55853154442	NA	8512.1404647	LENLLL	1	1	1	0.0759	303	-	-
24_1	Bt020	12.5567647775	NA	7903.9854547	EVPVCSWKICPP;SWKICPP;VPVCSWKICPP	1;1;1	3	10	0.1714	42228;42229;42230;4968;4969;30667;30668;30669;30670;30671	-	-
69_1	Bt119	3.96524912533	NA	9792.3839447	DVDNGKFMSSLQSEGMPA	1	1	1	0.2069	108200	-	-
22_1	Bt051	3.12013700668	NA	7995.9041047	FLNLVVLT	1	1	1	0.1127	7052	-	-
47_1	Bt087	3.12916418618	NA	8348.0706547	RCCVHPACHDDCICCIT;YVENIQDLNPDERMEFILHALGQ	1;1	2	2	0.5479	141539;169056	-	-
20_1	Bt207	20.1469656365	NA	6823.6220847	ADVQPKTKNSMTLASLRDFA;CCIRNFLCC;IRNFLCC;RSECCIRNFLCC;SECCIRNF;SECCIRNFLCC;VQPKTKNSMTLASLRDFA	1;1;1;1;1;1;1	7	17	0.5246	138664;27977;27978;27979;9302;73751;14908;47052;47053;47054;47055;47057;47058;47059;47060;47133;121117	-	-
41_1	Bt106	15.0505282361	NA	8538.3839447	CNPPCIPPKIC;PCIPPK;PPCIPPKIC;SSCNPPCIPPKIC	1;1;1;1	4	15	0.1688	36208;36209;37675;37676;37677;1161;18265;53479;53480;55246;55248;55250;55251;55252;55253	-	-
29_1	Bt205	13.5212208359	NA	7410.7688347	KDFWKR;KLHGFLT;LPVKSKLHGF;LPVKSKLHGFLT	1;1;1;1	4	10	0.2812	4636;2683;17370;17372;30470;30471;30493;30498;30499;30502	-	-
76_1	Bt113	14.8814686956	NA	9611.3650747	DLKSNFYGALKRPA;GALKRPA;YGALKRPA	1;1;1	3	5	0.1609	53607;53608;258;4576;4577	-	-
39_1	Bt010	1.77875412606	NA	11984.7237347	IIKLGVP	1	1	1	0.0654	705	-	-
70_1	Bt080	38.7860653835	NA	6508.9606247	CCKQSCTTCMPC;CCKQSCTTCMPCCW;CKQSCTTCMPCCW;DEISSEQHPMFDP;DEISSEQHPMFDPV;ISSEQHPMFDPV;KQSCTTCMPC;KQSCTTCMPCCW;MQDEISSEQHPMF	1;1;1;1;1;1;1;1;1	9	30	0.5172	55142;111902;111903;111918;111919;111932;111933;111939;111940;111950;114171;114174;114175;114185;85059;85060;48325;59952;59956;62297;34738;34739;26093;26094;26095;58546;58549;53541;53545;53546	-	-
8_1	Bt133	2.12968864546	NA	7516.5849247	STDKNIKL	1	1	1	0.1194	6109	Bt141	-
54_2	Bt174	87.4643280818	NA	6939.5521647	HILQSQSGCPWKPWC;HIYPGGVS;HIYPGGVSG;HIYPGGVSGK;HIYPGGVSGKL;HIYPGGVSGKLM;HIYPGGVSGKLMH;HIYPGGVSGKLMHI;HIYPGGVSGKLMHIL;HIYPGGVSGKLMHILQ;HIYPGGVSGKLMHILQS;HIYPGGVSGKLMHILQSQ;HIYPGGVSGKLMHILQSQS;IYPGGVSGKLM;KLMHILQS;PGGVSGKLM;PGGVSGKLMHILQSQSGCPWKPWCG;SQSGCPWKPWCG;YPGGVSGKLM;YPGGVSGKLMHIL;YPGGVSGKLMHILQ;YPGGVSGKLMHILQS	1;1;1;1;1;1;1;1;1;1;1;1;1;1;1;1;1;0;1;1;1;1	21	77	0.4308	106180;3066;3068;4957;4958;11079;11080;11081;17446;17447;17448;25254;25259;35568;35569;35570;35571;37082;37083;37085;37086;10754;58855;58856;60659;19630;79249;79250;79251;79252;79254;79255;79256;79257;79258;82634;82635;82637;82638;82639;82640;82642;82643;82796;95524;95525;95526;95527;95528;115453;115454;125931;126022;17043;8543;4601;171900;41661;10928;10929;10930;10931;10932;10933;11627;11628;334…	-	-
9_1	Bt148	53.2318414002	NA	4839.1753447	CLDYGGLGVGACR;CLESGSLCFAGYGH;CLESGSLCFAGYGHS;DYGGLGVGACR;ESGSLCFAGYGHSSCCSGACLDYGGLGVGACR;GLGVGACR;LESGSLCFAGYGHSSCCSGACLDYGGLGVGACR;SGACLDYGGLGVGACR;YGGLGVGACR	1;1;1;1;1;1;1;1;1	9	16	0.7083	35663;35664;51301;51302;62026;62027;17306;17308;145151;1860;1861;201405;201412;57635;10950;10951	-	-
54_1	Bt176	87.3340667742	NA	6993.5878847	HIYPIGA;HIYPIGASGKL;HIYPIGASGKLM;HIYPIGASGKLMY;HIYPIGASGKLMYI;HIYPIGASGKLMYIL;HIYPIGASGKLMYILQ;HIYPIGASGKLMYILQS;HIYPIGASGKLMYILQSQSGCPWKPWC;SQSGCPWKPWCG;YPIGASGK;YPIGASGKL;YPIGASGKLM;YPIGASGKLMY;YPIGASGKLMYIL;YPIGASGKLMYILQ;YPIGASGKLMYILQS;YPIGASGKLMYILQSQ	1;1;1;1;1;1;1;1;1;0;1;1;1;1;1;1;1;1	17	58	0.4308	1408;1409;18946;18947;26937;26940;26944;26947;26948;26951;26952;40376;40379;52013;16749;66962;22839;89510;89511;89512;89513;92330;92331;104737;104738;186765;41661;1894;5552;5553;12321;12322;12323;12324;12325;12326;12327;13144;13145;13146;21982;21983;21984;21985;38173;38174;38175;50935;50936;50937;50938;50939;50940;50941;51057;61033;61034;61035;83092	-	-
63_1	Bt172	23.8213586706	NA	9001.2741247	DGEKRQQAKINF;DGEKRQQAKINFLS;IQSDGEKRQQAKINF;LIQSDGEKRQQAKIN;LIQSDGEKRQQAKINF;QSDGEKRQQAKINF;QSDGEKRQQAKINFLS;SDGEKRQQAKINF	1;1;1;1;1;1;1;1	8	16	0.2308	38912;38913;60324;81545;75432;75433;75435;101922;101923;60076;60077;60078;60079;94633;47249;47252	-	-
65_1	Bt170	2.41133638604	NA	3595.6468547	WCCPNGPRFCCP	1	1	2	0.3636	57336;59418	-	-
52_1	Bt072	3.5726505422	NA	7965.98585469999	RCCSVSICQPPPVCECCA;VENKQDLNP	1;1	2	2	0.3803	142292;13277	-	-
36_1	Bt028	11.7402490672	NA	10676.1504847	YGDGDRQAMDRDRTAGEA;YGDGDRQAMDRDRTAGEARSAPR	1;1	2	10	0.2300	117897;117899;117900;157087;157088;157089;157092;157634;157635;157636	-	-
68_1	Bt204	23.0912066848	NA	7096.6381647	CPRDTWCCGFP;CPRDTWCCGFPR;DTWCCGFPR;PCCPRDTWCC;PCCPRDTWCCG;PCCPRDTWCCGFP;PCCPRDTWCCGFPR	1;1;1;1;1;1;1	7	30	0.2154	40781;40783;57464;21848;21849;21850;21853;37044;41920;41921;41922;72898;72899;72900;72901;72904;72905;72906;72908;72909;72910;72911;72913;72914;72915;72916;72917;101161;101162;101163	-	-
51_1	Bt074	2.05992861201	NA	9955.6865247	VYILLVLLP	1	1	1	0.0978	17942	-	-
19_1	Bt215	18.4915966613	NA	6691.6139847	ARPKTKADVPLTSLNDNA;RPKTKADVPL;RPKTKADVPLT;RPKTKADVPLTS;RPKTKADVPLTSLNDNA	1;1;1;1;1	5	7	0.2903	26207;17316;23516;28508;28509;96115;96117	-	-
30_1	Bt146	3.14560520639	NA	6363.7936547	DCSRSGGGCRTLSCCPGLTCSGPQQAPICH	1	1	1	0.4839	193011	-	-
74_1	Bt058	1.36581197299	NA	7823.6908847	GNGRRRQVPL	1	1	1	0.1370	18792	-	-
38_1	Bt143	11.6767536776	NA	9047.5592747	FIAVGVCR;GFIAVGVCR;IAVGVCR;NGFIAVGVCR	1;1;1;1	4	9	0.1163	6193;6198;9216;9217;9218;1485;1486;15520;15522	-	-
13_1	Bt086	24.2807425957	NA	7271.4506047	AISPWFDPVR;CEQSCTTCMPC;SPWFDPVR;VPLDGDQPADRHAERMKY;VPLDGDQPADRHAERMKYM;VPLDGDQPADRHAERMKYML	1;1;0;1;1;1	5	15	0.6212	21334;21335;42603;42606;42608;11448;130633;130636;141248;141250;141256;142655;148873;148877;148878;149921	-	-
13_3	Bt079	7.24054369769	NA	7539.5683847	ADLPALRMQDFAP;APEHSPWFDPV;CCSQDCRVCIPCCPY;DFAPEHSPWFD;DFAPEHSPWFDPV;DFAPEHSPWFDPVRR;FAPEHSPWFDPV;FPLDGDQPADLPALRMQDFAPEHSP;MQDFAPEHSPWFD;RMQDFAPEHSPWFDPV;SPWFDPVR	0;0;1;0;0;0;0;1;0;0;0	2	6	0.6912	39713;27708;27710;27712;27714;125774;125775;125776;125777;125782;32579;34094;49630;49631;51595;51596;51597;51599;51600;51601;51602;53254;53255;24764;39645;39646;39651;39653;39656;39658;41217;41223;169665;58950;116727;116728;11448	-	-
13_2	Bt064	1.90857731918	NA	3789.6124247	APEHSPWFDPV;DFAPEHSPWFD;DFAPEHSPWFDPV;DFAPEHSPWFDPVRR;FAPEHSPWFDPV;MQDFAPEHSPWFD;SPWFDPVR;VCIPCCPH	0;0;0;0;0;0;0;1	1	1	0.7576	27708;27710;27712;27714;32579;34094;49630;49631;51595;51596;51597;51599;51600;51601;51602;53254;53255;24764;39645;39646;39651;39653;39656;39658;41217;41223;58950;11448;13333	-	-
13_4	Bt077	30.556296261	NA	7486.58543469999	ADLPALRMQDFAP;APEHSPWFDPV;CCSRDCRVCIPCCPN;DCRVCIPCCPN;DFAPEHSPWFD;DFAPEHSPWFDPV;DFAPEHSPWFDPVRR;FAPEHSPWFDPV;MQDFAPEHSPWFD;RMQDFAPEHSPWFDPV;SPWFDPVR;SRDCRVCIPCCPN;VPMDGDQPADLPALR;VPMDGDQPADLPALRMQ;VPMDGDQPADLPALRMQDFAPEHSPWFDPV	0;0;1;1;0;0;0;0;0;0;0;1;1;1;1	6	22	0.6912	39713;27708;27710;27712;27714;123600;123601;123602;123607;123608;123609;41739;41743;41745;41746;41748;41749;32579;34094;49630;49631;51595;51596;51597;51599;51600;51601;51602;53254;53255;24764;39645;39646;39651;39653;39656;39658;41217;41223;58950;116727;116728;11448;72592;55380;55381;55382;55383;55460;98541;98542;98545;195693	-	-
77_1	Bt103	3.24776587128	NA	8604.1158147	LCKCTMGSTCDSRCRST	1	1	2	0.2152	128745;128748	-	-
45_1	Bt191	4.37131623107	NA	8168.9282447	CGGNCAVGEDCPP;KPMSLFKSLD;WKPMSLFKSLD;WWKPMSLFKSLD	1;0;0;1	2	3	0.3289	35198;19576;19580;31488;31489;31490;48907;48908	-	-
45_2	Bt195	1.53308286491	NA	9892.6637147	DDLQSQWKP;DDLQSQWKPM;DDLQSQWKPMSLF;DDLQSQWKPMSLFKS;DDLQSQWKPMSLFKSL;DDLQSQWKPMSLFKSLD;DLQSQWKPM;DLQSQWKPMSLF;DLQSQWKPMSLFKS;DLQSQWKPMSLFKSL;DLQSQWKPMSLFKSLD;DNRDDLQSQWKPMSLFKSLD;DVDNGQLTDNRDDLQSQWKPMSL;DVDNGQLTDNRDDLQSQWKPMSLF;DVDNGQLTDNRDDLQSQWKPMSLFKS;DVDNGQLTDNRDDLQSQWKPMSLFKSLD;KPMSLFKSLD;LQSQWKPM;LQSQWKPMSLFKSLD;LTDNRDDLQSQWKPMSLFKSLD;WKPMSLFKSLD;YCPSECNACFTAKCTAM	0;0;0;0;0;0;0;0;0;0;0;0;0;0;0;0;0;0;0;0;0;1	1	1	0.4945	16679;24735;24736;24737;24738;25526;25527;55375;55376;55377;55378;90693;90694;109735;109736;109737;109738;109741;109742;112010;112011;124546;124547;124548;124549;124550;124551;124552;124553;126204;126205;126206;127901;17642;17643;17645;17646;18508;42905;42906;69840;90334;109739;109740;109743;109744;22703;162420;171260;171302;123088;181375;189793;189795;189797;189798;190361;19576;19580;11367;90331…	-	-
45_3	Bt193	15.6503471838	NA	8540.8991447	CGGVCAYGSECPSSCNTCYSAQCTAM;DDLQSQWKP;DDLQSQWKPM;DDLQSQWKPMSLF;DDLQSQWKPMSLFKS;DDLQSQWKPMSLFKSL;DDLQSQWKPMSLFKSLD;DLQSQWKPM;DLQSQWKPMSLF;DLQSQWKPMSLFKS;DLQSQWKPMSLFKSL;DLQSQWKPMSLFKSLD;DNRDDLQSQWKPMSLFKSLD;DVDNGQLTDNRDDLQSQWKPMSL;DVDNGQLTDNRDDLQSQWKPMSLF;DVDNGQLTDNRDDLQSQWKPMSLFKS;DVDNGQLTDNRDDLQSQWKPMSLFKSLD;GCGGVCAYGSECPSSCNTCYSAQCTAM;GGVCAYGSECPSSCNTCYSAQCTAM;GVCAYGSECPSSCNTCYSAQCTAM;KPMSLFKSLD…	1;0;0;0;0;0;0;0;0;0;0;0;0;0;0;0;0;1;1;1;0;0;0;0;0	4	23	0.6962	114566;117266;117424;177635;177636;177665;178549;178550;178551;178555;178556;178559;178560;178564;178565;178566;16679;24735;24736;24737;24738;25526;25527;55375;55376;55377;55378;90693;90694;109735;109736;109737;109738;109741;109742;112010;112011;124546;124547;124548;124549;124550;124551;124552;124553;126204;126205;126206;127901;17642;17643;17645;17646;18508;42905;42906;69840;90334;109739;109740;1…	-	-
71_1	Bt065	16.1207596565	NA	4374.9491547	ACRMPPCTCCA;GCCTACRMPPCTCCA;RMPPCTCCA	1;1;1	3	28	0.3846	34402;34405;34406;35789;35792;99909;99911;99912;99913;99914;99915;99916;99917;99919;99920;99921;99926;99927;99928;99929;99934;99935;99936;99941;102379;18747;18748;18750	-	-
11_1	Bt165	2.44357432363	NA	8028.9253447	RQSQYIQRVQ	1	1	1	0.1449	28185	-	-
3_1	Bt036	1.35042304294	NA	12778.4634547	QAPKRGPVQPRA	1	1	1	0.1017	34545	-	-
64_1	Bt167	1.70441901143	NA	5126.2046847	CFTRPDCQSGYKCDTS	1	1	1	0.3404	119449	-	-
53_1	Bt071	17.5072873055	NA	8351.1866847	AENKQDLNPDERMKF;FKLHNL;FKLHNLGQ;RCCISPA;YAENKQDLNPDERMKF;YAENKQDLNPDERMKFKLHNLGQ	1;1;1;1;1;1	6	18	0.4110	102607;1418;1421;7992;7993;4149;4150;124999;125000;125057;126615;126616;169084;169085;169087;173079;173082;173916	-	-
2_1	Bt050	4.73997244214	NA	8024.9630047	AIGCGHY;MCLSLGQRCERHSN	1;1	2	2	0.2838	1507;75635	-	-
17_1	Bt177	3.16131377626	NA	9705.9792847	QSDREKPLK;VKQYAAKRLS	1;1	2	2	0.2184	15756;22739	-	-
59_1	Bt157	10.950816016	NA	6356.1936147	CCPNGPRMCCP;QPKTKYDVPLTS;WCCPNGPRMCCP	1;1;1	3	36	0.4068	36743;32228;32229;33783;55352;55353;55355;55356;55357;55358;55359;55409;55410;55416;55418;55419;57227;57242;57243;57244;57245;57246;57247;57248;57249;57251;57252;57259;57265;59422;59428;59429;59430;59435;61221;61228	-	-
32_1	Bt083	14.5069992413	NA	9169.61721469999	AYCHGDLNCNNVAMCV;RAYCHGDLNCNNVAMCV;SSCGYVGQPCCIVPR	1;1;1	3	10	0.3810	105843;105848;126178;126179;77729;80304;83492;83493;83497;83602	-	-
15_1	Bt068	6.35979651433	NA	6333.9781347	VWCDWEWCYGDCHC	1	1	6	0.2593	123955;123956;123958;123960;123961;123964	-	-
34_1	Bt005	2.06225353282	NA	7290.4468147	PPCRVNNMEHCPA	1	1	1	0.2000	53715	-	-
14_2	Bt040	132.915073247	NA	10319.0455547	AFKEKSLFH;AFKEKSLFHSM;AFKEKSLFHSMYSDLVPCMDYFLQTRH;CAQANSYSQNKWS;CAQANSYSQNKWSKY;DLVPCMDYFLQTRH;EVYDLGDPNVWSVVDHTQR;EVYDLGDPNVWSVVDHTQRL;EVYDLGDPNVWSVVDHTQRLM;FHSMYSDLVPC;FHSMYSDLVPCMDYFLQT;FHSMYSDLVPCMDYFLQTRH;FLQTRH;HSMYSDLVPCMDYFLQTRH;HTCAQANSYSQNKW;HTCAQANSYSQNKWS;HTCAQANSYSQNKWSK;HTCAQANSYSQNKWSKY;KEKSLFHSMYSDLVPCMDYFLQTRH;KWSKYNVA;LMHTCA;LMHTCAQA;LMHTCAQAN;LMHTCAQANS;LMHTCAQANSY;LMHTCAQANSYS…	0;0;0;1;1;0;0;0;0;0;0;0;0;0;1;1;1;1;0;0;0;0;0;0;0;1;1;1;1;1;1;1;1;1;1;1;1;1;0;0;1;1;0;1;0;0;0;1;1;0;0;0;1;1;1	27	127	0.7473	16194;4681;29208;194405;49626;95057;95058;90839;141252;141253;148876;148879;62878;154804;33397;33398;144613;144614;144617;157515;2272;151953;151954;152741;152742;152743;152744;152745;153365;153366;153367;69835;69836;85642;85644;107661;107662;128242;128243;184571;185243;185244;185245;185246;185248;185249;185250;185715;185716;10110;533;6828;6829;6832;12746;12747;12748;12749;12750;17615;17616;17617;…	-	-
37_1	Bt025	2.00400914145	NA	10232.9501347	TCEYPWRGILGY	1	1	1	0.1304	46668	-	-
14_1	Bt041	48.3024856098	NA	10333.0612047	AFKEKSLFH;AFKEKSLFHSM;AFKEKSLFHSMYSDLVPCMDYFLQTRH;DLVPCMDYFLQTRH;EVYDLGDPNVWSVVDHTQR;EVYDLGDPNVWSVVDHTQRL;EVYDLGDPNVWSVVDHTQRLM;FHSMYSDLVPC;FHSMYSDLVPCMDYFLQT;FHSMYSDLVPCMDYFLQTRH;FLQTRH;HSMYSDLVPCMDYFLQTRH;KEKSLFHSMYSDLVPCMDYFLQTRH;KWSKYNVA;LMHTCA;LMHTCAQA;LMHTCAQAN;LMHTCAQANS;LMHTCAQANSY;LMHTCAQANSYTQ;LMHTCAQANSYTQN;LMHTCAQANSYTQNKWS;LMHTCAQANSYTQNKWSKY;LMHTCAQANSYTQNKWSKYNVAAF;MHTCAQANSYTQN;MY…	0;0;0;0;0;0;0;0;0;0;0;0;0;0;0;0;0;0;0;1;1;1;1;1;1;0;0;1;0;0;0;0;1;0;0;0;1;1	10	32	0.7473	16194;4681;29208;194405;90839;141252;141253;148876;148879;62878;154804;33397;33398;144613;144614;144617;157515;2272;151953;151954;152741;152742;152743;152744;152745;153365;153366;153367;184571;185243;185244;185245;185246;185248;185249;185250;185715;185716;10110;533;6828;6829;6832;12746;12747;12748;12749;12750;17615;17616;17617;17618;17619;17620;27540;27541;28436;28437;47494;47496;47498;60809;6081…	-	-
73_1	Bt075	48.8479971364	NA	7605.5895547	AMNPWFDPIK;AMNPWFDPIKRC;CRCEQTCGTCVPCC;DRLRAMNPWFDPIK;FPLDGDQPADQPAERMQYDRL;FPLDGDQPADQPAERMQYDRLRAMNPWFDPIK;MNPWFDPIK;NPWFDPIK;NPWFDPIKRC;QYDRLRAMNPWFDPIK;RAMNPWFDPIK;RCEQTCGTCVPCC;YDRLRAMNPWFDPIK;YDRLRAMNPWFDPIKRC	1;1;1;1;1;1;1;1;1;1;1;1;1;1	14	56	0.6912	23108;23109;48536;48537;48542;97344;97345;97346;80681;80682;80683;80686;83913;154479;154480;154486;154487;154488;209768;18361;18362;18363;11228;11229;11230;11231;11232;11369;29983;29984;29987;29988;29992;124007;124008;124010;124011;124012;124013;33666;33667;33672;68909;68910;68911;75954;75982;75984;8221;109556;109557;109561;109562;111831;142198;142199	-	-
49_1	Bt002	5.43754676478	NA	5754.7610047	GGCCSYPACSVEHQDLCD	1	1	2	0.3158	133419;133421	-	-
75_1	Bt095	2.03902409159	NA	9929.9580947	DSDGQAIPGDGVPSPMSSRI	1	1	1	0.2128	118135	Bt097	-
44_1	Bt203	90.3558845865	NA	7989.0791247	AAGVCCSITKSCCSEP;AGVCCSITKSCCSEP;GNIGNMAAGVCCSITKSCCSEP;GNLGNIGNMAAGVCCSITKSCCSEP;GNMAAGVCCSITKSCCSEP;GVCCSITKSCCSEP;IGNMAAGVCCSITKSCCSEP;IQNDLIRA;LEDTDMKIEKGLLS;LEDTDMKIEKGLLSS;LEDTDMKIEKGLLSSLVGN;LSSLVGNLGNIGNMAAGVCCSITKSCCSE;LSSLVGNLGNIGNMAAGVCCSITKSCCSEP;LVGNLGNIGNMAAGVCCSITKSCCSE;LVGNLGNIGNMAAGVCCSITKSCCSEP;MAAGVCCSITKSCCSEP;NIGNMAAGVCCSITKS;NIGNMAAGVCCSITKSCC;NIGNMAAGVCCSITKSCCSE;NIGNMAAGVC…	1;1;1;1;1;1;1;0;1;1;1;1;1;1;1;1;1;1;1;1;1;1;0;0;0;0;0;0;0;0;1;1;1	24	97	0.7403	86257;86258;86259;73461;73464;73466;73467;73468;73469;53796;150751;161133;161142;129802;62012;62013;62014;62015;62016;62017;62018;62019;62021;62023;62024;139385;139442;140529;146143;7203;55104;67685;67686;67688;126977;126978;181832;185531;185532;185533;185557;166762;167643;167648;167650;167659;167660;167661;167662;167869;167878;170865;170868;170869;170872;170873;170874;170875;170876;174152;174153…	-	-
12_1	Bt210	60.1523587175	NA	7033.6834347	ADDCCVGKVGTCC;CCVGKVGTCC;CVGKVGTCC;DCCVGKVGTCC;DDCCVGKVGTCC;KKVADDCCVGKVGTCC;VADDCCVGKVG;VADDCCVGKVGTCC	1;1;1;1;1;1;1;1	8	41	0.2462	45258;45259;45260;45261;22003;22004;12439;28728;28729;28732;38627;38629;99184;20447;20457;56201;56202;56207;56208;56209;56212;56213;56215;56216;56217;56219;56220;56221;56222;56223;56224;56225;56226;56227;56230;56231;56232;56233;58298;60170;60174	-	-
44_3	Bt152	203.963546639	NA	6487.2173047	AADICCSMTKTCCAEP;AALEDADMKTEKGLLSG;ADICCSMTKTCCAEP;DICCSMTKTCCA;DICCSMTKTCCAEP;DKIGSMAADICCSMTKTCCAEP;GLLSGLVGNLDKIGS;GLVGNLDKIGS;GLVGNLDKIGSMAADICCSMTKTCCAE;GLVGNLDKIGSMAADICCSMTKTCCAEP;GNLDKIGSM;GNLDKIGSMA;GNLDKIGSMAA;GNLDKIGSMAADIC;GNLDKIGSMAADICCSMTKTCCAE;GNLDKIGSMAADICCSMTKTCCAEP;KIGSMAADICCSMTKTCCAEP;LDKIGSMAADICCSMTKTCCAE;LDKIGSMAADICCSMTKTCCAEP;LEDADMKTEKGLLSG;LSGLVGNLDKI;LSGLVGNLDKIG;LSG…	1;1;1;1;1;1;1;1;1;1;1;1;1;1;1;1;1;1;1;1;1;1;1;1;1;1;1;1;1;1;1;1;1;1;1;1;1;1;1;0;1;1;1;1;1;1;1;1	47	138	0.9048	101896;101898;79114;89484;45763;45766;76204;155919;39546;14143;178217;181890;7029;7030;10672;10673;10676;14444;41618;41619;162404;163185;163189;163190;163192;163198;163200;169287;169289;169295;169296;169306;169307;170385;170386;170388;170389;55309;151623;151624;152357;155871;78635;159658;159659;159660;159661;162561;56907;56908;17476;20861;26116;26117;26118;26119;26120;36265;42503;42554;185637;185…	-	-
44_2	Bt213	143.6319316	NA	8049.0791247	AAGVCCSFTKSCCSEP;AALEDTDMKIEKGFLSS;AALEDTDMKIEKGFLSSL;AGVCCSFTKSCCSEP;CCSFTKSCCSEP;CSFTKSCCSEP;EDTDMKIEKGFLSS;FTKSCCSEP;GNIGNMAAGVCCSFTKSCCSEP;GNLGNIGNMAAGVCCSFTKSCCSEP;GNMAAGVCCSFTKSCCSEP;GVCCSFTKSCCS;GVCCSFTKSCCSEP;IGNMAAGVCCSFTKSCCSEP;IQNDLIRA;LEDTDMKIEKGFL;LEDTDMKIEKGFLSS;LEDTDMKIEKGFLSSL;LEDTDMKIEKGFLSSLVGN;LGNIGNMAAGVCCSFTKSCCSE;LGNIGNMAAGVCCSFTKSCCSEP;LSSLVGNLGNIGNMAAGVCCSFTKSCCSE;LSSLVGNL…	1;1;1;1;1;1;1;1;1;1;1;1;1;1;0;1;1;1;1;1;1;1;1;1;1;1;1;1;1;1;1;1;1;0;0;0;0;0;0;0;0;1;1;1;1;1	37	130	0.7403	92596;92597;92598;92600;92601;92602;98879;98881;115900;79217;79218;79219;79222;79223;79224;47338;47339;47341;47342;32518;56155;16616;16617;154609;163187;132831;132832;132834;40548;67648;67649;67650;67651;67657;67658;67659;67660;67661;67662;67663;67664;67667;67672;141920;141921;141922;141935;141943;141944;143264;143288;7203;48988;72950;72951;93695;130452;130453;152332;152337;152339;152340;156266;1…	-	-
6_1	Bt076	2.46195634118	NA	7551.6072647	CCELPCHGCVPCCWP	1	1	7	0.2206	118763;118765;118769;118770;118773;118774;118776	-	-
42_1	Bt212	10.6757701052	NA	7352.8321147	DEDWVDCCHMPRCCVED;LPVTSKLH;LPVTSKLHGLLT	1;1;1	3	9	0.4531	148820;5090;26432;26433;26434;26435;26436;26437;26438	-	-
21_1	Bt092	1.3520567293	NA	11162.2541047	KSVAENSIL	1	1	1	0.0849	8192	-	-
46_1	Bt018	768.445905596	NA	16539.8033247	AENEDGKFRFFDKQQ;AFPNMQGMQGMPGMAGGQFLPFNPNLGIGY;AGGQFLPFNPNLGIGY;ATDLGNFEPSAENEDGKF;ATDLGNFEPSAENEDGKFRFFDKQQ;DAEGGFGNFMNFMKENSNN;DGKFRFFDKQQ;DLGNFEPSAENEDGKF;DLGNFEPSAENEDGKFRFFDKQQ;EDGKFRFF;EDGKFRFFDKQQ;EGNKSPFDAEGGFGN;EGNKSPFDAEGGFGNF;EGNKSPFDAEGGFGNFM;EGNKSPFDAEGGFGNFMN;EGNKSPFDAEGGFGNFMNF;FDAEGGFGNFMNF;FDAEGGFGNFMNFMKE;FDAEGGFGNFMNFMKENS;FDAEGGFGNFMNFMKENSN;FDAEGGFGNFMNFMKENSNN;FDAEGGFGNFMNFM…	1;1;1;1;1;1;1;1;1;1;1;1;1;1;1;1;1;1;1;1;1;1;1;1;1;1;1;1;1;1;1;1;1;1;1;1;1;1;1;1;1;1;1;1;1;1;1;1;1;1;1;1;1;1;1;1;1;1;1;1;1;1;1;1;1;1;1;1;1;1;1;1;1;1;1;1;1;1;1;1;1;1;1;1;1;1;1;1;1;1;1;1;1;1;1;1;1;1;1;1;1;1;1;1;1;1;1;1;1;1;1;1;1;1;1;1;1;1;1;1;1;1;1;1;1;1;1;1;1;1;1;1;1;1;1;1;1;1;1;1;1;1;1	143	595	0.7152	99422;99424;131274;185063;185578;185579;65289;65290;65293;65294;112292;112296;175393;175394;175397;175398;176380;176381;132844;132845;37415;83086;83089;164591;164593;165694;165724;12753;12754;12756;47728;47729;47730;47731;49824;49826;49827;49831;49832;47632;47633;47634;47635;66311;89493;89494;89497;89498;108924;108925;108929;127329;40567;96234;124986;124987;135667;135668;135669;135755;46587;47455…	-	-
10_1	Bt155	1.65681215507	NA	6115.9429447	VKCIELYEP	1	1	4	0.1667	24644;24647;24649;24650	-	-
7_1	Bt111	8.41381637022	NA	8921.3089647	DTFACTKW;DTFACTKWIAPEWVVQR;RCPGGAGCFYYIYN	1;1;1	3	5	0.3924	11753;11754;140447;70145;70149	-	-
35_1	Bt150	6.88060798713	NA	9149.5523447	CMLRKNGNPICVDQ;CSHLCMLRKNGNPICVDQ;DDSRGRQEYPTKML;MPNSKLFKLT	1;1;1;0	3	4	0.4941	74453;140562;69925;72816;20431;20432;20434;20435	-	-
16_1	Bt208	38.4026376948	NA	6713.4430847	AQPKTKDDVALASFYDNA;KSLCCPEDRWCC;LCCPEDRWCC;QPKTKDDVALASF;QPKTKDDVALASFY;QPKTKDDVALASFYD;QPKTKDDVALASFYDNA;QPKTKDDVALASFYDNAK;SLCCPEDRWCC;VAQPKTKDDVALASFYDNA	1;1;1;1;1;1;1;1;1;1	10	36	0.5333	114123;114124;66040;66050;40772;40776;36132;36133;52268;67899;100634;100635;100637;100639;100640;100642;100643;100644;100645;100646;100647;100651;100652;100653;100655;100656;100657;103404;103405;119120;49443;49445;49468;49469;49470;126017	-	-
35_2	Bt139	25.0599378719	NA	9280.6539647	CTAPGGGCTRWTSN;CTAPGGGCTRWTSNCCSNLCILKKDGNPVCRDS;DSRGRQEYPTKRL;MPNSKLFKLT;QEYPTKRL	1;1;1;0;1	4	13	0.6588	49149;49150;108840;210003;210004;210005;210006;210007;210028;210029;56754;20431;20432;20434;20435;11374;12240	-	-
78_1	Bt114	8.51516676061	NA	9395.1323547	QEGDIQAKKIDLKSNFYGALERPA;QQEGDIQAKKIDL;QQEGDIQAKKIDLKSNFYGALERPA	1;1;1	3	3	0.2874	166790;41944;174781	-	-
18_1	Bt115	17.6729978122	NA	7598.65593469999	HSPDAKDVQTHQINT;NLCPHCPNGCHMD;NLCPHCPNGCHMDRTCI;SQHSPDAKDVQTHQINT	1;1;1;1	4	20	0.5000	69371;69373;69485;57439;57444;57514;134404;134407;134409;134410;134411;134412;134489;134495;134496;134498;134620;135805;135812;107006	-	-
57_1	Bt044	9.47609173763	NA	8833.0041247	CGSGTCTFGCCETINGEPKC;EDQRNLNPWFVHEEKCGSGTCTFGCCETINGEPKC;FGCCETINGEPKC;VADDVEADRDTD	1;1;1;0	3	3	0.5802	146281;137518;58127;30190	-	-
27_1	Bt100	14.8974909662	NA	10127.7077647	CNEPLNLGNTGCDEVRI;EPLNLGNTGCDEVRI;FQYTGCGGNRNN;IDARCNEPLNLGN	1;1;1;1	4	9	0.3667	115083;68845;68933;68935;71030;71032;34828;34829;43670	-	-
57_2	Bt043	27.1277859591	NA	8699.0149647	IPVADDVEADRDTDPDDEDPR;TLVDCGGVQCEFGCCETINGQERCREINCH;VADDVEADRDTD;WRTLVDC;WRTLVDCG;WRTLVDCGGVQC;WRTLVDCGGVQCEFG;WRTLVDCGGVQCEFGC;WRTLVDCGGVQCEFGCCETINGQERCREINCH	1;1;0;1;1;1;1;1;1	8	18	0.6625	149740;149746;205870;30190;7641;10776;10777;40402;40403;93957;93969;93970;112790;212709;212710;212711;212712;212727;212728	-	-
60_1	Bt171	5.90818235779	NA	9125.5476047	ANCSPPYIKCKP;CSPPYIKCKP	1;1	2	5	0.1412	40405;41757;25652;25662;26584	-	-
55_1	Bt134	24.5092493357	NA	8506.1427047	DDSRDGLENLFPK;DDSRDGLENLFPKAHHEMKNPEASKLN;DGLENLFPK;ENLFPK;HEMKNPEASKLN;LENLFPK	1;1;1;1;1;1	6	28	0.3462	45693;45694;45695;45696;45697;45698;45701;50099;50100;183131;183133;183134;183140;183141;183156;12020;12021;12022;12023;12024;12025;12026;12027;12028;12029;866;35670;4115	-	-
25_1	Bt136	3.30584413392	NA	10348.0407247	EYPRKKQGYSAVRSRDKIQR	1	1	1	0.2151	154599	-	-
66_1	Bt094	2.17453927049	NA	9305.3084147	STIKIYVCDC	1	1	2	0.1190	25244;25245	-	-
40_1	Bt033	22.5655196678	NA	11082.7434347	ATDVRSADHTLKRF;DVRSADHTLKRF;ETSVSLDTQLLAER;GAATDVRSADHTLKRF;LVPLLLFHLT;LVPLLLFHLTQ;VPLLLFHLTQ	1;1;1;1;1;1;1	7	9	0.4227	58319;39712;39714;51638;78454;78456;19593;27431;20566	-	-
23_1	Bt056	8.51691692365	NA	10925.0558747	DQCMTQHMCYILLSEN;QCMTQHMCYILLSEN	1;1	2	5	0.1649	125052;125053;125054;110269;110270	Bt054	-
48_1	Bt015	40.26302634	NA	11480.1077447	DATALKPEPVL;DATALKPEPVLLQKS;DATALKPEPVLLQKSAA;DDNGKDRLTQMIRIL;DNGKDRLTQMIRIL;DRLTQMIRIL;KSAARSTDDNGKDRLTQMIRIL;LADATALKPEPVL;RLADATALKPEPVL;RLADATALKPEPVLLQ;RLADATALKPEPVLLQKSAA;STDDNGKDRLTQMIR;STDDNGKDRLTQMIRI;STDDNGKDRLTQMIRIL;STDDNGKDRLTQMIRILK;TDDNGKDRLTQMIRIL	1;1;1;0;0;0;0;1;1;1;1;0;0;0;0;0	7	16	0.3750	19753;14830;82956;86419;86420;86421;86422;86598;86599;66318;66319;25262;25263;155397;31644;31645;46083;46084;46086;47665;79415;131344;131345;131346;131347;132954;132955;79239;100109;100110;116876;116880;116881;116882;116883;116884;116885;116886;116997;116998;117000;117002;117003;117004;117008;117009;117011;117012;117014;118811;118812;131123;104359;104360	Bt012;Bt014;Bt016	-
48_2	Bt013	103.110396638	NA	10741.7417047	ADATALKPEPIL;ALKPEPIL;DATALKPEPIL;DATALKPEPILLQ;DATALKPEPILLQKS;DATALKPEPILLQKSAA;DDNGKDRLTQMIRIL;DNGKDRLTQMIRIL;DRLTQMIRIL;KPEPILLQKS;KPEPILLQKSAA;KSAARSTDDNGKDRLTQMIRIL;LADATALKPEPIL;LADATALKPEPILLQKSAA;LKPEPILLQ;LKPEPILLQKS;RLADATALKPEPI;RLADATALKPEPIL;RLADATALKPEPILL;RLADATALKPEPILLQ;RLADATALKPEPILLQKS;RLADATALKPEPILLQKSA;RLADATALKPEPILLQKSAA;STDDNGKDRLTQMIR;STDDNGKDRLTQMIRI;STDDNGKDRLTQMIRIL…	1;1;1;1;1;1;0;0;0;1;1;0;1;1;1;1;1;1;1;1;1;1;1;0;0;0;0;0	19	106	0.3980	25094;5128;19661;19662;19663;19664;20743;20744;20745;20746;38043;38044;59102;59103;59104;60953;60954;60955;60956;63768;82644;85652;85654;86419;86420;86421;86422;86598;86599;66318;66319;25262;25263;18791;18793;19697;19698;19699;19700;28424;155397;32958;32959;115604;115607;13981;26608;26609;26610;26611;35350;35351;45861;45862;45863;45864;47439;47440;47441;47442;47443;47444;47445;47446;49088;49089;4…	-	-
72_1	Bt137	9.56412962529	NA	8913.3476347	DDSKNALQTIFSKA;ELCVIPIVGTI	1;1	2	3	0.3049	48906;48909;27094	-	-
