# Supplementary material for: The first Conus genome assembly reveals a primary genetic central dogma of conopeptides in C. betulinus
Source: Cell Discov. 2021 Feb 23;7:11. doi: 10.1038/s41421-021-00244-7 (PMC7900195; doi:10.1038/s41421-021-00244-7)
Supplement: Supplementary file 9 — Table S14 [file 41421_2021_244_MOESM9_ESM.txt]

Table S14. FASTA sequences of 2049 detected conopeptides (without consideration of PTMs).
>PCBt_0001
AADICCSMTK
>PCBt_0002
AADICCSMTKTCCAEP
>PCBt_0003
AAEVYDLGDPNVWSVVDH
>PCBt_0004
AAFKEKSL
>PCBt_0005
AAFKEKSLF
>PCBt_0006
AAFKEKSLFH
>PCBt_0007
AAFKEKSLFHSMY
>PCBt_0008
AAGVCCSFTK
>PCBt_0009
AAGVCCSFTKSCCSEP
>PCBt_0010
AAGVCCSITKSCCSEP
>PCBt_0011
AALEDADMKTEKGLLSG
>PCBt_0012
AALEDTDMKIEKGFLSS
>PCBt_0013
AALEDTDMKIEKGFLSSL
>PCBt_0014
ACCEQSCTTCMPC
>PCBt_0015
ACFTAKCT
>PCBt_0016
ACLDYGGLGVGACR
>PCBt_0017
ACLYTCEYPWRGILGY
>PCBt_0018
ACMIRS
>PCBt_0019
ACMIRSGKPPICSDQ
>PCBt_0020
ACQICVPSQLKCL
>PCBt_0021
ACREEAAFCAYDFQCCLSK
>PCBt_0022
ACREEAAFCAYDFQCCLSKCCRG
>PCBt_0023
ACRMPPC
>PCBt_0024
ACRMPPCTC
>PCBt_0025
ACRMPPCTCC
>PCBt_0026
ACRMPPCTCCA
>PCBt_0027
ACTGTCGQGVGCR
>PCBt_0028
ADATALKPEPIL
>PCBt_0029
ADDCCVGKVGTCC
>PCBt_0030
ADICCSMTK
>PCBt_0031
ADICCSMTKTCCAEP
>PCBt_0032
ADLPALRMQDFAP
>PCBt_0033
ADVQPKTKNSMTLASLRDFA
>PCBt_0034
AENEDGKFRFFDKQQ
>PCBt_0035
AENKQDLNPDERMKF
>PCBt_0036
AEVYDLGDPNVWSVVDHTQR
>PCBt_0037
AEVYDLGDPNVWSVVDHTQRL
>PCBt_0038
AEVYDLGDPNVWSVVDHTQRLM
>PCBt_0039
AEVYDLGDPNVWSVVDHTQRLMHT
>PCBt_0040
AFDNFVDVQPR
>PCBt_0041
AFKEKSLFH
>PCBt_0042
AFKEKSLFHS
>PCBt_0043
AFKEKSLFHSM
>PCBt_0044
AFKEKSLFHSMYSDLVPCMDYFLQTRH
>PCBt_0045
AFPNMQGMQGMPGMAGGQFLPFNPNLGIGY
>PCBt_0046
AGGQFLPFNPNLGIGY
>PCBt_0047
AGVCCSFTK
>PCBt_0048
AGVCCSFTKSCCSEP
>PCBt_0049
AGVCCSITKSCCSEP
>PCBt_0050
AGYGHSSCCSGACLDYGGLGVGAC
>PCBt_0051
AGYGHSSCCSGACLDYGGLGVGACR
>PCBt_0052
AIGCGHY
>PCBt_0053
AISPWFDPVR
>PCBt_0054
AISPWFDPVRA
>PCBt_0055
AISPWFDPVRAC
>PCBt_0056
AISPWFDPVRACC
>PCBt_0057
AISPWFDPVRACCE
>PCBt_0058
AISPWFDPVRACCEQS
>PCBt_0059
AISSGACCAYPPCFEAYPER
>PCBt_0060
AISSGACCAYPPCFEAYPERCL
>PCBt_0061
AIVWSRPW
>PCBt_0062
AKLQEFFR
>PCBt_0063
AKSLCCPEDRWCC
>PCBt_0064
ALGQRR
>PCBt_0065
ALKPEPIL
>PCBt_0066
ALLSTHVMVG
>PCBt_0067
AMNPWFDPIK
>PCBt_0068
AMNPWFDPIKR
>PCBt_0069
AMNPWFDPIKRC
>PCBt_0070
AMNPWFDPIKRCR
>PCBt_0071
ANCSPPYIKCKP
>PCBt_0072
ANTLWSLV
>PCBt_0073
APDDVTPQFILRS
>PCBt_0074
APEHSPWFDPV
>PCBt_0075
AQPKTKDDVALASFYDNA
>PCBt_0076
ARPKTKADVPLTSLNDNA
>PCBt_0077
ASMQRYYFDVTSY
>PCBt_0078
ASMQRYYFDVTSYNCK
>PCBt_0079
ASNRIALT
>PCBt_0080
ASNRIALTV
>PCBt_0081
ASTADCVENR
>PCBt_0082
ATCCNYPPC
>PCBt_0083
ATCQLFDYGGCR
>PCBt_0084
ATCQLFDYGGCRGNENRFE
>PCBt_0085
ATDLGNFEPSAENEDGKF
>PCBt_0086
ATDLGNFEPSAENEDGKFRFFDKQQ
>PCBt_0087
ATDVRSADHTLKRF
>PCBt_0088
AVNPWFDPVK
>PCBt_0089
AVNPWFDPVKR
>PCBt_0090
AVNPWFDPVKRCC
>PCBt_0091
AYCHGDLNCN
>PCBt_0092
AYCHGDLNCNN
>PCBt_0093
AYCHGDLNCNNVA
>PCBt_0094
AYCHGDLNCNNVAM
>PCBt_0095
AYCHGDLNCNNVAMC
>PCBt_0096
AYCHGDLNCNNVAMCV
>PCBt_0097
AYCHGDLNCNNVAMCVR
>PCBt_0098
AYDFQCCLSK
>PCBt_0099
AYDFQCCLSKCCR
>PCBt_0100
AYPERCL
>PCBt_0101
AYPPCFEAYPER
>PCBt_0102
AYPPCFEAYPERCL
>PCBt_0103
CACLPR
>PCBt_0104
CACLPRDSYSYQCQSTSASTADCVENR
>PCBt_0105
CAQANSYSQNKWS
>PCBt_0106
CAQANSYSQNKWSK
>PCBt_0107
CAQANSYSQNKWSKY
>PCBt_0108
CAQANSYTQNKWSK
>PCBt_0109
CAVCIPC
>PCBt_0110
CAVCIPCCPNWPA
>PCBt_0111
CAWPHGGCAVSFVGCK
>PCBt_0112
CAYDFQCCLSK
>PCBt_0113
CAYDFQCCLSKCCR
>PCBt_0114
CAYPPCFEAYPER
>PCBt_0115
CAYPPCFEAYPERCL
>PCBt_0116
CCAVKSYLC
>PCBt_0117
CCAVKSYLCLQ
>PCBt_0118
CCAVKSYLCLQGH
>PCBt_0119
CCAYPPCFEAYPERCL
>PCBt_0120
CCDACMIR
>PCBt_0121
CCDACMIRS
>PCBt_0122
CCDACMIRSGKPPICSDQ
>PCBt_0123
CCELPC
>PCBt_0124
CCELPCH
>PCBt_0125
CCELPCHG
>PCBt_0126
CCELPCHGC
>PCBt_0127
CCELPCHGCVPC
>PCBt_0128
CCELPCHGCVPCC
>PCBt_0129
CCELPCHGCVPCCW
>PCBt_0130
CCELPCHGCVPCCWP
>PCBt_0131
CCFYDKCVVT
>PCBt_0132
CCFYDKCVVTAIGCGHY
>PCBt_0133
CCGYLCCFYDKCVVTAIGCGHY
>PCBt_0134
CCIRNF
>PCBt_0135
CCIRNFL
>PCBt_0136
CCIRNFLC
>PCBt_0137
CCIRNFLCC
>PCBt_0138
CCKQSCT
>PCBt_0139
CCKQSCTTCMP
>PCBt_0140
CCKQSCTTCMPC
>PCBt_0141
CCKQSCTTCMPCC
>PCBt_0142
CCKQSCTTCMPCCW
>PCBt_0143
CCKQSCTTCMPCCWR
>PCBt_0144
CCNWPC
>PCBt_0145
CCNWPCTM
>PCBt_0146
CCNWPCTMGCIPC
>PCBt_0147
CCNWPCTMGCIPCCYY
>PCBt_0148
CCPEDRWCC
>PCBt_0149
CCPEKIWCC
>PCBt_0150
CCPEKIWCCIIP
>PCBt_0151
CCPGLR
>PCBt_0152
CCPGLRCF
>PCBt_0153
CCPGLTCSGPQQAPICH
>PCBt_0154
CCPNGPRFCCP
>PCBt_0155
CCPNGPRMCCP
>PCBt_0156
CCRSGHCFNAACYI
>PCBt_0157
CCSCLCLF
>PCBt_0158
CCSFTK
>PCBt_0159
CCSFTKSCCSEP
>PCBt_0160
CCSGACLDYGGLGVGACR
>PCBt_0161
CCSGECLD
>PCBt_0162
CCSGECLDFDGSGIGSCS
>PCBt_0163
CCSGICFIYCV
>PCBt_0164
CCSLSICQPPPVCECCA
>PCBt_0165
CCSNLCILK
>PCBt_0166
CCSNLCILKKDGNPVCRDS
>PCBt_0167
CCSQDCRVCIPCCPY
>PCBt_0168
CCSRDCRVCIPCCPN
>PCBt_0169
CCSRNCAV
>PCBt_0170
CCSRNCAVCIPC
>PCBt_0171
CCSRNCAVCIPCCPN
>PCBt_0172
CCSRNCAVCIPCCPNWPA
>PCBt_0173
CCSVSICQPPPVCECCA
>PCBt_0174
CCTACRMPPCTCCA
>PCBt_0175
CCVGKVGTCC
>PCBt_0176
CCVHPACHDDCICCIT
>PCBt_0177
CCVWPVCNDCSCCVLH
>PCBt_0178
CDACMIR
>PCBt_0179
CDACMIRS
>PCBt_0180
CDACMIRSGKPPICSDQ
>PCBt_0181
CDAPGAP
>PCBt_0182
CDPPGSGCNWK
>PCBt_0183
CDPPGSGCNWKVH
>PCBt_0184
CDPPGSGCNWKVHQ
>PCBt_0185
CDPPGSGCNWKVHQC
>PCBt_0186
CDPPGSGCNWKVHQCC
>PCBt_0187
CDPPGSGCNWKVHQCCD
>PCBt_0188
CDPPGSGCNWKVHQCCDA
>PCBt_0189
CDPPGSGCNWKVHQCCDACMIR
>PCBt_0190
CDPPGSGCNWKVHQCCDACMIRS
>PCBt_0191
CDPPGSGCNWKVHQCCDACMIRSGKPPICSDQ
>PCBt_0192
CELPCHG
>PCBt_0193
CELPCHGCVPCCWP
>PCBt_0194
CEQSCTTCMPC
>PCBt_0195
CEQTCGTCVPCC
>PCBt_0196
CERHSNCCGYLCCFYDKCVVTAIGCGHY
>PCBt_0197
CEYPWRGILGY
>PCBt_0198
CFAGYGH
>PCBt_0199
CFAGYGHS
>PCBt_0200
CFAGYGHSS
>PCBt_0201
CFAGYGHSSC
>PCBt_0202
CFAGYGHSSCC
>PCBt_0203
CFAGYGHSSCCS
>PCBt_0204
CFAGYGHSSCCSGA
>PCBt_0205
CFAGYGHSSCCSGACLDYGGLGVGAC
>PCBt_0206
CFAGYGHSSCCSGACLDYGGLGVGACR
>PCBt_0207
CFCLTR
>PCBt_0208
CFITRF
>PCBt_0209
CFITRFG
>PCBt_0210
CFITRFGSLCRD
>PCBt_0211
CFSTIYASLCQD
>PCBt_0212
CFTGHANTL
>PCBt_0213
CFTGHANTLC
>PCBt_0214
CFTGHANTLCC
>PCBt_0215
CFTGHANTLCCS
>PCBt_0216
CFTRPDCQSGY
>PCBt_0217
CFTRPDCQSGYK
>PCBt_0218
CFTRPDCQSGYKCDTS
>PCBt_0219
CFYDKCVVT
>PCBt_0220
CFYDKCVVTA
>PCBt_0221
CFYDKCVVTAIGCGHY
>PCBt_0222
CGEACLKDEQCVGACQICVPSQLKCL
>PCBt_0223
CGFYSSCCGTCNVHRNSCV
>PCBt_0224
CGGGLCCR
>PCBt_0225
CGGGLCCRSA
>PCBt_0226
CGGNCAVGEDCPP
>PCBt_0227
CGGVCAYGSECPSSCNTCYSAQCTAM
>PCBt_0228
CGNPCRIPG
>PCBt_0229
CGSGLCCR
>PCBt_0230
CGSGLCCRSA
>PCBt_0231
CGSGTCTFGCCETINGEPKC
>PCBt_0232
CGSGTCTFGCCETINGEPKCR
>PCBt_0233
CGTCVPCC
>PCBt_0234
CGYLCCFYDKCVVTAIGCGHY
>PCBt_0235
CHDDCIC
>PCBt_0236
CHDDCICC
>PCBt_0237
CHDDCICCIT
>PCBt_0238
CHDDCICCITR
>PCBt_0239
CHGDLNCN
>PCBt_0240
CHGDLNCNNVA
>PCBt_0241
CHGDLNCNNVAM
>PCBt_0242
CHGDLNCNNVAMCV
>PCBt_0243
CHGDLNCNNVAMCVR
>PCBt_0244
CILKKDGNPVCR
>PCBt_0245
CILKKDGNPVCRDS
>PCBt_0246
CILPAITGPCK
>PCBt_0247
CILPAITGPCKA
>PCBt_0248
CIRNFLCC
>PCBt_0249
CIYNGFIAVGVCR
>PCBt_0250
CKCFTRPD
>PCBt_0251
CKCTM
>PCBt_0252
CKFAPC
>PCBt_0253
CKPVNYACSPSDAEK
>PCBt_0254
CKQSCTTCMPC
>PCBt_0255
CKQSCTTCMPCCW
>PCBt_0256
CLCTHF
>PCBt_0257
CLCTHFLGG
>PCBt_0258
CLCTHFLGGR
>PCBt_0259
CLCTHFLGGRCS
>PCBt_0260
CLCTHFLGGRCSR
>PCBt_0261
CLDYFLLIR
>PCBt_0262
CLDYFLLIRH
>PCBt_0263
CLDYGGLGVGAC
>PCBt_0264
CLDYGGLGVGACR
>PCBt_0265
CLEFGSACFTGH
>PCBt_0266
CLEFGSACFTGHA
>PCBt_0267
CLEFGSACFTGHAN
>PCBt_0268
CLEFGSACFTGHANTL
>PCBt_0269
CLESGSLCF
>PCBt_0270
CLESGSLCFA
>PCBt_0271
CLESGSLCFAG
>PCBt_0272
CLESGSLCFAGY
>PCBt_0273
CLESGSLCFAGYG
>PCBt_0274
CLESGSLCFAGYGH
>PCBt_0275
CLESGSLCFAGYGHS
>PCBt_0276
CLESGSLCFAGYGHSS
>PCBt_0277
CLESGSLCFAGYGHSSC
>PCBt_0278
CLESGSLCFAGYGHSSCC
>PCBt_0279
CLESGSLCFAGYGHSSCCS
>PCBt_0280
CLESGSLCFAGYGHSSCCSG
>PCBt_0281
CLESGSLCFAGYGHSSCCSGA
>PCBt_0282
CLESGSLCFAGYGHSSCCSGAC
>PCBt_0283
CLESGSLCFAGYGHSSCCSGACL
>PCBt_0284
CLESGSLCFAGYGHSSCCSGACLDYGGLGVGACR
>PCBt_0285
CLESGSPCVPAYVNRPC
>PCBt_0286
CLESGSPCVPAYVNRPCCS
>PCBt_0287
CLESGSPCVPAYVNRPCCSGA
>PCBt_0288
CLESGSPCVPAYVNRPCCSGAC
>PCBt_0289
CLFHHGNQLSECWKQTQDVPC
>PCBt_0290
CLFVCVT
>PCBt_0291
CLGFGSACFTGH
>PCBt_0292
CLGFGSACFTGHA
>PCBt_0293
CLGVGATCFPG
>PCBt_0294
CLSLGQRCERHFNCCGDLCCFDDMCVVTAIGCGH
>PCBt_0295
CLVDCQISR
>PCBt_0296
CLVDCQISRGN
>PCBt_0297
CLYTCEYPWR
>PCBt_0298
CLYTCEYPWRGILG
>PCBt_0299
CLYTCEYPWRGILGY
>PCBt_0300
CMIRSGKPPICSDQ
>PCBt_0301
CMLRKNGNPICVDQ
>PCBt_0302
CMTQHMCYILLSEN
>PCBt_0303
CNACFTAK
>PCBt_0304
CNDCSCCVLH
>PCBt_0305
CNDPGGSCTRHY
>PCBt_0306
CNEPLNLGNTGCDEVR
>PCBt_0307
CNEPLNLGNTGCDEVRI
>PCBt_0308
CNEPLNLGNTGCDEVRIR
>PCBt_0309
CNNVAM
>PCBt_0310
CNNVAMCV
>PCBt_0311
CNNVAMCVR
>PCBt_0312
CNPPCIPPKIC
>PCBt_0313
CNPPCIPPKICR
>PCBt_0314
CPALVLLA
>PCBt_0315
CPGGAGCF
>PCBt_0316
CPGGAGCFYY
>PCBt_0317
CPGGAGCFYYIYNP
>PCBt_0318
CPGLRCF
>PCBt_0319
CPGLRCFIT
>PCBt_0320
CPGLTCSGPQQAPICH
>PCBt_0321
CPNWPA
>PCBt_0322
CPRDTWCCGFP
>PCBt_0323
CPRDTWCCGFPR
>PCBt_0324
CPSNKYCGGGLCCR
>PCBt_0325
CPVVVLLA
>PCBt_0326
CPWKPW
>PCBt_0327
CPWKPWC
>PCBt_0328
CQICVPSQLK
>PCBt_0329
CQICVPSQLKCL
>PCBt_0330
CQLFDYGGCR
>PCBt_0331
CQLFDYGGCRGNEN
>PCBt_0332
CQLYCN
>PCBt_0333
CQPATNRCPGGAGCF
>PCBt_0334
CQPATNRCPGGAGCFY
>PCBt_0335
CQPATNRCPGGAGCFYY
>PCBt_0336
CQPATNRCPGGAGCFYYIYNP
>PCBt_0337
CRAEGTYCENDSQCCLNECCWGGCGHPCRHPG
>PCBt_0338
CRCEQTCGTCVPCC
>PCBt_0339
CRCQPATNRCPGGAGCFYYIYNP
>PCBt_0340
CREDSDCVPNCGTHFR
>PCBt_0341
CREEAAFCAYDFQCCLSK
>PCBt_0342
CREEAAFCAYDFQCCLSKCCR
>PCBt_0343
CREEAAFCAYDFQCCLSKCCRG
>PCBt_0344
CREFNCE
>PCBt_0345
CRMPPCKCCW
>PCBt_0346
CRMPPCTC
>PCBt_0347
CRMPPCTCC
>PCBt_0348
CRMPPCTCCA
>PCBt_0349
CRPNGETCNRSDNDCCSCL
>PCBt_0350
CRPNGETCNRSDNDCCSCLC
>PCBt_0351
CRPNGETCNRSDNDCCSCLCL
>PCBt_0352
CRPNGETCNRSDNDCCSCLCLF
>PCBt_0353
CRPNGETCNRSDNDCCSCLCLFV
>PCBt_0354
CRPNGETCNRSDNDCCSCLCLFVC
>PCBt_0355
CRPNGETCNRSDNDCCSCLCLFVCVT
>PCBt_0356
CRSGHCFNAACYI
>PCBt_0357
CRTLSCCPGLTCSGPQQAPICH
>PCBt_0358
CSCCVLH
>PCBt_0359
CSCKF
>PCBt_0360
CSCPALVLLA
>PCBt_0361
CSCPVVVLLA
>PCBt_0362
CSCSREGH
>PCBt_0363
CSFTKSCCSEP
>PCBt_0364
CSGACLDYGGLGVGACR
>PCBt_0365
CSGECLDFDGSGIGSCS
>PCBt_0366
CSGPQQAPICH
>PCBt_0367
CSHLCMLRKNGNPICVDQ
>PCBt_0368
CSITKSCCSEP
>PCBt_0369
CSLLKCVSSHCCPTTDGC
>PCBt_0370
CSNLCILKKDGNPVCRDS
>PCBt_0371
CSPPYIKCKP
>PCBt_0372
CSRDCRVCIPCCPN
>PCBt_0373
CSWKICPP
>PCBt_0374
CTACRMPPCTCCA
>PCBt_0375
CTAPGGGCTRM
>PCBt_0376
CTAPGGGCTRW
>PCBt_0377
CTAPGGGCTRWT
>PCBt_0378
CTAPGGGCTRWTS
>PCBt_0379
CTAPGGGCTRWTSN
>PCBt_0380
CTAPGGGCTRWTSNCC
>PCBt_0381
CTAPGGGCTRWTSNCCSNLCILKKDGNPVCRDS
>PCBt_0382
CTFGCCETINGEPKCREFNCE
>PCBt_0383
CTTCMPC
>PCBt_0384
CTTCMPCC
>PCBt_0385
CTTCMPCCW
>PCBt_0386
CTTCMPCCWR
>PCBt_0387
CVGACQICVPSQLK
>PCBt_0388
CVGKVGTCC
>PCBt_0389
CVPSQLKCL
>PCBt_0390
CVTEDEWGK
>PCBt_0391
CVVTAIGCGH
>PCBt_0392
CVVTAIGCGHY
>PCBt_0393
CWGGCGHPCR
>PCBt_0394
CWKQTQDVPC
>PCBt_0395
CYILLSEN
>PCBt_0396
CYSAQCTAM
>PCBt_0397
DACLYTCEYPWR
>PCBt_0398
DACLYTCEYPWRG
>PCBt_0399
DACLYTCEYPWRGILG
>PCBt_0400
DACLYTCEYPWRGILGY
>PCBt_0401
DACMIR
>PCBt_0402
DACMIRS
>PCBt_0403
DACMIRSGKPPICSDQ
>PCBt_0404
DAEGGFGNFMNFMKENSNN
>PCBt_0405
DATALKPEPIL
>PCBt_0406
DATALKPEPILLQ
>PCBt_0407
DATALKPEPILLQKS
>PCBt_0408
DATALKPEPILLQKSAA
>PCBt_0409
DATALKPEPVL
>PCBt_0410
DATALKPEPVLLQKS
>PCBt_0411
DATALKPEPVLLQKSAA
>PCBt_0412
DCCVGKVGTCC
>PCBt_0413
DCICCIT
>PCBt_0414
DCLIQR
>PCBt_0415
DCQISR
>PCBt_0416
DCQISRGN
>PCBt_0417
DCQISRGNQHGDPLLICY
>PCBt_0418
DCQISRGNQHGDPLLICYNH
>PCBt_0419
DCQISRGNQHGDPLLICYNHCSQQHPC
>PCBt_0420
DCRVCIPCCPN
>PCBt_0421
DCSCCVLH
>PCBt_0422
DCSRCSCNF
>PCBt_0423
DCSRSGGGCR
>PCBt_0424
DCSRSGGGCRTL
>PCBt_0425
DCSRSGGGCRTLSCCPGLTCSGPQ
>PCBt_0426
DCSRSGGGCRTLSCCPGLTCSGPQQAPI
>PCBt_0427
DCSRSGGGCRTLSCCPGLTCSGPQQAPICH
>PCBt_0428
DCVENRCVTE
>PCBt_0429
DCVPNCGTHFR
>PCBt_0430
DDCCVGKVGTCC
>PCBt_0431
DDCICCITR
>PCBt_0432
DDLQSQWKP
>PCBt_0433
DDLQSQWKPM
>PCBt_0434
DDLQSQWKPMSLF
>PCBt_0435
DDLQSQWKPMSLFK
>PCBt_0436
DDLQSQWKPMSLFKS
>PCBt_0437
DDLQSQWKPMSLFKSL
>PCBt_0438
DDLQSQWKPMSLFKSLD
>PCBt_0439
DDNGKDRLTQMIRIL
>PCBt_0440
DDRDQDLAEQYRNLKRVL
>PCBt_0441
DDSKNALQTIFS
>PCBt_0442
DDSKNALQTIFSKA
>PCBt_0443
DDSRDGLENLFPK
>PCBt_0444
DDSRDGLENLFPKAHHEMKNPEASKLN
>PCBt_0445
DDSRGRQEYPTKML
>PCBt_0446
DEDWVDCCHMPRCCVED
>PCBt_0447
DEISSEQHPMFDP
>PCBt_0448
DEISSEQHPMFDPV
>PCBt_0449
DEQCVGACQICVPSQLK
>PCBt_0450
DERRGILLHALKQRVWCDWEWCYGDCHC
>PCBt_0451
DFAPEHSPWFD
>PCBt_0452
DFAPEHSPWFDPV
>PCBt_0453
DFAPEHSPWFDPVRR
>PCBt_0454
DFMVPILR
>PCBt_0455
DFMVPILRG
>PCBt_0456
DFQCCL
>PCBt_0457
DFQCCLSK
>PCBt_0458
DFQCCLSKC
>PCBt_0459
DFQCCLSKCC
>PCBt_0460
DFQCCLSKCCR
>PCBt_0461
DFQCCLSKCCRG
>PCBt_0462
DGDQPTDRDAVPR
>PCBt_0463
DGEKRQQAKINF
>PCBt_0464
DGEKRQQAKINFLS
>PCBt_0465
DGFRGKQNLLER
>PCBt_0466
DGKFRFFDKQQ
>PCBt_0467
DGLENLFPK
>PCBt_0468
DGRAVGGDRSPSEAHRTY
>PCBt_0469
DICCSMTK
>PCBt_0470
DICCSMTKTCCA
>PCBt_0471
DICCSMTKTCCAEP
>PCBt_0472
DKCVVTAIGCGHY
>PCBt_0473
DKIGSMAADICCSMTKTCCAEP
>PCBt_0474
DLGNFEPSAENEDGKF
>PCBt_0475
DLGNFEPSAENEDGKFRFFDKQQ
>PCBt_0476
DLKSNFYGALKRPA
>PCBt_0477
DLNCNNVAMCVR
>PCBt_0478
DLQSQWKPM
>PCBt_0479
DLQSQWKPMSLF
>PCBt_0480
DLQSQWKPMSLFKS
>PCBt_0481
DLQSQWKPMSLFKSL
>PCBt_0482
DLQSQWKPMSLFKSLD
>PCBt_0483
DLVPCMDYFLQTRH
>PCBt_0484
DLYCGRNAYNECCR
>PCBt_0485
DNGKDRLTQMIRIL
>PCBt_0486
DNRDDLQSQWKPMSLFKSLD
>PCBt_0487
DPPGSGCNWKVHQCCDACMIR
>PCBt_0488
DQCMTQHMCYILLSEN
>PCBt_0489
DQDLAEQYRNLKRVL
>PCBt_0490
DRLRAMNPWFDPIK
>PCBt_0491
DRLTQMIRIL
>PCBt_0492
DSAATDLGNFEPSAENEDGKFRFFDKQQ
>PCBt_0493
DSAVCYYR
>PCBt_0494
DSDGQAIPGDGVPSPMSSRI
>PCBt_0495
DSRGRQEYPTKRL
>PCBt_0496
DSYSYQCQSTSASTADCVENR
>PCBt_0497
DTFACTK
>PCBt_0498
DTFACTKW
>PCBt_0499
DTFACTKWIAPE
>PCBt_0500
DTFACTKWIAPEWVVQ
>PCBt_0501
DTFACTKWIAPEWVVQR
>PCBt_0502
DTFACTKWIAPEWVVQRC
>PCBt_0503
DTFACTKWIAPEWVVQRCREDSDCVPNCGTHFR
>PCBt_0504
DTWCCGFPR
>PCBt_0505
DVCFQPVVVGPC
>PCBt_0506
DVCFQPVVVGPCR
>PCBt_0507
DVCFQPVVVGPCRGK
>PCBt_0508
DVDNGKFMSSLQSEGMPA
>PCBt_0509
DVDNGQLTDDRRNLQSLWKQMTLFRS
>PCBt_0510
DVDNGQLTDDRRNLQSQWKQMTLFRS
>PCBt_0511
DVDNGQLTDDRRNLQSQWKQMTLFRSLY
>PCBt_0512
DVDNGQLTDNR
>PCBt_0513
DVDNGQLTDNRDDLQSQWKPMSL
>PCBt_0514
DVDNGQLTDNRDDLQSQWKPMSLF
>PCBt_0515
DVDNGQLTDNRDDLQSQWKPMSLFKS
>PCBt_0516
DVDNGQLTDNRDDLQSQWKPMSLFKSLD
>PCBt_0517
DVRSADHTLKRF
>PCBt_0518
DVYDIDDPDVWSVVDHTQR
>PCBt_0519
DVYDIDDPDVWSVVDHTQRL
>PCBt_0520
DVYDIDDPDVWSVVDHTQRLM
>PCBt_0521
DVYDIDDPDVWSVVDHTQRLMH
>PCBt_0522
DVYDIDDPDVWSVVDHTQRLMHA
>PCBt_0523
DVYDIDDPDVWSVVDHTQRLMHACA
>PCBt_0524
DYFLLIR
>PCBt_0525
DYFLLIRH
>PCBt_0526
DYFLQTRH
>PCBt_0527
DYGGLGVGACR
>PCBt_0528
ECCIR
>PCBt_0529
ECCIRNFL
>PCBt_0530
ECCIRNFLC
>PCBt_0531
ECCIRNFLCC
>PCBt_0532
EDGKFRFF
>PCBt_0533
EDGKFRFFDKQQ
>PCBt_0534
EDNRFPCNSGQ
>PCBt_0535
EDNRFPCNSGQCACLPK
>PCBt_0536
EDNRFPCNSGQCACLPKAGS
>PCBt_0537
EDNRFPCNSGQCACLPKAGST
>PCBt_0538
EDNRFPCNSGQCACLPKAGSTL
>PCBt_0539
EDNRFPCNSGQCACLPKAGSTLS
>PCBt_0540
EDQRNLNPWFVHEEKCGSGTCTFGCCETINGEPKC
>PCBt_0541
EDTDMKIEKGFLSS
>PCBt_0542
EECTSRDSAVCYYR
>PCBt_0543
EGDGRAVGGDRSPSEAHRTY
>PCBt_0544
EGLENTFPCNAGR
>PCBt_0545
EGLENTFPCNAGRC
>PCBt_0546
EGLENTFPCNAGRCA
>PCBt_0547
EGLENTFPCNAGRCACLPR
>PCBt_0548
EGNKSPFDAEGGFGN
>PCBt_0549
EGNKSPFDAEGGFGNF
>PCBt_0550
EGNKSPFDAEGGFGNFM
>PCBt_0551
EGNKSPFDAEGGFGNFMN
>PCBt_0552
EGNKSPFDAEGGFGNFMNF
>PCBt_0553
ELCVIPIVGTI
>PCBt_0554
ENLFPK
>PCBt_0555
EPLNLGNTGCDEVRI
>PCBt_0556
ESGSLCFAGYGHSSCCSGACLDYGGLGVGACR
>PCBt_0557
ETINGEPKCREFNCE
>PCBt_0558
ETSVSLDTQLLAER
>PCBt_0559
EVPVCSWK
>PCBt_0560
EVPVCSWKICPP
>PCBt_0561
EVYDLGDPNVWSV
>PCBt_0562
EVYDLGDPNVWSVVD
>PCBt_0563
EVYDLGDPNVWSVVDH
>PCBt_0564
EVYDLGDPNVWSVVDHTQ
>PCBt_0565
EVYDLGDPNVWSVVDHTQR
>PCBt_0566
EVYDLGDPNVWSVVDHTQRL
>PCBt_0567
EVYDLGDPNVWSVVDHTQRLM
>PCBt_0568
EVYDLGDPNVWSVVDHTQRLMHT
>PCBt_0569
EVYDLGDPNVWSVVDHTQRLMHTCA
>PCBt_0570
EYPRKKQGYSAVRSRDKIQR
>PCBt_0571
EYPWRGILGY
>PCBt_0572
FAGYGHS
>PCBt_0573
FAGYGHSSC
>PCBt_0574
FAGYGHSSCC
>PCBt_0575
FAGYGHSSCCSGAC
>PCBt_0576
FAGYGHSSCCSGACL
>PCBt_0577
FAGYGHSSCCSGACLDYGGLGVGAC
>PCBt_0578
FAGYGHSSCCSGACLDYGGLGVGACR
>PCBt_0579
FAPEHSPWFDPV
>PCBt_0580
FCAYDFQCCLSKCCR
>PCBt_0581
FDAEGGFGNFMN
>PCBt_0582
FDAEGGFGNFMNF
>PCBt_0583
FDAEGGFGNFMNFMKE
>PCBt_0584
FDAEGGFGNFMNFMKENS
>PCBt_0585
FDAEGGFGNFMNFMKENSN
>PCBt_0586
FDAEGGFGNFMNFMKENSNN
>PCBt_0587
FDAEGGFGNFMNFMKENSNNLP
>PCBt_0588
FDYGGCR
>PCBt_0589
FEAYPERCL
>PCBt_0590
FEPSAENEDGKFRFFDKQQ
>PCBt_0591
FFDKQQ
>PCBt_0592
FGCCETINGEPK
>PCBt_0593
FGCCETINGEPKC
>PCBt_0594
FGCCETINGEPKCREFNCE
>PCBt_0595
FGCCETINGQERCR
>PCBt_0596
FGNFMNFMKE
>PCBt_0597
FGNFMNFMKEN
>PCBt_0598
FGNFMNFMKENSN
>PCBt_0599
FGNFMNFMKENSNN
>PCBt_0600
FGNFMNFMKENSNNL
>PCBt_0601
FGNFMNFMKENSNNLP
>PCBt_0602
FGSLCRD
>PCBt_0603
FHHGNQLSECWKQTQDVPC
>PCBt_0604
FHSMYSDLVPC
>PCBt_0605
FHSMYSDLVPCMDYFLQT
>PCBt_0606
FHSMYSDLVPCMDYFLQTRH
>PCBt_0607
FIAVGVCR
>PCBt_0608
FILHALGQR
>PCBt_0609
FKEKSLF
>PCBt_0610
FKEKSLFH
>PCBt_0611
FKEKSLFHS
>PCBt_0612
FKLHNL
>PCBt_0613
FKLHNLGQ
>PCBt_0614
FLGCER
>PCBt_0615
FLLIRH
>PCBt_0616
FLNLVVLT
>PCBt_0617
FLNLVVPT
>PCBt_0618
FLQTRH
>PCBt_0619
FMKENSNNLP
>PCBt_0620
FMKENSNNLPFAN
>PCBt_0621
FMKENSNNLPFANMDSAATDL
>PCBt_0622
FMKENSNNLPFANMDSAATDLGN
>PCBt_0623
FMNFMKEN
>PCBt_0624
FMNFMKENSN
>PCBt_0625
FMNFMKENSNN
>PCBt_0626
FMNFMKENSNNLP
>PCBt_0627
FMNFMKENSNNLPFANMDSAATDLGN
>PCBt_0628
FNEGNKSPF
>PCBt_0629
FNEGNKSPFD
>PCBt_0630
FNEGNKSPFDAE
>PCBt_0631
FNEGNKSPFDAEGGF
>PCBt_0632
FNEGNKSPFDAEGGFG
>PCBt_0633
FNEGNKSPFDAEGGFGN
>PCBt_0634
FNEGNKSPFDAEGGFGNF
>PCBt_0635
FNEGNKSPFDAEGGFGNFM
>PCBt_0636
FNEGNKSPFDAEGGFGNFMN
>PCBt_0637
FNEGNKSPFDAEGGFGNFMNF
>PCBt_0638
FNEGNKSPFDAEGGFGNFMNFM
>PCBt_0639
FNEGNKSPFDAEGGFGNFMNFMKE
>PCBt_0640
FNEGNKSPFDAEGGFGNFMNFMKEN
>PCBt_0641
FNEGNKSPFDAEGGFGNFMNFMKENS
>PCBt_0642
FNEGNKSPFDAEGGFGNFMNFMKENSN
>PCBt_0643
FNEGNKSPFDAEGGFGNFMNFMKENSNN
>PCBt_0644
FNEGNKSPFDAEGGFGNFMNFMKENSNNLP
>PCBt_0645
FNEGNKSPFDAEGGFGNFMNFMKENSNNLPFANMDSAATD
>PCBt_0646
FPLDGDQPADLPALRMQDFAPEHSP
>PCBt_0647
FPLDGDQPADQPAERMQYDRL
>PCBt_0648
FPLDGDQPADQPAERMQYDRLRAMNPWFDPIK
>PCBt_0649
FPNMQGMQGMP
>PCBt_0650
FPNMQGMQGMPGMA
>PCBt_0651
FPNMQGMQGMPGMAGGQ
>PCBt_0652
FQCCLSK
>PCBt_0653
FQPVVVGPCR
>PCBt_0654
FQYTGCGGNR
>PCBt_0655
FQYTGCGGNRNN
>PCBt_0656
FRFFDKQQ
>PCBt_0657
FSDLLSKG
>PCBt_0658
FSDLLSKGY
>PCBt_0659
FSDLLSKGYR
>PCBt_0660
FTAKCTAM
>PCBt_0661
FTGHANTL
>PCBt_0662
FTGHANTLCC
>PCBt_0663
FTGHANTLCCS
>PCBt_0664
FTGHANTLCCSGECLDFDGSGIGSCS
>PCBt_0665
FTKSCCSEP
>PCBt_0666
FTRPDCQSGYKCDTS
>PCBt_0667
FTSDRASDGGNAAAKASDLIAQTIR
>PCBt_0668
FYDKCVVTAIGCGHY
>PCBt_0669
FYSSCCGTCNVHR
>PCBt_0670
GAATDVRSADHTLKRF
>PCBt_0671
GACCAYPPCFEAYPER
>PCBt_0672
GACCAYPPCFEAYPERCL
>PCBt_0673
GACIYNGFIAVGVCR
>PCBt_0674
GACLDYGGLGVGACR
>PCBt_0675
GACQICVPSQLKCL
>PCBt_0676
GAILMPDLSRDT
>PCBt_0677
GALKRPA
>PCBt_0678
GANSFSDLLSKGYR
>PCBt_0679
GASSFSDLLSK
>PCBt_0680
GASSFSDLLSKG
>PCBt_0681
GASSFSDLLSKGYR
>PCBt_0682
GCCETINGEPK
>PCBt_0683
GCCETINGEPKCREFNCE
>PCBt_0684
GCCTACRMPP
>PCBt_0685
GCCTACRMPPC
>PCBt_0686
GCCTACRMPPCT
>PCBt_0687
GCCTACRMPPCTC
>PCBt_0688
GCCTACRMPPCTCC
>PCBt_0689
GCCTACRMPPCTCCA
>PCBt_0690
GCCVWPV
>PCBt_0691
GCCVWPVC
>PCBt_0692
GCCVWPVCN
>PCBt_0693
GCCVWPVCNDCSCCVLH
>PCBt_0694
GCGGVCAY
>PCBt_0695
GCGGVCAYGS
>PCBt_0696
GCGGVCAYGSECPSSC
>PCBt_0697
GCGGVCAYGSECPSSCN
>PCBt_0698
GCGGVCAYGSECPSSCNTCY
>PCBt_0699
GCGGVCAYGSECPSSCNTCYSAQ
>PCBt_0700
GCGGVCAYGSECPSSCNTCYSAQCTA
>PCBt_0701
GCGGVCAYGSECPSSCNTCYSAQCTAM
>PCBt_0702
GCHMDRTCI
>PCBt_0703
GCIPCC
>PCBt_0704
GCPWKPW
>PCBt_0705
GCPWKPWC
>PCBt_0706
GCRTLSCCPGLTCSGPQQAPICH
>PCBt_0707
GCSCPALVLLA
>PCBt_0708
GDLNCNNVAMCVR
>PCBt_0709
GDPNVWSVVDHTQR
>PCBt_0710
GDRRICSFLGCER
>PCBt_0711
GECLDFDGSGIGSCS
>PCBt_0712
GEPKCREFNCE
>PCBt_0713
GFIAVGVCR
>PCBt_0714
GFILHAL
>PCBt_0715
GGCAVSFVGCK
>PCBt_0716
GGCCSHPACGVNHPEL
>PCBt_0717
GGCCSYPACSVEHQDLCD
>PCBt_0718
GGCCSYPPCIASNPK
>PCBt_0719
GGGCRTL
>PCBt_0720
GGGCRTLSCCPGLT
>PCBt_0721
GGGCRTLSCCPGLTCSGPQQAPI
>PCBt_0722
GGGCRTLSCCPGLTCSGPQQAPICH
>PCBt_0723
GGIPCNQPGGWCSSH
>PCBt_0724
GGIPCNQPGGWCSSHM
>PCBt_0725
GGIPCNQPGGWCSSHMW
>PCBt_0726
GGIPCNQPGGWCSSHMWC
>PCBt_0727
GGLGVGACR
>PCBt_0728
GGVCAYGSECPSSCNTCYSAQCTAM
>PCBt_0729
GHANTLCC
>PCBt_0730
GHANTLCCS
>PCBt_0731
GHANTLCCSGECLDFDGSGIGSCS
>PCBt_0732
GHCFNAACYI
>PCBt_0733
GHSSCCSGACLD
>PCBt_0734
GHSSCCSGACLDYGGL
>PCBt_0735
GHSSCCSGACLDYGGLGVGAC
>PCBt_0736
GHSSCCSGACLDYGGLGVGACR
>PCBt_0737
GIPCNQPGGWCSSH
>PCBt_0738
GIPCNQPGGWCSSHM
>PCBt_0739
GIPCNQPGGWCSSHMW
>PCBt_0740
GIPCNQPGGWCSSHMWCC
>PCBt_0741
GIPCNQPGGWCSSHMWCCD
>PCBt_0742
GKFPHYYFNSIL
>PCBt_0743
GKFPHYYFNSILA
>PCBt_0744
GKFPHYYFNSILAT
>PCBt_0745
GKFPHYYFNSILATCQ
>PCBt_0746
GKFPHYYFNSILATCQLF
>PCBt_0747
GKFPHYYFNSILATCQLFDYGGCR
>PCBt_0748
GKFRFFDKQQ
>PCBt_0749
GKGEPYCDCPD
>PCBt_0750
GKLMYILQ
>PCBt_0751
GKLMYILQS
>PCBt_0752
GKLMYILQSQ
>PCBt_0753
GKPPICSDQ
>PCBt_0754
GLENLFPK
>PCBt_0755
GLGVGACR
>PCBt_0756
GLLSGLVGNLDK
>PCBt_0757
GLLSGLVGNLDKIGS
>PCBt_0758
GLSYWR
>PCBt_0759
GLSYWRT
>PCBt_0760
GLSYWRTL
>PCBt_0761
GLSYWRTLV
>PCBt_0762
GLSYWRTLVDC
>PCBt_0763
GLSYWRTLVDCGGVQCEF
>PCBt_0764
GLSYWRTLVDCGGVQCEFGCCETINGQER
>PCBt_0765
GLSYWRTLVDCGGVQCEFGCCETINGQERCREINCH
>PCBt_0766
GLTCSGPQQAPICH
>PCBt_0767
GLVGNLDKIGS
>PCBt_0768
GLVGNLDKIGSMAADICCSMTK
>PCBt_0769
GLVGNLDKIGSMAADICCSMTKTC
>PCBt_0770
GLVGNLDKIGSMAADICCSMTKTCCAE
>PCBt_0771
GLVGNLDKIGSMAADICCSMTKTCCAEP
>PCBt_0772
GMPGMAGGQ
>PCBt_0773
GMQGMPGMAGGQFLP
>PCBt_0774
GNENRFEK
>PCBt_0775
GNGRRRQVPL
>PCBt_0776
GNIGNMAAGVCCSFTK
>PCBt_0777
GNIGNMAAGVCCSFTKSCCSEP
>PCBt_0778
GNIGNMAAGVCCSITKSCCSEP
>PCBt_0779
GNKSPFDAEGGFGNFMN
>PCBt_0780
GNLDKIGSM
>PCBt_0781
GNLDKIGSMA
>PCBt_0782
GNLDKIGSMAA
>PCBt_0783
GNLDKIGSMAADIC
>PCBt_0784
GNLDKIGSMAADICCSMTKTCCAE
>PCBt_0785
GNLDKIGSMAADICCSMTKTCCAEP
>PCBt_0786
GNLGNIGNMAAGVCCSFTK
>PCBt_0787
GNLGNIGNMAAGVCCSFTKSCCSEP
>PCBt_0788
GNLGNIGNMAAGVCCSITKSCCSEP
>PCBt_0789
GNLNPWFVHEEKCGSGTCTF
>PCBt_0790
GNMAAGVCCSFTKSCCSEP
>PCBt_0791
GNMAAGVCCSITKSCCSEP
>PCBt_0792
GNQHGDPLLIC
>PCBt_0793
GNQHGDPLLICY
>PCBt_0794
GNQHGDPLLICYN
>PCBt_0795
GNQHGDPLLICYNH
>PCBt_0796
GNQHGDPLLICYNHCSQQHPC
>PCBt_0797
GPQQAPICH
>PCBt_0798
GQFLPFNPNLGIGY
>PCBt_0799
GSCGGTCTDSTYCPSECNACFTAK
>PCBt_0800
GSCGGTCTDSTYCPSECNACFTAKCTAM
>PCBt_0801
GSCGNPCR
>PCBt_0802
GSCGNPCRIPG
>PCBt_0803
GSGTCTFGCCETINGEPKCREFNCE
>PCBt_0804
GSLCRD
>PCBt_0805
GSNLCGALGEGCYTR
>PCBt_0806
GSNLCGALGEGCYTRR
>PCBt_0807
GTCNVHRNSCV
>PCBt_0808
GTCVPCC
>PCBt_0809
GVCAYGSECPSSCNTCYSAQCTAM
>PCBt_0810
GVCCSFTK
>PCBt_0811
GVCCSFTKS
>PCBt_0812
GVCCSFTKSC
>PCBt_0813
GVCCSFTKSCCS
>PCBt_0814
GVCCSFTKSCCSEP
>PCBt_0815
GVCCSITKS
>PCBt_0816
GVCCSITKSC
>PCBt_0817
GVCCSITKSCCSEP
>PCBt_0818
GVQCEFGCCETINGQERCREINCH
>PCBt_0819
GVQICCPYIL
>PCBt_0820
GVSGKLM
>PCBt_0821
GVSGKLMHILQ
>PCBt_0822
GVSGKLMHILQS
>PCBt_0823
GVSGKLMHILQSQ
>PCBt_0824
GYGHSSCCSGACL
>PCBt_0825
GYGHSSCCSGACLDYGGLGVGAC
>PCBt_0826
GYGHSSCCSGACLDYGGLGVGACR
>PCBt_0827
GYLCCFYDKCVVTAIGCGHY
>PCBt_0828
HCCQLYCN
>PCBt_0829
HCCQLYCNKQESVCLENEPVF
>PCBt_0830
HCFEECTSRDSAVCYYR
>PCBt_0831
HCFNAACYI
>PCBt_0832
HEMKNPEASKLN
>PCBt_0833
HGCVPC
>PCBt_0834
HGCVPCCWP
>PCBt_0835
HGDLNCNNVA
>PCBt_0836
HGDLNCNNVAMCV
>PCBt_0837
HGNQLSECWKQTQDVPC
>PCBt_0838
HHGNQLSECWK
>PCBt_0839
HHGNQLSECWKQTQDVPC
>PCBt_0840
HILQSQ
>PCBt_0841
HILQSQSGCPWKPWC
>PCBt_0842
HILQSQSGCPWKPWCG
>PCBt_0843
HIYPGGV
>PCBt_0844
HIYPGGVS
>PCBt_0845
HIYPGGVSG
>PCBt_0846
HIYPGGVSGK
>PCBt_0847
HIYPGGVSGKL
>PCBt_0848
HIYPGGVSGKLM
>PCBt_0849
HIYPGGVSGKLMH
>PCBt_0850
HIYPGGVSGKLMHI
>PCBt_0851
HIYPGGVSGKLMHIL
>PCBt_0852
HIYPGGVSGKLMHILQ
>PCBt_0853
HIYPGGVSGKLMHILQS
>PCBt_0854
HIYPGGVSGKLMHILQSQ
>PCBt_0855
HIYPGGVSGKLMHILQSQS
>PCBt_0856
HIYPIG
>PCBt_0857
HIYPIGA
>PCBt_0858
HIYPIGAS
>PCBt_0859
HIYPIGASG
>PCBt_0860
HIYPIGASGK
>PCBt_0861
HIYPIGASGKL
>PCBt_0862
HIYPIGASGKLM
>PCBt_0863
HIYPIGASGKLMY
>PCBt_0864
HIYPIGASGKLMYI
>PCBt_0865
HIYPIGASGKLMYIL
>PCBt_0866
HIYPIGASGKLMYILQ
>PCBt_0867
HIYPIGASGKLMYILQS
>PCBt_0868
HIYPIGASGKLMYILQSQ
>PCBt_0869
HIYPIGASGKLMYILQSQSGCPWKPWC
>PCBt_0870
HLCMLR
>PCBt_0871
HMCYILLS
>PCBt_0872
HMCYILLSEN
>PCBt_0873
HNPGCCPWEFY
>PCBt_0874
HNPGCCPWEFYDCLI
>PCBt_0875
HNPGCCPWEFYDCLIQ
>PCBt_0876
HNPGCCPWEFYDCLIQR
>PCBt_0877
HNPGCCPWEFYDCLIQRM
>PCBt_0878
HQCCDACMIR
>PCBt_0879
HQCCDACMIRS
>PCBt_0880
HSMYSDLVPCMDYFLQTRH
>PCBt_0881
HSNCCGYLC
>PCBt_0882
HSNCCGYLCCFYDKCVVT
>PCBt_0883
HSNCCGYLCCFYDKCVVTAIGCGHY
>PCBt_0884
HSPDAKDVQTHQINT
>PCBt_0885
HSSCCSGACLDYGGLGVGAC
>PCBt_0886
HSSCCSGACLDYGGLGVGACR
>PCBt_0887
HTCAQANSYSQNKW
>PCBt_0888
HTCAQANSYSQNKWS
>PCBt_0889
HTCAQANSYSQNKWSK
>PCBt_0890
HTCAQANSYSQNKWSKY
>PCBt_0891
HVLLNVC
>PCBt_0892
HVLLNVCILPA
>PCBt_0893
HVLLNVCILPAITGPCK
>PCBt_0894
HVLLNVCILPAITGPCKA
>PCBt_0895
HVRPHY
>PCBt_0896
HVRPHYSA
>PCBt_0897
HVRPHYSANTL
>PCBt_0898
HVRPHYSANTLW
>PCBt_0899
HVRPHYSANTLWS
>PCBt_0900
HVRPHYSANTLWSL
>PCBt_0901
HVRPHYSANTLWSLV
>PCBt_0902
HYHCCQLYCNKQESVCLENEPVF
>PCBt_0903
HYSANTL
>PCBt_0904
HYSANTLW
>PCBt_0905
HYSANTLWS
>PCBt_0906
HYSANTLWSL
>PCBt_0907
HYSANTLWSLV
>PCBt_0908
IARAISSGACCAYPPCFEAYPERCL
>PCBt_0909
IAVGVCR
>PCBt_0910
ICQPPPVCECCA
>PCBt_0911
ICSFLGCER
>PCBt_0912
ICSFLGCERH
>PCBt_0913
ICVPSQL
>PCBt_0914
ICVPSQLK
>PCBt_0915
ICVPSQLKC
>PCBt_0916
ICVPSQLKCL
>PCBt_0917
IDARCNEPLNLGN
>PCBt_0918
IDARCNEPLNLGNTGC
>PCBt_0919
IDARCNEPLNLGNTGCDEVRIR
>PCBt_0920
IGASGKLMYILQS
>PCBt_0921
IGASGKLMYILQSQ
>PCBt_0922
IGCGHY
>PCBt_0923
IGNMAAGV
>PCBt_0924
IGNMAAGVCCSFTKSCCSEP
>PCBt_0925
IGNMAAGVCCSITKSCCSEP
>PCBt_0926
IIKLGVP
>PCBt_0927
ILATCQLFDYGGCRGNENR
>PCBt_0928
ILATCQLFDYGGCRGNENRFE
>PCBt_0929
ILMPDLSRDT
>PCBt_0930
ILPAITGPC
>PCBt_0931
ILPAITGPCK
>PCBt_0932
ILPAITGPCKA
>PCBt_0933
ILQSQSGCPWKPWC
>PCBt_0934
IPVADDVEADRDTDPDDEDPR
>PCBt_0935
IQNDLIRA
>PCBt_0936
IQSDGEKRQQAKINF
>PCBt_0937
IRNFLCC
>PCBt_0938
IRSGKPPICSDQ
>PCBt_0939
ISPWFDPVR
>PCBt_0940
ISRGNQHGDPLLICY
>PCBt_0941
ISRGNQHGDPLLICYNH
>PCBt_0942
ISRGNQHGDPLLICYNHCSQQHPC
>PCBt_0943
ISSEQHPMFDPV
>PCBt_0944
ISSGACCAYPPCFEAYPER
>PCBt_0945
ISSGACCAYPPCFEAYPERCL
>PCBt_0946
ITGPCKASM
>PCBt_0947
ITGPCKASMQ
>PCBt_0948
ITRFGSL
>PCBt_0949
ITRFGSLCRD
>PCBt_0950
IVSCPGNPCER
>PCBt_0951
IVSCPGNPCERP
>PCBt_0952
IVSCPGNPCERPS
>PCBt_0953
IVSCPGNPCERPSD
>PCBt_0954
IVSCPGNPCERPSDC
>PCBt_0955
IVSCPGNPCERPSDCS
>PCBt_0956
IVSCPGNPCERPSDCSR
>PCBt_0957
IVSCPGNPCERPSDCSRC
>PCBt_0958
IVSCPGNPCERPSDCSRCS
>PCBt_0959
IVSCPGNPCERPSDCSRCSC
>PCBt_0960
IVTCPGNPCEGPSDCTR
>PCBt_0961
IVTCPGNPCEGPSDCTRC
>PCBt_0962
IVTCPGNPCEGPSDCTRCS
>PCBt_0963
IVTCPGNPCEGPSDCTRCSCKF
>PCBt_0964
IVWSRPW
>PCBt_0965
IYHVRP
>PCBt_0966
IYHVRPH
>PCBt_0967
IYHVRPHY
>PCBt_0968
IYHVRPHYS
>PCBt_0969
IYHVRPHYSA
>PCBt_0970
IYHVRPHYSAN
>PCBt_0971
IYHVRPHYSANT
>PCBt_0972
IYHVRPHYSANTL
>PCBt_0973
IYHVRPHYSANTLW
>PCBt_0974
IYHVRPHYSANTLWS
>PCBt_0975
IYHVRPHYSANTLWSL
>PCBt_0976
IYHVRPHYSANTLWSLV
>PCBt_0977
IYNGFIAVGVCR
>PCBt_0978
IYPGGVSGK
>PCBt_0979
IYPGGVSGKLM
>PCBt_0980
IYPIGASGK
>PCBt_0981
IYRGGNSDTFPNRF
>PCBt_0982
KCCTM
>PCBt_0983
KCCTMSV
>PCBt_0984
KCCTMSVC
>PCBt_0985
KCCTMSVCQPPPVCT
>PCBt_0986
KCCTMSVCQPPPVCTC
>PCBt_0987
KCCTMSVCQPPPVCTCC
>PCBt_0988
KCCTMSVCQPPPVCTCCA
>PCBt_0989
KCVVTAIGCGHY
>PCBt_0990
KDFWKR
>PCBt_0991
KEKSLFHS
>PCBt_0992
KEKSLFHSM
>PCBt_0993
KEKSLFHSMY
>PCBt_0994
KEKSLFHSMYSDLVPCMDYFLQTRH
>PCBt_0995
KENSNNLP
>PCBt_0996
KENSNNLPFAN
>PCBt_0997
KENSNNLPFANMD
>PCBt_0998
KENSNNLPFANMDSA
>PCBt_0999
KENSNNLPFANMDSAATDL
>PCBt_1000
KENSNNLPFANMDSAATDLGN
>PCBt_1001
KFNEGNKSPFDAEGGFGN
>PCBt_1002
KFNEGNKSPFDAEGGFGNF
>PCBt_1003
KFNEGNKSPFDAEGGFGNFM
>PCBt_1004
KFNEGNKSPFDAEGGFGNFMN
>PCBt_1005
KIFKLT
>PCBt_1006
KIGSMAADICCSMTKTCCAEP
>PCBt_1007
KINLFSR
>PCBt_1008
KKVADDCCVGKVGTCC
>PCBt_1009
KLHGFLT
>PCBt_1010
KLMHILQS
>PCBt_1011
KNGNPICVDQ
>PCBt_1012
KPEPILLQKS
>PCBt_1013
KPEPILLQKSAA
>PCBt_1014
KPMSLFKSLD
>PCBt_1015
KQESVCLENEPVF
>PCBt_1016
KQMTLFRS
>PCBt_1017
KQMTLFRSL
>PCBt_1018
KQMTLFRSLY
>PCBt_1019
KQRVWCDWEWCYGDCHC
>PCBt_1020
KQSCTTCMPC
>PCBt_1021
KQSCTTCMPCCW
>PCBt_1022
KRCCKQSCTTCMPC
>PCBt_1023
KRGCGGVCAYGSECPSSCNTCYSAQCTAM
>PCBt_1024
KRTNCGETCLKDEQCVGACQICVPSQLKCL
>PCBt_1025
KSAARSTDDNGKDRLTQMIRIL
>PCBt_1026
KSCLVDCQIS
>PCBt_1027
KSCLVDCQISR
>PCBt_1028
KSCLVDCQISRGN
>PCBt_1029
KSLCCPEDRWCC
>PCBt_1030
KSPFDAEGGFG
>PCBt_1031
KSPFDAEGGFGN
>PCBt_1032
KSPFDAEGGFGNF
>PCBt_1033
KSPFDAEGGFGNFM
>PCBt_1034
KSPFDAEGGFGNFMN
>PCBt_1035
KSPFDAEGGFGNFMNF
>PCBt_1036
KSPFDAEGGFGNFMNFM
>PCBt_1037
KSPFDAEGGFGNFMNFMKE
>PCBt_1038
KSPFDAEGGFGNFMNFMKEN
>PCBt_1039
KSPFDAEGGFGNFMNFMKENSN
>PCBt_1040
KSPFDAEGGFGNFMNFMKENSNN
>PCBt_1041
KSPFDAEGGFGNFMNFMKENSNNLP
>PCBt_1042
KSVAENSIL
>PCBt_1043
KWSKYNVA
>PCBt_1044
KWSKYNVAAF
>PCBt_1045
LADATALKPEPIL
>PCBt_1046
LADATALKPEPILLQKSAA
>PCBt_1047
LADATALKPEPVL
>PCBt_1048
LATCQLFDYGGCRGNENRFE
>PCBt_1049
LCCFYDK
>PCBt_1050
LCCFYDKC
>PCBt_1051
LCCFYDKCVVTAIGCGHY
>PCBt_1052
LCCPEDRWCC
>PCBt_1053
LCILKKDGNPVCRDS
>PCBt_1054
LCKCTMGSTCDSRCRST
>PCBt_1055
LCLFVC
>PCBt_1056
LCLQGH
>PCBt_1057
LCMLRKNGNPICVDQ
>PCBt_1058
LCTHFLGGR
>PCBt_1059
LDADQPVER
>PCBt_1060
LDGDQTADRHADDRDQD
>PCBt_1061
LDGDQTADRHADDRDQDLAEQYRNL
>PCBt_1062
LDGDQTADRHADDRDQDLAEQYRNLKRVL
>PCBt_1063
LDKIGSM
>PCBt_1064
LDKIGSMAADICCSMTKTCCAE
>PCBt_1065
LDKIGSMAADICCSMTKTCCAEP
>PCBt_1066
LDYFLLIRH
>PCBt_1067
LDYGGLGVGAC
>PCBt_1068
LDYGGLGVGACR
>PCBt_1069
LEDADMKTEKGLLSG
>PCBt_1070
LEDTDMKIEKGFL
>PCBt_1071
LEDTDMKIEKGFLSS
>PCBt_1072
LEDTDMKIEKGFLSSL
>PCBt_1073
LEDTDMKIEKGFLSSLVGN
>PCBt_1074
LEDTDMKIEKGLLS
>PCBt_1075
LEDTDMKIEKGLLSS
>PCBt_1076
LEDTDMKIEKGLLSSLVGN
>PCBt_1077
LEFGSACFTGHANTL
>PCBt_1078
LENLFPK
>PCBt_1079
LENLLL
>PCBt_1080
LERYSSCL
>PCBt_1081
LERYSSCLFHHGNQLSECWKQTQDVPC
>PCBt_1082
LESGSLCFAGYGH
>PCBt_1083
LESGSLCFAGYGHSSCCSGACLDYGGLGVGACR
>PCBt_1084
LESGSPCVPAYVNRPCCSGACIYNGFIAVGVCR
>PCBt_1085
LFDYGGCR
>PCBt_1086
LFDYGGCRGNEN
>PCBt_1087
LFHHGNQLSECWKQTQDVPC
>PCBt_1088
LFHSMYSDLVPCMDYFLQTRH
>PCBt_1089
LFVCVT
>PCBt_1090
LGDPNVWSVVDHTQR
>PCBt_1091
LGNIGNMAAGVCCSFTK
>PCBt_1092
LGNIGNMAAGVCCSFTKSCCSE
>PCBt_1093
LGNIGNMAAGVCCSFTKSCCSEP
>PCBt_1094
LGNTGCDEVRIR
>PCBt_1095
LGVGACR
>PCBt_1096
LHALGQR
>PCBt_1097
LIAQTIRG
>PCBt_1098
LICYNH
>PCBt_1099
LICYNHC
>PCBt_1100
LICYNHCS
>PCBt_1101
LICYNHCSQQHPC
>PCBt_1102
LIPDKR
>PCBt_1103
LIQSDGEKRQQAKIN
>PCBt_1104
LIQSDGEKRQQAKINF
>PCBt_1105
LKPEPILLQ
>PCBt_1106
LKPEPILLQKS
>PCBt_1107
LLHLLPLVA
>PCBt_1108
LLKCVSSHCCPTTDGC
>PCBt_1109
LLNVCILPA
>PCBt_1110
LLNVCILPAITGPCK
>PCBt_1111
LLNVCILPAITGPCKA
>PCBt_1112
LLPCSGNSCSGPSDCSR
>PCBt_1113
LLPCSGNSCSGPSDCSRCPC
>PCBt_1114
LMHILQ
>PCBt_1115
LMHILQS
>PCBt_1116
LMHILQSQ
>PCBt_1117
LMHTCA
>PCBt_1118
LMHTCAQA
>PCBt_1119
LMHTCAQAN
>PCBt_1120
LMHTCAQANS
>PCBt_1121
LMHTCAQANSY
>PCBt_1122
LMHTCAQANSYS
>PCBt_1123
LMHTCAQANSYSQ
>PCBt_1124
LMHTCAQANSYSQN
>PCBt_1125
LMHTCAQANSYSQNK
>PCBt_1126
LMHTCAQANSYSQNKW
>PCBt_1127
LMHTCAQANSYSQNKWS
>PCBt_1128
LMHTCAQANSYSQNKWSK
>PCBt_1129
LMHTCAQANSYSQNKWSKY
>PCBt_1130
LMHTCAQANSYSQNKWSKYNVA
>PCBt_1131
LMHTCAQANSYSQNKWSKYNVAA
>PCBt_1132
LMHTCAQANSYSQNKWSKYNVAAF
>PCBt_1133
LMHTCAQANSYSQNKWSKYNVAAFKE
>PCBt_1134
LMHTCAQANSYTQ
>PCBt_1135
LMHTCAQANSYTQN
>PCBt_1136
LMHTCAQANSYTQNK
>PCBt_1137
LMHTCAQANSYTQNKWS
>PCBt_1138
LMHTCAQANSYTQNKWSK
>PCBt_1139
LMHTCAQANSYTQNKWSKY
>PCBt_1140
LMHTCAQANSYTQNKWSKYNVAAF
>PCBt_1141
LMYILQSQ
>PCBt_1142
LNECCWGGCGHPCR
>PCBt_1143
LPFANMDSAATDL
>PCBt_1144
LPFANMDSAATDLGNFEPSAENEDGKF
>PCBt_1145
LPFNPNL
>PCBt_1146
LPFNPNLG
>PCBt_1147
LPFNPNLGIGY
>PCBt_1148
LPFNPNLGIGYK
>PCBt_1149
LPVKSKLHGF
>PCBt_1150
LPVKSKLHGFLT
>PCBt_1151
LPVTSKLH
>PCBt_1152
LPVTSKLHGLLT
>PCBt_1153
LQEFFR
>PCBt_1154
LQEFFRQR
>PCBt_1155
LQGSVFKR
>PCBt_1156
LQSQWKPM
>PCBt_1157
LQSQWKPMSLFKSLD
>PCBt_1158
LRGCCTACR
>PCBt_1159
LSCCPGLTCSGPQ
>PCBt_1160
LSCCPGLTCSGPQQAPICH
>PCBt_1161
LSGLVGNLDKI
>PCBt_1162
LSGLVGNLDKIG
>PCBt_1163
LSGLVGNLDKIGS
>PCBt_1164
LSGLVGNLDKIGSM
>PCBt_1165
LSGLVGNLDKIGSMA
>PCBt_1166
LSGLVGNLDKIGSMAADICCSMTKTCCAE
>PCBt_1167
LSGLVGNLDKIGSMAADICCSMTKTCCAEP
>PCBt_1168
LSLGQRCERHSNCCGYLCCFYDKCVVTAIGCGH
>PCBt_1169
LSSLVGNLGNIGNMAAGVCCSFTKSCCSE
>PCBt_1170
LSSLVGNLGNIGNMAAGVCCSFTKSCCSEP
>PCBt_1171
LSSLVGNLGNIGNMAAGVCCSITKSCCSE
>PCBt_1172
LSSLVGNLGNIGNMAAGVCCSITKSCCSEP
>PCBt_1173
LSVHFDLQR
>PCBt_1174
LSVLAEGLNKQEEAAEAAQATLD
>PCBt_1175
LSYWR
>PCBt_1176
LTCSGPQQAPICH
>PCBt_1177
LTDNRDDLQSQWKPMSLFKSLD
>PCBt_1178
LVDCGGVQCEFGCCETINGQERCREINCH
>PCBt_1179
LVGNLDK
>PCBt_1180
LVGNLDKIG
>PCBt_1181
LVGNLDKIGS
>PCBt_1182
LVGNLDKIGSM
>PCBt_1183
LVGNLDKIGSMA
>PCBt_1184
LVGNLDKIGSMAA
>PCBt_1185
LVGNLDKIGSMAAD
>PCBt_1186
LVGNLDKIGSMAADICC
>PCBt_1187
LVGNLDKIGSMAADICCS
>PCBt_1188
LVGNLDKIGSMAADICCSMTK
>PCBt_1189
LVGNLDKIGSMAADICCSMTKTCCAE
>PCBt_1190
LVGNLDKIGSMAADICCSMTKTCCAEP
>PCBt_1191
LVGNLGNIGNMA
>PCBt_1192
LVGNLGNIGNMAA
>PCBt_1193
LVGNLGNIGNMAAG
>PCBt_1194
LVGNLGNIGNMAAGV
>PCBt_1195
LVGNLGNIGNMAAGVC
>PCBt_1196
LVGNLGNIGNMAAGVCCS
>PCBt_1197
LVGNLGNIGNMAAGVCCSFTK
>PCBt_1198
LVGNLGNIGNMAAGVCCSFTKS
>PCBt_1199
LVGNLGNIGNMAAGVCCSFTKSCC
>PCBt_1200
LVGNLGNIGNMAAGVCCSFTKSCCSE
>PCBt_1201
LVGNLGNIGNMAAGVCCSFTKSCCSEP
>PCBt_1202
LVGNLGNIGNMAAGVCCSITK
>PCBt_1203
LVGNLGNIGNMAAGVCCSITKS
>PCBt_1204
LVGNLGNIGNMAAGVCCSITKSCCSE
>PCBt_1205
LVGNLGNIGNMAAGVCCSITKSCCSEP
>PCBt_1206
LVPCMDYFLQTRH
>PCBt_1207
LVPLLLFHLT
>PCBt_1208
LVPLLLFHLTQ
>PCBt_1209
LWKQMTLFRSLY
>PCBt_1210
LYTCEYPWR
>PCBt_1211
LYTCEYPWRG
>PCBt_1212
LYTCEYPWRGILGY
>PCBt_1213
MAADICCSMTKTCCAEP
>PCBt_1214
MAAGVCCSFTKSCCSEP
>PCBt_1215
MAAGVCCSITKSCCSEP
>PCBt_1216
MALRCDYCYCGSS
>PCBt_1217
MCLSLGQR
>PCBt_1218
MCLSLGQRCE
>PCBt_1219
MCLSLGQRCER
>PCBt_1220
MCLSLGQRCERHSN
>PCBt_1221
MCSFLGQR
>PCBt_1222
MCSFLGQRCE
>PCBt_1223
MCSFLGQRCER
>PCBt_1224
MCVVTAIGCGH
>PCBt_1225
MCYILL
>PCBt_1226
MDACLYTCEYPWR
>PCBt_1227
MDACLYTCEYPWRG
>PCBt_1228
MDACLYTCEYPWRGILGY
>PCBt_1229
MDSAATDLGNFEPSAENEDGKF
>PCBt_1230
MDSAATDLGNFEPSAENEDGKFRFFDKQQ
>PCBt_1231
MDYFLQTRH
>PCBt_1232
MGFILH
>PCBt_1233
MGFILHA
>PCBt_1234
MGFILHAL
>PCBt_1235
MGFILHALGQR
>PCBt_1236
MGFILHALGQRQ
>PCBt_1237
MHILQS
>PCBt_1238
MHILQSQ
>PCBt_1239
MHTCAQANSYSQN
>PCBt_1240
MHTCAQANSYTQN
>PCBt_1241
MIRSGKPPICSDQ
>PCBt_1242
MKENSNNLPFANMDSAATDLGN
>PCBt_1243
MNFMKEN
>PCBt_1244
MNPWFDPIK
>PCBt_1245
MPCCWR
>PCBt_1246
MPGMAGGQFLP
>PCBt_1247
MPNSKLFKLT
>PCBt_1248
MPPCKCCW
>PCBt_1249
MPPCTCCA
>PCBt_1250
MQDEISSEQHPMF
>PCBt_1251
MQDEISSEQHPMFDPVKR
>PCBt_1252
MQDFAPEHSPWFD
>PCBt_1253
MQDISSEQHPLFDPVKR
>PCBt_1254
MSGGCCSHL
>PCBt_1255
MSGGCCSHLCMLR
>PCBt_1256
MSGGCCSHLCMLRK
>PCBt_1257
MSVCQPPPVCTCCA
>PCBt_1258
MTLFRS
>PCBt_1259
MTQHMCYILLSEN
>PCBt_1260
MYSDLVPCMDYFLQTRH
>PCBt_1261
NAAAKASNRIARAISSGACCAYPPCFEAYPERCL
>PCBt_1262
NAYNECCR
>PCBt_1263
NCAVCIPC
>PCBt_1264
NCAVCIPCCPN
>PCBt_1265
NCAVCIPCCPNWPA
>PCBt_1266
NCCGYLCCFYDKCVVTAIGCGHY
>PCBt_1267
NCCSNLCILKKDGNPVCRDS
>PCBt_1268
NCGEACLKDEQCVGACQICVPSQLK
>PCBt_1269
NCGEACLKDEQCVGACQICVPSQLKCL
>PCBt_1270
NCGETCLKDEQCVGACQICVPSQLK
>PCBt_1271
NCGETCLKDEQCVGACQICVPSQLKCL
>PCBt_1272
NCNNVAMCVR
>PCBt_1273
NDCSCCVLH
>PCBt_1274
NDKIFKLT
>PCBt_1275
NDNKFDTEE
>PCBt_1276
NEDGKFRFFDKQQ
>PCBt_1277
NEGNKSPFDAEGGF
>PCBt_1278
NEGNKSPFDAEGGFG
>PCBt_1279
NEGNKSPFDAEGGFGN
>PCBt_1280
NEGNKSPFDAEGGFGNF
>PCBt_1281
NEGNKSPFDAEGGFGNFM
>PCBt_1282
NEGNKSPFDAEGGFGNFMN
>PCBt_1283
NEGNKSPFDAEGGFGNFMNF
>PCBt_1284
NEGNKSPFDAEGGFGNFMNFMKENSN
>PCBt_1285
NEGNKSPFDAEGGFGNFMNFMKENSNN
>PCBt_1286
NEHLLLK
>PCBt_1287
NEHLLLKK
>PCBt_1288
NFEPSAENEDGKFRFFDKQQ
>PCBt_1289
NFMKENSNNLP
>PCBt_1290
NFYGALK
>PCBt_1291
NGFIAVGVCR
>PCBt_1292
NGYMYCIGM
>PCBt_1293
NIGNMAAGVCCSFTK
>PCBt_1294
NIGNMAAGVCCSFTKS
>PCBt_1295
NIGNMAAGVCCSFTKSCCSE
>PCBt_1296
NIGNMAAGVCCSFTKSCCSEP
>PCBt_1297
NIGNMAAGVCCSITK
>PCBt_1298
NIGNMAAGVCCSITKS
>PCBt_1299
NIGNMAAGVCCSITKSCC
>PCBt_1300
NIGNMAAGVCCSITKSCCSE
>PCBt_1301
NIGNMAAGVCCSITKSCCSEP
>PCBt_1302
NKSPFDAEGGFGN
>PCBt_1303
NKSPFDAEGGFGNF
>PCBt_1304
NKSPFDAEGGFGNFM
>PCBt_1305
NKSPFDAEGGFGNFMN
>PCBt_1306
NKSPFDAEGGFGNFMNF
>PCBt_1307
NKWSKY
>PCBt_1308
NLCILKKDGNPVCRDS
>PCBt_1309
NLCPHCPNGCHMD
>PCBt_1310
NLCPHCPNGCHMDR
>PCBt_1311
NLCPHCPNGCHMDRT
>PCBt_1312
NLCPHCPNGCHMDRTCI
>PCBt_1313
NLDKIGSMA
>PCBt_1314
NLDKIGSMAADICCSMTKTCCAE
>PCBt_1315
NLDKIGSMAADICCSMTKTCCAEP
>PCBt_1316
NLGNIGNMAAGVCCSFTK
>PCBt_1317
NLGNIGNMAAGVCCSFTKSCCSE
>PCBt_1318
NLGNIGNMAAGVCCSFTKSCCSEP
>PCBt_1319
NLGNIGNMAAGVCCSITKSCCSEP
>PCBt_1320
NLGNTGCDEVRIR
>PCBt_1321
NLGQRR
>PCBt_1322
NLNPWFVHEEK
>PCBt_1323
NLNPWFVHEEKCGSGTC
>PCBt_1324
NLNPWFVHEEKCGSGTCT
>PCBt_1325
NLNPWFVHEEKCGSGTCTF
>PCBt_1326
NLNPWFVHEEKCGSGTCTFGCCETINGEPKCR
>PCBt_1327
NLPFANMDSAATDLGN
>PCBt_1328
NLPFANMDSAATDLGNFEPSAENEDGKF
>PCBt_1329
NLPFANMDSAATDLGNFEPSAENEDGKFRFFDKQQ
>PCBt_1330
NLQSLWK
>PCBt_1331
NLQSLWKQ
>PCBt_1332
NLQSLWKQMTL
>PCBt_1333
NLQSLWKQMTLFR
>PCBt_1334
NLQSLWKQMTLFRS
>PCBt_1335
NLQSQWKQMTLF
>PCBt_1336
NLQSQWKQMTLFRSL
>PCBt_1337
NLQSQWKQMTLFRSLY
>PCBt_1338
NLQSWWKPMSL
>PCBt_1339
NLYLTEEGWVDCCHMPR
>PCBt_1340
NMAAGVCCSFTK
>PCBt_1341
NMAAGVCCSFTKSCCSEP
>PCBt_1342
NMAAGVCCSITKSCCSEP
>PCBt_1343
NMALRCDYCYCGSS
>PCBt_1344
NMQGMQGMP
>PCBt_1345
NNFYNRDDCKK
>PCBt_1346
NNVAMCVR
>PCBt_1347
NPGCCPWEFYDCLIQR
>PCBt_1348
NPLETRI
>PCBt_1349
NPLETRIQ
>PCBt_1350
NPLETRIQN
>PCBt_1351
NPLETRIQND
>PCBt_1352
NPLETRIQNDLI
>PCBt_1353
NPLETRIQNDLIR
>PCBt_1354
NPLETRIQNDLIRA
>PCBt_1355
NPLETRIQNDLIRAA
>PCBt_1356
NPLETRIQNDLIRAAL
>PCBt_1357
NPLETRIQR
>PCBt_1358
NPLETRIQRALIR
>PCBt_1359
NPNLGIGY
>PCBt_1360
NPWFDPIK
>PCBt_1361
NPWFDPIKR
>PCBt_1362
NPWFDPIKRC
>PCBt_1363
NPWFDPIKRCR
>PCBt_1364
NRCPGGAGCF
>PCBt_1365
NRCPGGAGCFYY
>PCBt_1366
NSKLSVHF
>PCBt_1367
NSKLSVHFDLQR
>PCBt_1368
NSYSQNKWS
>PCBt_1369
NSYSQNKWSKY
>PCBt_1370
NSYTQNKWSKY
>PCBt_1371
NTCYSAQCTAM
>PCBt_1372
NTLWSLV
>PCBt_1373
NVAAFKEK
>PCBt_1374
NVAAFKEKSLF
>PCBt_1375
NVAAFKEKSLFH
>PCBt_1376
NVAAFKEKSLFHSMY
>PCBt_1377
NVAAFKEKSLFHSMYSDLVPCMDYFLQTRH
>PCBt_1378
NVAMCVR
>PCBt_1379
NVCILPAITGPCKA
>PCBt_1380
PADTANLQPFNQ
>PCBt_1381
PAEPVLEV
>PCBt_1382
PAFPNMQGMQ
>PCBt_1383
PAFPNMQGMQGMPGMAGGQFLPFNPNLGIGY
>PCBt_1384
PALVLLA
>PCBt_1385
PATNRCPGGAGCF
>PCBt_1386
PCCPRDTWCC
>PCBt_1387
PCCPRDTWCCG
>PCBt_1388
PCCPRDTWCCGFP
>PCBt_1389
PCCPRDTWCCGFPR
>PCBt_1390
PCHGCVPCCWP
>PCBt_1391
PCIPPK
>PCBt_1392
PDVCFQPVVVGPCRG
>PCBt_1393
PDVWSVVDHTQR
>PCBt_1394
PFNPNLGIGY
>PCBt_1395
PFNQGMQAMPAFPNMQGMQGMPGMAGGQ
>PCBt_1396
PGCCPWEFYDCLIQR
>PCBt_1397
PGGVSGKLM
>PCBt_1398
PGGVSGKLMHILQSQSGCPWKPWCG
>PCBt_1399
PGLTCSGPQQAPICH
>PCBt_1400
PGMAGGQFLP
>PCBt_1401
PGMAGGQFLPFNPNLGIG
>PCBt_1402
PGMAGGQFLPFNPNLGIGY
>PCBt_1403
PHYSANTL
>PCBt_1404
PHYSANTLWS
>PCBt_1405
PHYSANTLWSLV
>PCBt_1406
PLLICYNH
>PCBt_1407
PLLICYNHCSQQHPC
>PCBt_1408
PNLGIGY
>PCBt_1409
PNMQGMQGMPGMA
>PCBt_1410
PNVWSVVDH
>PCBt_1411
PNVWSVVDHTQR
>PCBt_1412
PPCFEAYPERCL
>PCBt_1413
PPCIPPKIC
>PCBt_1414
PPCIPPKICRL
>PCBt_1415
PPCRVNNMEHCPA
>PCBt_1416
PPGSGCNWKVHQCCDACMI
>PCBt_1417
PPGSGCNWKVHQCCDACMIR
>PCBt_1418
PPGSGCNWKVHQCCDACMIRS
>PCBt_1419
PTSACREEAAFCAYDFQCCLSKCCRG
>PCBt_1420
PVCNDCSCCVLH
>PCBt_1421
PVCSWKICPP
>PCBt_1422
PWFDPVKR
>PCBt_1423
PWRGILGY
>PCBt_1424
PWSKVVCVCG
>PCBt_1425
QAMDRDRTAGEARSAPK
>PCBt_1426
QANSYSQNKWSK
>PCBt_1427
QANSYSQNKWSKY
>PCBt_1428
QANSYTQNKW
>PCBt_1429
QAPICH
>PCBt_1430
QAPKRGPVQPRA
>PCBt_1431
QCCDACMIR
>PCBt_1432
QCCDACMIRS
>PCBt_1433
QCCDACMIRSGKPPICSDQ
>PCBt_1434
QCMTQHMCYILLSEN
>PCBt_1435
QEGDIQAKKIDLKSNFYGALERPA
>PCBt_1436
QEYPTKRL
>PCBt_1437
QFLPFNPNLGIGY
>PCBt_1438
QGMPGMAGGQ
>PCBt_1439
QGMPGMAGGQFLP
>PCBt_1440
QHGDPLLICYNHCSQQHPC
>PCBt_1441
QHSKFNEGNKSP
>PCBt_1442
QHSKFNEGNKSPF
>PCBt_1443
QHSKFNEGNKSPFD
>PCBt_1444
QHSKFNEGNKSPFDAEGGF
>PCBt_1445
QHSKFNEGNKSPFDAEGGFG
>PCBt_1446
QHSKFNEGNKSPFDAEGGFGN
>PCBt_1447
QHSKFNEGNKSPFDAEGGFGNF
>PCBt_1448
QHSKFNEGNKSPFDAEGGFGNFM
>PCBt_1449
QHSKFNEGNKSPFDAEGGFGNFMN
>PCBt_1450
QHSKFNEGNKSPFDAEGGFGNFMNF
>PCBt_1451
QHSKFNEGNKSPFDAEGGFGNFMNFMKE
>PCBt_1452
QHSKFNEGNKSPFDAEGGFGNFMNFMKEN
>PCBt_1453
QHSKFNEGNKSPFDAEGGFGNFMNFMKENS
>PCBt_1454
QHSKFNEGNKSPFDAEGGFGNFMNFMKENSN
>PCBt_1455
QHSKFNEGNKSPFDAEGGFGNFMNFMKENSNN
>PCBt_1456
QHSKFNEGNKSPFDAEGGFGNFMNFMKENSNNLP
>PCBt_1457
QICVPSQL
>PCBt_1458
QICVPSQLK
>PCBt_1459
QICVPSQLKC
>PCBt_1460
QICVPSQLKCL
>PCBt_1461
QISRGNQHGDPLLICYNHCSQQHPC
>PCBt_1462
QKAKIDF
>PCBt_1463
QKAKIDFSNR
>PCBt_1464
QLTDNRDDLQSQWKPMS
>PCBt_1465
QLTDNRDDLQSQWKPMSL
>PCBt_1466
QLTDNRDDLQSQWKPMSLF
>PCBt_1467
QLTDNRDDLQSQWKPMSLFK
>PCBt_1468
QLTDNRDDLQSQWKPMSLFKSLD
>PCBt_1469
QMTLFR
>PCBt_1470
QMTLFRSLYKRTNCGEACLKDEQCVGACQICVPSQLKCL
>PCBt_1471
QNDKIFKLT
>PCBt_1472
QPATNRCPGGAGCF
>PCBt_1473
QPATNRCPGGAGCFYYIYNP
>PCBt_1474
QPKTKDDVALASF
>PCBt_1475
QPKTKDDVALASFY
>PCBt_1476
QPKTKDDVALASFYD
>PCBt_1477
QPKTKDDVALASFYDNA
>PCBt_1478
QPKTKDDVALASFYDNAK
>PCBt_1479
QPKTKYDVPLTS
>PCBt_1480
QPVVVGPCR
>PCBt_1481
QQEGDIQAKKIDL
>PCBt_1482
QQEGDIQAKKIDLKSNFYGALERPA
>PCBt_1483
QRGCCVWPVCNDCSCCVLH
>PCBt_1484
QSCTTCMPC
>PCBt_1485
QSCTTCMPCCWR
>PCBt_1486
QSDGEKRQQAKINF
>PCBt_1487
QSDGEKRQQAKINFLS
>PCBt_1488
QSDREKPLK
>PCBt_1489
QSGCPWKPW
>PCBt_1490
QSGCPWKPWC
>PCBt_1491
QSGCPWKPWCG
>PCBt_1492
QSQWKQMTLFRS
>PCBt_1493
QSQWKQMTLFRSLY
>PCBt_1494
QSQWKQMTLFRSLYK
>PCBt_1495
QSQYIQR
>PCBt_1496
QWKQMTLFRSLY
>PCBt_1497
QYDRLRAMNPWFDPIK
>PCBt_1498
RAMNPWFDPIK
>PCBt_1499
RAVGGDRS
>PCBt_1500
RAYCHGDLNCN
>PCBt_1501
RAYCHGDLNCNN
>PCBt_1502
RAYCHGDLNCNNVA
>PCBt_1503
RAYCHGDLNCNNVAM
>PCBt_1504
RAYCHGDLNCNNVAMC
>PCBt_1505
RAYCHGDLNCNNVAMCV
>PCBt_1506
RAYCHGDLNCNNVAMCVR
>PCBt_1507
RCCISPA
>PCBt_1508
RCCISPACHDECICCI
>PCBt_1509
RCCISPACHDECICCID
>PCBt_1510
RCCPMEWCDGDCFCCV
>PCBt_1511
RCCSLSICQPPPVCECCA
>PCBt_1512
RCCSVSIC
>PCBt_1513
RCCSVSICQPPPVCECCA
>PCBt_1514
RCCVHPACHDDCICCIT
>PCBt_1515
RCCVHPACHDDCICCITR
>PCBt_1516
RCEQTCGTCVPCC
>PCBt_1517
RCPGGAGCF
>PCBt_1518
RCPGGAGCFYY
>PCBt_1519
RCPGGAGCFYYIYN
>PCBt_1520
RCPGGAGCFYYIYNP
>PCBt_1521
RCREDSDCVPNCGTHFR
>PCBt_1522
REDSDCVPNCGTHFR
>PCBt_1523
RFFDKQ
>PCBt_1524
RFFDKQQ
>PCBt_1525
RFGSLCRD
>PCBt_1526
RGCGGVCAYGSECPSSCNTCYSAQCTAM
>PCBt_1527
RGNQHGDPLLICYNHCSQQHPC
>PCBt_1528
RGSCGGTCTDSTYCPSECNACFTAKCTAM
>PCBt_1529
RGSCGNPCRIPG
>PCBt_1530
RHFNCCGDLC
>PCBt_1531
RHSNCCGYLC
>PCBt_1532
RICSFL
>PCBt_1533
RICSFLGCER
>PCBt_1534
RKCCTMSVCQPPPVCTCCA
>PCBt_1535
RKNGNPICVDQ
>PCBt_1536
RLADATALKPEPI
>PCBt_1537
RLADATALKPEPIL
>PCBt_1538
RLADATALKPEPILL
>PCBt_1539
RLADATALKPEPILLQ
>PCBt_1540
RLADATALKPEPILLQK
>PCBt_1541
RLADATALKPEPILLQKS
>PCBt_1542
RLADATALKPEPILLQKSA
>PCBt_1543
RLADATALKPEPILLQKSAA
>PCBt_1544
RLADATALKPEPVL
>PCBt_1545
RLADATALKPEPVLLQ
>PCBt_1546
RLADATALKPEPVLLQKSAA
>PCBt_1547
RLDVCDNYN
>PCBt_1548
RMPPCKCCW
>PCBt_1549
RMPPCT
>PCBt_1550
RMPPCTC
>PCBt_1551
RMPPCTCC
>PCBt_1552
RMPPCTCCA
>PCBt_1553
RMQDFAPEHSPWFDPV
>PCBt_1554
RNCAVCIPCCPNWPA
>PCBt_1555
RNFLCC
>PCBt_1556
RNLYLRDEDWVDCCHMPR
>PCBt_1557
RPHYSANT
>PCBt_1558
RPHYSANTL
>PCBt_1559
RPHYSANTLW
>PCBt_1560
RPHYSANTLWS
>PCBt_1561
RPHYSANTLWSL
>PCBt_1562
RPHYSANTLWSLV
>PCBt_1563
RPKTKADVPL
>PCBt_1564
RPKTKADVPLT
>PCBt_1565
RPKTKADVPLTS
>PCBt_1566
RPKTKADVPLTSLNDNA
>PCBt_1567
RPNGETCNRSDNDCCSCLC
>PCBt_1568
RQHSKF
>PCBt_1569
RQHSKFNEGNKSPF
>PCBt_1570
RQHSKFNEGNKSPFD
>PCBt_1571
RQHSKFNEGNKSPFDAE
>PCBt_1572
RQHSKFNEGNKSPFDAEGG
>PCBt_1573
RQHSKFNEGNKSPFDAEGGF
>PCBt_1574
RQHSKFNEGNKSPFDAEGGFG
>PCBt_1575
RQHSKFNEGNKSPFDAEGGFGN
>PCBt_1576
RQHSKFNEGNKSPFDAEGGFGNF
>PCBt_1577
RQHSKFNEGNKSPFDAEGGFGNFM
>PCBt_1578
RQHSKFNEGNKSPFDAEGGFGNFMN
>PCBt_1579
RQHSKFNEGNKSPFDAEGGFGNFMNF
>PCBt_1580
RQHSKFNEGNKSPFDAEGGFGNFMNFMKEN
>PCBt_1581
RQHSKFNEGNKSPFDAEGGFGNFMNFMKENSN
>PCBt_1582
RQHSKFNEGNKSPFDAEGGFGNFMNFMKENSNN
>PCBt_1583
RQHSKFNEGNKSPFDAEGGFGNFMNFMKENSNNLP
>PCBt_1584
RQSQYIQRVQ
>PCBt_1585
RSDNDCCSCL
>PCBt_1586
RSDNDCCSCLCLF
>PCBt_1587
RSDNDCCSCLCLFVC
>PCBt_1588
RSECCIRNFLCC
>PCBt_1589
RSGHCFNAACYI
>PCBt_1590
RSVPDVCFQPVVVGPC
>PCBt_1591
RSVPDVCFQPVVVGPCR
>PCBt_1592
RSWIYHV
>PCBt_1593
RTLSCCPGLT
>PCBt_1594
RTLSCCPGLTCSGPQQAPICH
>PCBt_1595
RVCIPCCPN
>PCBt_1596
RVILLS
>PCBt_1597
RVILLSA
>PCBt_1598
RVILLSAL
>PCBt_1599
RVTSVGCFLLVI
>PCBt_1600
RWTSNCCSNLCIL
>PCBt_1601
RWTSNCCSNLCILKKDGNPVCRDS
>PCBt_1602
RYYFDVTSY
>PCBt_1603
SAATDLGNFEPSAENEDGKF
>PCBt_1604
SAATDLGNFEPSAENEDGKFRFFDKQQ
>PCBt_1605
SAECTCAIVWSRPWSK
>PCBt_1606
SAECTCAIVWSRPWSKVVCVCG
>PCBt_1607
SANTLWS
>PCBt_1608
SASTADCVENR
>PCBt_1609
SCCPGLT
>PCBt_1610
SCCPGLTCSGPQ
>PCBt_1611
SCCPGLTCSGPQQAPICH
>PCBt_1612
SCCSGACLD
>PCBt_1613
SCCSGACLDYGGLGVGACR
>PCBt_1614
SCCVLH
>PCBt_1615
SCGGTCTDSTYCPSECNACFTAK
>PCBt_1616
SCGGTCTDSTYCPSECNACFTAKCTAM
>PCBt_1617
SCGNPCRIPG
>PCBt_1618
SCGYVGQPCCIVPR
>PCBt_1619
SCLFHHGNQLSECWKQTQDVPC
>PCBt_1620
SCLVDCQ
>PCBt_1621
SCLVDCQISR
>PCBt_1622
SCLVDCQISRGNQHGDPLLICY
>PCBt_1623
SCLVDCQISRGNQHGDPLLICYNH
>PCBt_1624
SCLVDCQISRGNQHGDPLLICYNHCSQQHPC
>PCBt_1625
SCNPPCIPPKIC
>PCBt_1626
SCNPPCIPPKICRL
>PCBt_1627
SCPSNKYCGGGL
>PCBt_1628
SCPSNKYCGGGLC
>PCBt_1629
SCPSNKYCGGGLCCR
>PCBt_1630
SCPSNKYCGGGLCCRSA
>PCBt_1631
SCPSNKYCGSGLCCR
>PCBt_1632
SCPSNKYCGSGLCCRSA
>PCBt_1633
SCTTCMPC
>PCBt_1634
SCTTCMPCCW
>PCBt_1635
SCTTCMPCCWR
>PCBt_1636
SDGEKRQQAKINF
>PCBt_1637
SDLLSKGY
>PCBt_1638
SDLVPCMDYFLQTR
>PCBt_1639
SDLVPCMDYFLQTRH
>PCBt_1640
SECCIR
>PCBt_1641
SECCIRN
>PCBt_1642
SECCIRNF
>PCBt_1643
SECCIRNFL
>PCBt_1644
SECCIRNFLC
>PCBt_1645
SECCIRNFLCC
>PCBt_1646
SEQHPLFDPVKR
>PCBt_1647
SGACCAYPPCFEAYPER
>PCBt_1648
SGACCAYPPCFEAYPERCL
>PCBt_1649
SGACLDYGGLGVGAC
>PCBt_1650
SGACLDYGGLGVGACR
>PCBt_1651
SGCPWKPWC
>PCBt_1652
SGGCCSHL
>PCBt_1653
SGGCCSHLC
>PCBt_1654
SGGCCSHLCMLR
>PCBt_1655
SGGGCRTL
>PCBt_1656
SGGGCRTLSCCPGL
>PCBt_1657
SGGGCRTLSCCPGLT
>PCBt_1658
SGGGCRTLSCCPGLTC
>PCBt_1659
SGGGCRTLSCCPGLTCS
>PCBt_1660
SGGGCRTLSCCPGLTCSGPQ
>PCBt_1661
SGGGCRTLSCCPGLTCSGPQQAPI
>PCBt_1662
SGGGCRTLSCCPGLTCSGPQQAPICH
>PCBt_1663
SGHCFNAAC
>PCBt_1664
SGHCFNAACY
>PCBt_1665
SGHCFNAACYI
>PCBt_1666
SGKLMYILQ
>PCBt_1667
SGKLMYILQS
>PCBt_1668
SGKLMYILQSQ
>PCBt_1669
SGKPPICSDQ
>PCBt_1670
SGLDCR
>PCBt_1671
SGLVGNLDKIGS
>PCBt_1672
SGPQQAPICH
>PCBt_1673
SICQPPPVCECCA
>PCBt_1674
SILATCQLFDYGGCRGNENRFE
>PCBt_1675
SKFNEGNKSPFDAEGGF
>PCBt_1676
SKFNEGNKSPFDAEGGFGN
>PCBt_1677
SKFNEGNKSPFDAEGGFGNFMN
>PCBt_1678
SKLQEFFR
>PCBt_1679
SKLSVHFDLQR
>PCBt_1680
SKVVCVCG
>PCBt_1681
SKYNVAAF
>PCBt_1682
SLCCPEDRWC
>PCBt_1683
SLCCPEDRWCC
>PCBt_1684
SLFHSMY
>PCBt_1685
SLFHSMYSDLVPCMDYFLQTRH
>PCBt_1686
SLLKCVSSH
>PCBt_1687
SLLKCVSSHCCPTTDGC
>PCBt_1688
SLREGLEN
>PCBt_1689
SLVGNLGNIGNMAAGVCCSFTKSCCSEP
>PCBt_1690
SMQRYYFDVT
>PCBt_1691
SMQRYYFDVTSY
>PCBt_1692
SMQRYYFDVTSYNCK
>PCBt_1693
SMYSDLVPCMDYFLQTRH
>PCBt_1694
SNCCGYLCCFYDKCVVTAIGCGHY
>PCBt_1695
SNCCSNLCILK
>PCBt_1696
SNCCSNLCILKKDGNPVCRDS
>PCBt_1697
SNFRLP
>PCBt_1698
SNFRLPLV
>PCBt_1699
SNFRLPLVR
>PCBt_1700
SNLCILK
>PCBt_1701
SNLCILKK
>PCBt_1702
SNLCILKKDGNPVCR
>PCBt_1703
SNLCILKKDGNPVCRDS
>PCBt_1704
SNNLPFANMDSAATDLGNFEPSAENEDGKF
>PCBt_1705
SNRIALTV
>PCBt_1706
SPFDAEGGFGNFM
>PCBt_1707
SPFDAEGGFGNFMNF
>PCBt_1708
SPFDAEGGFGNFMNFMKEN
>PCBt_1709
SPFDAEGGFGNFMNFMKENSN
>PCBt_1710
SPFDAEGGFGNFMNFMKENSNN
>PCBt_1711
SPWFDPVR
>PCBt_1712
SPWFDPVRA
>PCBt_1713
SQHSPDAKDVQTHQINT
>PCBt_1714
SQNKWSKY
>PCBt_1715
SQSGCPWKPWCG
>PCBt_1716
SRDCRVCIPCCPN
>PCBt_1717
SRLTICYN
>PCBt_1718
SRLTICYNQ
>PCBt_1719
SRNCAVCIPC
>PCBt_1720
SRPWSKVVCVC
>PCBt_1721
SSCCGTCNVHRNSCV
>PCBt_1722
SSCCSGACLDYGGLGVGACR
>PCBt_1723
SSCGYVGQPCCIVP
>PCBt_1724
SSCGYVGQPCCIVPR
>PCBt_1725
SSCGYVGQPCCIVPRR
>PCBt_1726
SSCGYVGQPCCIVPRRA
>PCBt_1727
SSCLFHHGNQLSECWKQTQDVPC
>PCBt_1728
SSCNPPCIPPK
>PCBt_1729
SSCNPPCIPPKI
>PCBt_1730
SSCNPPCIPPKIC
>PCBt_1731
SSCNPPCIPPKICR
>PCBt_1732
SSCNPPCIPPKICRL
>PCBt_1733
SSCNPPCIPPKICRLD
>PCBt_1734
SSCNPPCIPPKICRLDVCDNYN
>PCBt_1735
SSCNTCYSAQCTAM
>PCBt_1736
SSEQHPLFDPVKR
>PCBt_1737
SSEQHPLFDPVKRCC
>PCBt_1738
SSGACCAYPPCFEAYPER
>PCBt_1739
SSGACCAYPPCFEAYPERCL
>PCBt_1740
STDDNGKDRLTQMIR
>PCBt_1741
STDDNGKDRLTQMIRI
>PCBt_1742
STDDNGKDRLTQMIRIL
>PCBt_1743
STDDNGKDRLTQMIRILK
>PCBt_1744
STDKNIKL
>PCBt_1745
STIKIYVCDC
>PCBt_1746
STPLEDKDLYCGR
>PCBt_1747
STSASTADCVENR
>PCBt_1748
STTKLFM
>PCBt_1749
STYCPSECNACFTAK
>PCBt_1750
STYNVGAFK
>PCBt_1751
SVCQPPPVCTC
>PCBt_1752
SVCQPPPVCTCC
>PCBt_1753
SVCQPPPVCTCCA
>PCBt_1754
SVPDVCFQPVVVGPC
>PCBt_1755
SVPDVCFQPVVVGPCR
>PCBt_1756
SVPDVCFQPVVVGPCRG
>PCBt_1757
SVPDVCFQPVVVGPCRGK
>PCBt_1758
SVPDVCFQPVVVGPCRGKFPH
>PCBt_1759
SWIYH
>PCBt_1760
SWIYHVR
>PCBt_1761
SWIYHVRP
>PCBt_1762
SWIYHVRPH
>PCBt_1763
SWIYHVRPHY
>PCBt_1764
SWIYHVRPHYS
>PCBt_1765
SWIYHVRPHYSA
>PCBt_1766
SWIYHVRPHYSAN
>PCBt_1767
SWIYHVRPHYSANT
>PCBt_1768
SWIYHVRPHYSANTL
>PCBt_1769
SWIYHVRPHYSANTLW
>PCBt_1770
SWIYHVRPHYSANTLWS
>PCBt_1771
SWIYHVRPHYSANTLWSL
>PCBt_1772
SWIYHVRPHYSANTLWSLV
>PCBt_1773
SWKICPP
>PCBt_1774
SYLCLQGH
>PCBt_1775
SYLCLQGHG
>PCBt_1776
SYPPCIASNPK
>PCBt_1777
SYPQNKWSTYNVGAFK
>PCBt_1778
SYSQNKWS
>PCBt_1779
SYSQNKWSK
>PCBt_1780
SYTQNKWS
>PCBt_1781
SYTQNKWSK
>PCBt_1782
TACRMPPCTCCA
>PCBt_1783
TAIGCGHY
>PCBt_1784
TCCAEP
>PCBt_1785
TCEYPWR
>PCBt_1786
TCEYPWRGILG
>PCBt_1787
TCEYPWRGILGY
>PCBt_1788
TCMPCCW
>PCBt_1789
TCMPCCWR
>PCBt_1790
TCQLFDYGGCR
>PCBt_1791
TCQLFDYGGCRGNENR
>PCBt_1792
TCQLFDYGGCRGNENRFEKMDACLYTCEYPWR
>PCBt_1793
TCSGPQQAPICH
>PCBt_1794
TCYSAQCTAM
>PCBt_1795
TDDNGKDRLTQMIRIL
>PCBt_1796
TDLGNFEPSAENEDGKF
>PCBt_1797
TDLGNFEPSAENEDGKFRFFDKQQ
>PCBt_1798
TFQYTGCGGNR
>PCBt_1799
TFQYTGCGGNRN
>PCBt_1800
TFQYTGCGGNRNN
>PCBt_1801
TGDTWWYCDR
>PCBt_1802
TGDTWWYCDRCVA
>PCBt_1803
TGDTWWYCDRCVAR
>PCBt_1804
TGDTWWYCDRCVARN
>PCBt_1805
TGDTWWYCDRCVARNC
>PCBt_1806
TGDTWWYCDRCVARNCN
>PCBt_1807
TGVCDKDKVEGTGNLNLTRY
>PCBt_1808
THFLGGR
>PCBt_1809
TINGEPKCREFNCE
>PCBt_1810
TKADVPLTSLNDNAKR
>PCBt_1811
TKDDVALASFYDNAKR
>PCBt_1812
TLFRSLYKRTNCGEACLKDEQCVGACQICVPSQLKCL
>PCBt_1813
TLQILR
>PCBt_1814
TLQMLR
>PCBt_1815
TLSCCPGLT
>PCBt_1816
TLSCCPGLTC
>PCBt_1817
TLSCCPGLTCS
>PCBt_1818
TLSCCPGLTCSGPQ
>PCBt_1819
TLSCCPGLTCSGPQQ
>PCBt_1820
TLSCCPGLTCSGPQQAPICH
>PCBt_1821
TLVDCGGVQCEFGCCETIN
>PCBt_1822
TLVDCGGVQCEFGCCETINGQER
>PCBt_1823
TLVDCGGVQCEFGCCETINGQERCR
>PCBt_1824
TLVDCGGVQCEFGCCETINGQERCREIN
>PCBt_1825
TLVDCGGVQCEFGCCETINGQERCREINCH
>PCBt_1826
TMGCIPCC
>PCBt_1827
TMGCIPCCYY
>PCBt_1828
TNCGEACLK
>PCBt_1829
TNCGEACLKDEQCVGACQICVPSQLK
>PCBt_1830
TNCGEACLKDEQCVGACQICVPSQLKCL
>PCBt_1831
TNCGETCLK
>PCBt_1832
TNCGETCLKD
>PCBt_1833
TNCGETCLKDEQCVGAC
>PCBt_1834
TNCGETCLKDEQCVGACQICVPSQLK
>PCBt_1835
TNCGETCLKDEQCVGACQICVPSQLKCL
>PCBt_1836
TNRCPGGAGCF
>PCBt_1837
TNRCPGGAGCFYY
>PCBt_1838
TNRCPGGAGCFYYIYNP
>PCBt_1839
TQHMCYILLSEN
>PCBt_1840
TRPDCQSGY
>PCBt_1841
TRPDCQSGYKCDTS
>PCBt_1842
TSNCCSNLCILKKDGNPVCRDS
>PCBt_1843
TSWSCVGKPDGTACCR
>PCBt_1844
VAAFKEK
>PCBt_1845
VAAFKEKSLFHS
>PCBt_1846
VAAFKEKSLFHSMYSDLVPCMDYFLQTRH
>PCBt_1847
VADDCCVGKVG
>PCBt_1848
VADDCCVGKVGTCC
>PCBt_1849
VADDVEADRDTD
>PCBt_1850
VAMCVR
>PCBt_1851
VAQPKTKDDVALASFYDNA
>PCBt_1852
VAQPKTKDDVALASFYDNAK
>PCBt_1853
VAQPKTKDDVALASFYDNAKR
>PCBt_1854
VCCSFTK
>PCBt_1855
VCCSFTKSCCSE
>PCBt_1856
VCCSFTKSCCSEP
>PCBt_1857
VCCSITKSCCSEP
>PCBt_1858
VCFQPVVVGPC
>PCBt_1859
VCFQPVVVGPCR
>PCBt_1860
VCILPAITGPC
>PCBt_1861
VCILPAITGPCK
>PCBt_1862
VCIPCCPH
>PCBt_1863
VCNDCSCCVLH
>PCBt_1864
VCQPPPVCTC
>PCBt_1865
VCQPPPVCTCCA
>PCBt_1866
VDCGGVQCEFGCCETINGQERCREINCH
>PCBt_1867
VDCQISR
>PCBt_1868
VDCQISRGN
>PCBt_1869
VENKQDLNP
>PCBt_1870
VGACQICVPSQLK
>PCBt_1871
VGNLDKIGSM
>PCBt_1872
VGNLDKIGSMA
>PCBt_1873
VGNLDKIGSMAADIC
>PCBt_1874
VGNLDKIGSMAADICCSMTKTCCAE
>PCBt_1875
VGNLDKIGSMAADICCSMTKTCCAEP
>PCBt_1876
VGNLGNIGNMAAGV
>PCBt_1877
VGNLGNIGNMAAGVCCSFTKSCCSE
>PCBt_1878
VGNLGNIGNMAAGVCCSFTKSCCSEP
>PCBt_1879
VGNLGNIGNMAAGVCCSITKSCCS
>PCBt_1880
VGNLGNIGNMAAGVCCSITKSCCSEP
>PCBt_1881
VHQCCDACMI
>PCBt_1882
VHQCCDACMIR
>PCBt_1883
VHQCCDACMIRS
>PCBt_1884
VILLSALR
>PCBt_1885
VKCIELYEP
>PCBt_1886
VKQYAAKRLS
>PCBt_1887
VKSYLCLQGH
>PCBt_1888
VLLNLVVLT
>PCBt_1889
VLLNVCILPA
>PCBt_1890
VNPWFDPVKR
>PCBt_1891
VPAEHIME
>PCBt_1892
VPLDGDQPADRHAERMKY
>PCBt_1893
VPLDGDQPADRHAERMKYM
>PCBt_1894
VPLDGDQPADRHAERMKYML
>PCBt_1895
VPLLLFHLTQ
>PCBt_1896
VPMDGDQPADLPALR
>PCBt_1897
VPMDGDQPADLPALRMQ
>PCBt_1898
VPMDGDQPADLPALRMQDFAPEHSPWFDPV
>PCBt_1899
VPSQLKCL
>PCBt_1900
VPVCSWK
>PCBt_1901
VPVCSWKICPP
>PCBt_1902
VQPKTKNSMTLASLRDFA
>PCBt_1903
VRPHYSAN
>PCBt_1904
VRPHYSANT
>PCBt_1905
VRPHYSANTL
>PCBt_1906
VRPHYSANTLW
>PCBt_1907
VRPHYSANTLWS
>PCBt_1908
VRPHYSANTLWSL
>PCBt_1909
VRPHYSANTLWSLV
>PCBt_1910
VTAIGCGHY
>PCBt_1911
VVTAIGCGH
>PCBt_1912
VVTAIGCGHY
>PCBt_1913
VWCDWEWCYGDCH
>PCBt_1914
VWCDWEWCYGDCHC
>PCBt_1915
VWCDWEWCYGDCHCF
>PCBt_1916
VWCDWEWCYGDCHCFD
>PCBt_1917
VWPVCNDCSCCVLH
>PCBt_1918
VYILLVLLP
>PCBt_1919
WAKSLC
>PCBt_1920
WAKSLCCPEDRWCC
>PCBt_1921
WCCPNGPR
>PCBt_1922
WCCPNGPRF
>PCBt_1923
WCCPNGPRFC
>PCBt_1924
WCCPNGPRFCC
>PCBt_1925
WCCPNGPRFCCP
>PCBt_1926
WCCPNGPRM
>PCBt_1927
WCCPNGPRMC
>PCBt_1928
WCCPNGPRMCC
>PCBt_1929
WCCPNGPRMCCP
>PCBt_1930
WCDWEWCYGDCHC
>PCBt_1931
WEWCYGDCHC
>PCBt_1932
WFDPVR
>PCBt_1933
WIAPEWVVQR
>PCBt_1934
WIYHVR
>PCBt_1935
WIYHVRP
>PCBt_1936
WIYHVRPH
>PCBt_1937
WIYHVRPHY
>PCBt_1938
WIYHVRPHYS
>PCBt_1939
WIYHVRPHYSA
>PCBt_1940
WIYHVRPHYSAN
>PCBt_1941
WIYHVRPHYSANT
>PCBt_1942
WIYHVRPHYSANTL
>PCBt_1943
WIYHVRPHYSANTLW
>PCBt_1944
WIYHVRPHYSANTLWS
>PCBt_1945
WIYHVRPHYSANTLWSL
>PCBt_1946
WIYHVRPHYSANTLWSLV
>PCBt_1947
WKICPP
>PCBt_1948
WKPMSLFKSLD
>PCBt_1949
WKQMTLFRSLY
>PCBt_1950
WQQMCIR
>PCBt_1951
WQQMCIRT
>PCBt_1952
WQQMCIRTG
>PCBt_1953
WRTLVDC
>PCBt_1954
WRTLVDCG
>PCBt_1955
WRTLVDCGGVQC
>PCBt_1956
WRTLVDCGGVQCEF
>PCBt_1957
WRTLVDCGGVQCEFG
>PCBt_1958
WRTLVDCGGVQCEFGC
>PCBt_1959
WRTLVDCGGVQCEFGCCETINGQER
>PCBt_1960
WRTLVDCGGVQCEFGCCETINGQERCREINCH
>PCBt_1961
WSTYNVGAFK
>PCBt_1962
WTSNCCSNLCILK
>PCBt_1963
WTSNCCSNLCILKKDGNPVCRDS
>PCBt_1964
WWKPMSLFKSLD
>PCBt_1965
WYHSSDGSGCQSFQ
>PCBt_1966
WYYNQGNVACQ
>PCBt_1967
WYYNQGNVACQTF
>PCBt_1968
WYYNQGNVACQTFQYTGCGGNR
>PCBt_1969
YAENKQDLNPDERMKF
>PCBt_1970
YAENKQDLNPDERMKFKLHNLGQ
>PCBt_1971
YCGGGLCCR
>PCBt_1972
YCGSGLCCR
>PCBt_1973
YCHGDLNCNN
>PCBt_1974
YCHGDLNCNNVA
>PCBt_1975
YCHGDLNCNNVAM
>PCBt_1976
YCHGDLNCNNVAMCV
>PCBt_1977
YCHGDLNCNNVAMCVR
>PCBt_1978
YCPSECNACFTAKCTAM
>PCBt_1979
YCQGLTCQVV
>PCBt_1980
YDFQCCLSK
>PCBt_1981
YDFQCCLSKC
>PCBt_1982
YDFQCCLSKCC
>PCBt_1983
YDFQCCLSKCCR
>PCBt_1984
YDFQCCLSKCCRG
>PCBt_1985
YDKCVVTAIGC
>PCBt_1986
YDKCVVTAIGCGHY
>PCBt_1987
YDRLRAMNPWFDPIK
>PCBt_1988
YDRLRAMNPWFDPIKRC
>PCBt_1989
YFDVTSYNCK
>PCBt_1990
YFDVTSYNCKTF
>PCBt_1991
YFLLIRH
>PCBt_1992
YFLQTR
>PCBt_1993
YFLQTRH
>PCBt_1994
YGALKRPA
>PCBt_1995
YGDGDRQAMDRDRTAGEA
>PCBt_1996
YGDGDRQAMDRDRTAGEARSAPR
>PCBt_1997
YGGLGVGACR
>PCBt_1998
YGHSSCCSGACLDYGGLGVGAC
>PCBt_1999
YGHSSCCSGACLDYGGLGVGACR
>PCBt_2000
YHVRPH
>PCBt_2001
YHVRPHY
>PCBt_2002
YHVRPHYS
>PCBt_2003
YHVRPHYSA
>PCBt_2004
YHVRPHYSAN
>PCBt_2005
YHVRPHYSANT
>PCBt_2006
YHVRPHYSANTL
>PCBt_2007
YHVRPHYSANTLW
>PCBt_2008
YHVRPHYSANTLWS
>PCBt_2009
YHVRPHYSANTLWSL
>PCBt_2010
YHVRPHYSANTLWSLV
>PCBt_2011
YLCLQGH
>PCBt_2012
YLCLQGHG
>PCBt_2013
YNVAAFK
>PCBt_2014
YNVAAFKEK
>PCBt_2015
YNVAAFKEKS
>PCBt_2016
YNVAAFKEKSLFH
>PCBt_2017
YNVAAFKEKSLFHS
>PCBt_2018
YPGGVSGK
>PCBt_2019
YPGGVSGKLM
>PCBt_2020
YPGGVSGKLMH
>PCBt_2021
YPGGVSGKLMHIL
>PCBt_2022
YPGGVSGKLMHILQ
>PCBt_2023
YPGGVSGKLMHILQS
>PCBt_2024
YPIGASGK
>PCBt_2025
YPIGASGKL
>PCBt_2026
YPIGASGKLM
>PCBt_2027
YPIGASGKLMY
>PCBt_2028
YPIGASGKLMYIL
>PCBt_2029
YPIGASGKLMYILQ
>PCBt_2030
YPIGASGKLMYILQS
>PCBt_2031
YPIGASGKLMYILQSQ
>PCBt_2032
YPPCFEAYPERCL
>PCBt_2033
YPQKRDGAPADTANLQPFNQ
>PCBt_2034
YSDLVPCMDYFLQTRH
>PCBt_2035
YSQNKW
>PCBt_2036
YSQNKWS
>PCBt_2037
YSQNKWSKY
>PCBt_2038
YSSCCGTCNVHRNSCV
>PCBt_2039
YTCEYPWRGILGY
>PCBt_2040
YTQNKWS
>PCBt_2041
YTQNKWSKY
>PCBt_2042
YVENIQDLNPDERMEFILHALGQ
>PCBt_2043
YVENKQDFNPDERRRCCSLSICQPPPVCECCA
>PCBt_2044
YVGQPCCIVPR
>PCBt_2045
YWAKSL
>PCBt_2046
YWAKSLC
>PCBt_2047
YWAKSLCCPEDRWCC
>PCBt_2048
YYFDVTSYNCK
>PCBt_2049
YYFDVTSYNCKTF
