# Supplementary material for: The first Conus genome assembly reveals a primary genetic central dogma of conopeptides in C. betulinus
Source: Cell Discov. 2021 Feb 23;7:11. doi: 10.1038/s41421-021-00244-7 (PMC7900195; doi:10.1038/s41421-021-00244-7)
Supplement: Supplementary file 10 — Table S15 [file 41421_2021_244_MOESM10_ESM.xlsx]

## Sheet: Sheet1
Table S15. A total of 2,474 detected venom conopeptides with PTMs
Pep_ID	Peptide	Ion score	PSM FDR	Modification	Group_Primary_Protein
P0716.1	GGCCSHPACGVNHPEL	46.77	0.000129382	☆7P;△15E	Bt001
P0716.2	GGCCSHPACGVNHPEL	61.14	4.18407e-05	☆7P;☆14P;△15E	Bt001
P0667	FTSDRASDGGNAAAKASDLIAQTIR	42.5	0.00203849	-	Bt002
P0717	GGCCSYPACSVEHQDLCD	19.52	0.0173114	☆7P	Bt002
P1097	LIAQTIRG	20.75	0.0281867	-	Bt002
P0059	AISSGACCAYPPCFEAYPER	54.01	1.60863e-05	-	CONOT006(Bt003)
P0060.1	AISSGACCAYPPCFEAYPERCL	26.16	0.0384944	☆11P	CONOT006(Bt003)
P0060.2	AISSGACCAYPPCFEAYPERCL	60.41	5.91444e-06	-	CONOT006(Bt003)
P0060.3	AISSGACCAYPPCFEAYPERCL	89.68	5.68374e-08	☆18P	CONOT006(Bt003)
P0060.4	AISSGACCAYPPCFEAYPERCL	83.24	3.0636e-07	☆12P	CONOT006(Bt003)
P0100	AYPERCL	33.62	0.0258751	-	CONOT006(Bt003)
P0101	AYPPCFEAYPER	78.72	6.03976e-06	-	CONOT006(Bt003)
P0102	AYPPCFEAYPERCL	61.65	3.97695e-05	-	CONOT006(Bt003)
P0114	CAYPPCFEAYPER	22.16	0.0352718	-	CONOT006(Bt003)
P0115.1	CAYPPCFEAYPERCL	37.22	0.000863001	☆11P	CONOT006(Bt003)
P0115.2	CAYPPCFEAYPERCL	78.08	2.24059e-07	-	CONOT006(Bt003)
P0119	CCAYPPCFEAYPERCL	71.18	3.25027e-06	-	CONOT006(Bt003)
P0589	FEAYPERCL	31.21	0.00261107	-	CONOT006(Bt003)
P0671	GACCAYPPCFEAYPER	54.78	8.84874e-05	-	CONOT006(Bt003)
P0672	GACCAYPPCFEAYPERCL	43	0.00134318	-	CONOT006(Bt003)
P0908	IARAISSGACCAYPPCFEAYPERCL	63.9	2.27726e-05	-	CONOT006(Bt003)
P0944	ISSGACCAYPPCFEAYPER	33.96	0.00962289	-	CONOT006(Bt003)
P0945.1	ISSGACCAYPPCFEAYPERCL	33.73	0.0178777	☆10P	CONOT006(Bt003)
P0945.2	ISSGACCAYPPCFEAYPERCL	35.26	0.0220559	-	CONOT006(Bt003)
P1261	NAAAKASNRIARAISSGACCAYPPCFEAYPERCL	25.53	0.011056	★5K	CONOT006(Bt003)
P1412	PPCFEAYPERCL	37.4	0.00143756	-	CONOT006(Bt003)
P1647	SGACCAYPPCFEAYPER	38.69	0.00073688	-	CONOT006(Bt003)
P1648	SGACCAYPPCFEAYPERCL	43.17	0.000260252	-	CONOT006(Bt003)
P1738	SSGACCAYPPCFEAYPER	55.51	8.0561e-05	-	CONOT006(Bt003)
P1739	SSGACCAYPPCFEAYPERCL	66.1	7.31503e-06	-	CONOT006(Bt003)
P2032	YPPCFEAYPERCL	80.74	7.75868e-08	-	CONOT006(Bt003)
P0079	ASNRIALT	65.27	5.08155e-06	-	Bt004
P0080	ASNRIALTV	100.3	3.22439e-09	-	Bt004
P0082	ATCCNYPPC	35.76	0.00136712	-	Bt004
P1705	SNRIALTV	42.69	0.00315964	-	Bt004
P1415	PPCRVNNMEHCPA	36.73	0.00841866	-	CONOT003(Bt005)
P0718	GGCCSYPPCIASNPK	43.32	0.00355242	☆7P	Bt007
P1776	SYPPCIASNPK	55.24	0.000234145	☆3P	Bt007
P0926	IIKLGVP	33.69	0.0382883	-	Bt010
P0028	ADATALKPEPIL	49.49	0.000652833	☆10P	Bt013
P0065	ALKPEPIL	31.04	0.0486001	☆6P	Bt013
P0405.1	DATALKPEPIL	34.29	0.0231814	☆9P	Bt013
P0405.2	DATALKPEPIL	36.43	0.0126382	-	Bt013
P0406	DATALKPEPILLQ	60.73	5.61265e-05	☆9P	Bt013
P0407.1	DATALKPEPILLQKS	33.09	0.0416044	☆7P;☆9P	Bt013
P0407.2	DATALKPEPILLQKS	38.63	0.0153196	☆9P	Bt013
P0407.3	DATALKPEPILLQKS	66.53	8.41523e-06	-	Bt013
P0408.1	DATALKPEPILLQKSAA	65.88	6.22325e-06	☆9P	Bt013
P0408.2	DATALKPEPILLQKSAA	43.52	0.000157844	-	Bt013
P0439	DDNGKDRLTQMIRIL	57.27	5.42811e-05	-	Bt013
P0485	DNGKDRLTQMIRIL	66.92	6.49643e-05	-	Bt013
P0491	DRLTQMIRIL	60.25	0.000256029	-	Bt013
P1012.1	KPEPILLQKS	40.54	0.0248455	-	Bt013
P1012.2	KPEPILLQKS	48.41	0.00767782	☆4P	Bt013
P1013	KPEPILLQKSAA	49.98	0.000500299	☆4P	Bt013
P1025	KSAARSTDDNGKDRLTQMIRIL	49.65	5.04026e-05	-	Bt013
P1045	LADATALKPEPIL	98.75	7.3277e-09	☆11P	Bt013
P1046	LADATALKPEPILLQKSAA	98.65	6.12903e-08	☆11P	Bt013
P1105	LKPEPILLQ	93.06	2.67422e-08	☆3P	Bt013
P1106	LKPEPILLQKS	152.86	4.02439e-14	☆5P	Bt013
P1536.1	RLADATALKPEPI	30.32	0.0219236	◇11E;☆12P	Bt013
P1536.2	RLADATALKPEPI	48.82	0.000403501	☆10P;◇11E	Bt013
P1537.1	RLADATALKPEPIL	40.63	0.000756847	-	Bt013
P1537.2	RLADATALKPEPIL	48.12	0.000119482	☆10P;☆12P	Bt013
P1537.3	RLADATALKPEPIL	41.22	0.00069846	☆12P	Bt013
P1538	RLADATALKPEPILL	49.92	8.35245e-05	☆12P	Bt013
P1539.1	RLADATALKPEPILLQ	31.97	0.00501911	-	Bt013
P1539.2	RLADATALKPEPILLQ	46.04	0.000159287	☆12P	Bt013
P1539.3	RLADATALKPEPILLQ	41.75	0.000701761	☆10P	Bt013
P1540	RLADATALKPEPILLQK	49.96	0.000131203	☆12P	Bt013
P1541.1	RLADATALKPEPILLQKS	53.73	6.07928e-05	-	Bt013
P1541.2	RLADATALKPEPILLQKS	55.2	4.68093e-05	☆12P	Bt013
P1542.1	RLADATALKPEPILLQKSA	32.72	0.0099429	☆12P	Bt013
P1542.2	RLADATALKPEPILLQKSA	51.25	0.000153353	☆10P	Bt013
P1543.1	RLADATALKPEPILLQKSAA	54.53	8.42166e-05	☆10P;☆12P	Bt013
P1543.2	RLADATALKPEPILLQKSAA	46.45	0.00055597	-	Bt013
P1543.3	RLADATALKPEPILLQKSAA	34.27	0.0122147	☆12P	Bt013
P1543.4	RLADATALKPEPILLQKSAA	90.74	4.92929e-08	☆10P	Bt013
P1543.5	RLADATALKPEPILLQKSAA	46.39	0.00177607	★9K	Bt013
P1740	STDDNGKDRLTQMIR	91.34	5.56394e-08	-	Bt013
P1741	STDDNGKDRLTQMIRI	63.77	3.24684e-05	-	Bt013
P1742	STDDNGKDRLTQMIRIL	52.97	0.000401206	-	Bt013
P1743	STDDNGKDRLTQMIRILK	33.38	0.00158423	-	Bt013
P1795	TDDNGKDRLTQMIRIL	22.59	0.0192783	-	Bt013
P0409	DATALKPEPVL	25.79	0.00724991	☆9P	Bt015
P0410	DATALKPEPVLLQKS	77.57	3.4472e-07	☆9P	Bt015
P0411	DATALKPEPVLLQKSAA	23.88	0.0067528	☆9P	Bt015
P1047	LADATALKPEPVL	43.93	0.000206334	☆11P	Bt015
P1544.1	RLADATALKPEPVL	19.49	0.0258659	◆13V	Bt015
P1544.2	RLADATALKPEPVL	50.1	0.000429984	☆10P;◆13V	Bt015
P1544.3	RLADATALKPEPVL	44.71	0.000380323	☆12P	Bt015
P1545	RLADATALKPEPVLLQ	52.79	7.12753e-05	☆10P	Bt015
P1546.1	RLADATALKPEPVLLQKSAA	67.43	1.01292e-05	☆12P	Bt015
P1546.2	RLADATALKPEPVLLQKSAA	26.4	0.04765	☆10P;☆12P	Bt015
P0034	AENEDGKFRFFDKQQ	42.82	0.00255191	-	Bt018
P0045.1	AFPNMQGMQGMPGMAGGQFLPFNPNLGIGY	43.09	0.00241281	-	Bt018
P0045.2	AFPNMQGMQGMPGMAGGQFLPFNPNLGIGY	24.2	0.0115958	☆12P	Bt018
P0045.3	AFPNMQGMQGMPGMAGGQFLPFNPNLGIGY	36.15	0.00239021	☆21P	Bt018
P0046	AGGQFLPFNPNLGIGY	43.86	0.00158909	-	Bt018
P0085	ATDLGNFEPSAENEDGKF	54.58	0.000279541	-	Bt018
P0086.1	ATDLGNFEPSAENEDGKFRFFDKQQ	44.42	0.00154683	-	Bt018
P0086.2	ATDLGNFEPSAENEDGKFRFFDKQQ	26.89	0.0313106	☆9P	Bt018
P0404	DAEGGFGNFMNFMKENSNN	31.38	0.0284198	-	Bt018
P0466	DGKFRFFDKQQ	21.25	0.0131231	-	Bt018
P0474	DLGNFEPSAENEDGKF	42.16	0.000100342	-	Bt018
P0475.1	DLGNFEPSAENEDGKFRFFDKQQ	33	0.00390926	☆7P	Bt018
P0475.2	DLGNFEPSAENEDGKFRFFDKQQ	16.85	0.0268499	-	Bt018
P0492	DSAATDLGNFEPSAENEDGKFRFFDKQQ	55.97	3.31338e-05	-	Bt018
P0532	EDGKFRFF	33.32	0.026003	-	Bt018
P0533.1	EDGKFRFFDKQQ	97.86	1.4183e-08	-	Bt018
P0533.2	EDGKFRFFDKQQ	47.28	0.0043007	◇1E	Bt018
P0548	EGNKSPFDAEGGFGN	44.95	0.00710475	-	Bt018
P0549	EGNKSPFDAEGGFGNF	40.77	0.0038987	-	Bt018
P0550	EGNKSPFDAEGGFGNFM	46.02	0.000128768	-	Bt018
P0551	EGNKSPFDAEGGFGNFMN	45.15	0.000197042	-	Bt018
P0552	EGNKSPFDAEGGFGNFMNF	42.34	0.00126024	-	Bt018
P0581	FDAEGGFGNFMN	23.8	0.0256375	-	Bt018
P0582	FDAEGGFGNFMNF	31.58	0.00597721	-	Bt018
P0583	FDAEGGFGNFMNFMKE	47.24	0.000263375	-	Bt018
P0584	FDAEGGFGNFMNFMKENS	64.73	5.68705e-06	-	Bt018
P0585	FDAEGGFGNFMNFMKENSN	30.03	0.0173795	-	Bt018
P0586	FDAEGGFGNFMNFMKENSNN	80.66	2.29786e-07	-	Bt018
P0587.1	FDAEGGFGNFMNFMKENSNNLP	103.13	2.1791e-09	◇16E	Bt018
P0587.2	FDAEGGFGNFMNFMKENSNNLP	31.21	0.00976314	-	Bt018
P0590.1	FEPSAENEDGKFRFFDKQQ	53.08	0.00010136	☆3P	Bt018
P0590.2	FEPSAENEDGKFRFFDKQQ	18.99	0.0479494	-	Bt018
P0591	FFDKQQ	60.22	1.07418e-05	-	Bt018
P0596	FGNFMNFMKE	74.87	8.99309e-07	-	Bt018
P0597	FGNFMNFMKEN	37.14	0.000937005	-	Bt018
P0598	FGNFMNFMKENSN	100.62	1.30651e-08	-	Bt018
P0599	FGNFMNFMKENSNN	73.57	2.12299e-06	-	Bt018
P0600	FGNFMNFMKENSNNL	47.05	0.000421112	-	Bt018
P0601	FGNFMNFMKENSNNLP	79.09	9.27911e-07	-	Bt018
P0619	FMKENSNNLP	36.98	0.00452008	-	Bt018
P0620	FMKENSNNLPFAN	26.06	0.0148645	-	Bt018
P0621.1	FMKENSNNLPFANMDSAATDL	25.45	0.0446184	-	Bt018
P0621.2	FMKENSNNLPFANMDSAATDL	44.74	0.00094678	◇4E	Bt018
P0622	FMKENSNNLPFANMDSAATDLGN	34.1	0.00488252	-	Bt018
P0623	FMNFMKEN	61.21	1.73315e-05	-	Bt018
P0624	FMNFMKENSN	60.01	1.84076e-05	-	Bt018
P0625	FMNFMKENSNN	51.9	0.000178523	-	Bt018
P0626.1	FMNFMKENSNNLP	88.5	4.12461e-08	★6K;◇7E	Bt018
P0626.2	FMNFMKENSNNLP	54.85	2.73329e-05	-	Bt018
P0627	FMNFMKENSNNLPFANMDSAATDLGN	39.57	0.0011096	-	Bt018
P0628	FNEGNKSPF	64.88	6.53425e-06	-	Bt018
P0629	FNEGNKSPFD	86.26	8.4345e-08	-	Bt018
P0630	FNEGNKSPFDAE	51.81	2.70261e-05	-	Bt018
P0631	FNEGNKSPFDAEGGF	48.84	7.24925e-05	-	Bt018
P0632	FNEGNKSPFDAEGGFG	31.55	0.0268389	-	Bt018
P0633	FNEGNKSPFDAEGGFGN	43.74	0.0016949	-	Bt018
P0634	FNEGNKSPFDAEGGFGNF	30.06	0.00231776	-	Bt018
P0635	FNEGNKSPFDAEGGFGNFM	28.59	0.00269795	-	Bt018
P0636	FNEGNKSPFDAEGGFGNFMN	44.32	0.000144233	-	Bt018
P0637.1	FNEGNKSPFDAEGGFGNFMNF	43.07	0.000214531	-	Bt018
P0637.2	FNEGNKSPFDAEGGFGNFMNF	35.34	0.0027487	◇3E;★6K	Bt018
P0638	FNEGNKSPFDAEGGFGNFMNFM	38.05	0.00142574	-	Bt018
P0639	FNEGNKSPFDAEGGFGNFMNFMKE	33.92	0.00547437	-	Bt018
P0640.1	FNEGNKSPFDAEGGFGNFMNFMKEN	41.57	0.00345178	-	Bt018
P0640.2	FNEGNKSPFDAEGGFGNFMNFMKEN	44.06	0.000746025	★23K;◇24E	Bt018
P0641	FNEGNKSPFDAEGGFGNFMNFMKENS	37.08	0.00403522	-	Bt018
P0642.1	FNEGNKSPFDAEGGFGNFMNFMKENSN	27.38	0.0269645	-	Bt018
P0642.2	FNEGNKSPFDAEGGFGNFMNFMKENSN	31.48	0.0122684	△3E;☆8P;◇12E	Bt018
P0643.1	FNEGNKSPFDAEGGFGNFMNFMKENSNN	39.06	0.00126649	-	Bt018
P0643.2	FNEGNKSPFDAEGGFGNFMNFMKENSNN	63.19	1.85897e-05	△12E	Bt018
P0643.3	FNEGNKSPFDAEGGFGNFMNFMKENSNN	35.44	0.0229893	◇3E	Bt018
P0644	FNEGNKSPFDAEGGFGNFMNFMKENSNNLP	18.61	0.0351188	-	Bt018
P0645	FNEGNKSPFDAEGGFGNFMNFMKENSNNLPFANMDSAATD	20.06	0.0438894	◇24E	Bt018
P0649	FPNMQGMQGMP	25.81	0.0137771	-	Bt018
P0650	FPNMQGMQGMPGMA	50.59	0.000280224	-	Bt018
P0651	FPNMQGMQGMPGMAGGQ	35.49	0.000903962	-	Bt018
P0656	FRFFDKQQ	37.33	0.00171982	-	Bt018
P0748	GKFRFFDKQQ	75.46	7.08271e-07	-	Bt018
P0772	GMPGMAGGQ	22.29	0.0492818	-	Bt018
P0773	GMQGMPGMAGGQFLP	25.68	0.023254	☆15P	Bt018
P0779	GNKSPFDAEGGFGNFMN	82.5	1.98788e-07	-	Bt018
P0798	GQFLPFNPNLGIGY	50.43	0.000131784	-	Bt018
P0995	KENSNNLP	46.39	0.000536151	-	Bt018
P0996	KENSNNLPFAN	34.03	0.000751197	-	Bt018
P0997	KENSNNLPFANMD	27.32	0.00565327	-	Bt018
P0998	KENSNNLPFANMDSA	33.64	0.00510366	-	Bt018
P0999	KENSNNLPFANMDSAATDL	43.41	0.000855069	-	Bt018
P1000.1	KENSNNLPFANMDSAATDLGN	24.14	0.0146482	-	Bt018
P1000.2	KENSNNLPFANMDSAATDLGN	25.26	0.0190625	★1K;◇2E	Bt018
P1001	KFNEGNKSPFDAEGGFGN	40.34	0.0022239	-	Bt018
P1002	KFNEGNKSPFDAEGGFGNF	41.62	0.000258245	-	Bt018
P1003	KFNEGNKSPFDAEGGFGNFM	22.93	0.0183359	-	Bt018
P1004	KFNEGNKSPFDAEGGFGNFMN	30.49	0.00410921	-	Bt018
P1030	KSPFDAEGGFG	69.12	4.07797e-06	-	Bt018
P1031	KSPFDAEGGFGN	25.91	0.0217981	-	Bt018
P1032	KSPFDAEGGFGNF	33.44	0.0112998	-	Bt018
P1033	KSPFDAEGGFGNFM	31.55	0.0136119	-	Bt018
P1034	KSPFDAEGGFGNFMN	22.3	0.0312087	-	Bt018
P1035	KSPFDAEGGFGNFMNF	20.08	0.0211076	-	Bt018
P1036	KSPFDAEGGFGNFMNFM	77.4	4.82221e-07	-	Bt018
P1037	KSPFDAEGGFGNFMNFMKE	118.15	4.49374e-11	-	Bt018
P1038	KSPFDAEGGFGNFMNFMKEN	27.35	0.00386562	-	Bt018
P1039.1	KSPFDAEGGFGNFMNFMKENSN	27.58	0.026973	-	Bt018
P1039.2	KSPFDAEGGFGNFMNFMKENSN	25.42	0.0344494	★18K;◇19E	Bt018
P1040.1	KSPFDAEGGFGNFMNFMKENSNN	32.28	0.0164158	-	Bt018
P1040.2	KSPFDAEGGFGNFMNFMKENSNN	31.83	0.0192907	◇19E	Bt018
P1041	KSPFDAEGGFGNFMNFMKENSNNLP	40.38	0.000765044	★18K	Bt018
P1143	LPFANMDSAATDL	72.11	3.83563e-06	-	Bt018
P1144	LPFANMDSAATDLGNFEPSAENEDGKF	55.09	0.000199629	-	Bt018
P1145	LPFNPNL	63.53	2.10049e-05	-	Bt018
P1146	LPFNPNLG	51.58	0.000396164	-	Bt018
P1147	LPFNPNLGIGY	25.59	0.0167015	-	Bt018
P1148	LPFNPNLGIGYK	34.35	0.00596834	-	Bt018
P1229.1	MDSAATDLGNFEPSAENEDGKF	35.39	0.00413367	☆13P	Bt018
P1229.2	MDSAATDLGNFEPSAENEDGKF	28.57	0.0285635	-	Bt018
P1230	MDSAATDLGNFEPSAENEDGKFRFFDKQQ	34.51	0.0129209	-	Bt018
P1242	MKENSNNLPFANMDSAATDLGN	36.05	0.0105161	-	Bt018
P1243	MNFMKEN	42.85	0.00213486	-	Bt018
P1246.1	MPGMAGGQFLP	36.37	0.00640122	☆2P	Bt018
P1246.2	MPGMAGGQFLP	50.9	8.98178e-05	-	Bt018
P1276	NEDGKFRFFDKQQ	30.35	0.00964087	-	Bt018
P1277	NEGNKSPFDAEGGF	69.01	2.73815e-06	-	Bt018
P1278	NEGNKSPFDAEGGFG	40.9	0.0019386	-	Bt018
P1279	NEGNKSPFDAEGGFGN	67.42	4.67326e-06	-	Bt018
P1280	NEGNKSPFDAEGGFGNF	41.26	0.000254378	-	Bt018
P1281	NEGNKSPFDAEGGFGNFM	35.74	0.00154678	-	Bt018
P1282	NEGNKSPFDAEGGFGNFMN	54.73	0.000130903	-	Bt018
P1283	NEGNKSPFDAEGGFGNFMNF	43.97	0.0016656	-	Bt018
P1284	NEGNKSPFDAEGGFGNFMNFMKENSN	33.46	0.0096024	-	Bt018
P1285	NEGNKSPFDAEGGFGNFMNFMKENSNN	33.64	0.00263833	-	Bt018
P1288.1	NFEPSAENEDGKFRFFDKQQ	38.95	0.0009997	-	Bt018
P1288.2	NFEPSAENEDGKFRFFDKQQ	28.07	0.0221456	☆4P	Bt018
P1289	NFMKENSNNLP	35.75	0.00562743	-	Bt018
P1302	NKSPFDAEGGFGN	36.52	0.00537053	-	Bt018
P1303	NKSPFDAEGGFGNF	75.25	8.28444e-07	-	Bt018
P1304	NKSPFDAEGGFGNFM	35.26	0.00746118	-	Bt018
P1305	NKSPFDAEGGFGNFMN	27.68	0.0408607	-	Bt018
P1306	NKSPFDAEGGFGNFMNF	39.48	0.00837508	-	Bt018
P1327	NLPFANMDSAATDLGN	32.99	0.038605	-	Bt018
P1328.1	NLPFANMDSAATDLGNFEPSAENEDGKF	32.36	0.0445156	☆3P;☆19P	Bt018
P1328.2	NLPFANMDSAATDLGNFEPSAENEDGKF	69.07	8.70255e-06	-	Bt018
P1328.3	NLPFANMDSAATDLGNFEPSAENEDGKF	47.59	0.0012872	☆19P	Bt018
P1329.1	NLPFANMDSAATDLGNFEPSAENEDGKFRFFDKQQ	44.89	0.00256066	-	Bt018
P1329.2	NLPFANMDSAATDLGNFEPSAENEDGKFRFFDKQQ	32.37	0.0427329	☆19P	Bt018
P1344	NMQGMQGMP	45.75	0.00192237	-	Bt018
P1359	NPNLGIGY	38.26	0.0124947	-	Bt018
P1380	PADTANLQPFNQ	47.06	0.00167664	-	Bt018
P1382	PAFPNMQGMQ	58.72	0.000114269	-	Bt018
P1383	PAFPNMQGMQGMPGMAGGQFLPFNPNLGIGY	45.26	0.00248855	-	Bt018
P1394	PFNPNLGIGY	33.19	0.0391462	-	Bt018
P1395	PFNQGMQAMPAFPNMQGMQGMPGMAGGQ	43.13	0.0175228		Bt018
P1400	PGMAGGQFLP	21.16	0.0214367	-	Bt018
P1401	PGMAGGQFLPFNPNLGIG	30.97	0.0148369	-	Bt018
P1402	PGMAGGQFLPFNPNLGIGY	63.84	7.90986e-06	-	Bt018
P1408	PNLGIGY	35.92	0.00150957	-	Bt018
P1409	PNMQGMQGMPGMA	52.57	0.00114737	-	Bt018
P1437	QFLPFNPNLGIGY	37.42	0.00231852	-	Bt018
P1438	QGMPGMAGGQ	49.08	3.95503e-05	-	Bt018
P1439	QGMPGMAGGQFLP	34.46	0.00116381	-	Bt018
P1441	QHSKFNEGNKSP	26.44	0.0123708	-	Bt018
P1442	QHSKFNEGNKSPF	33.8	0.00270965	-	Bt018
P1443	QHSKFNEGNKSPFD	48.04	9.81477e-05	-	Bt018
P1444	QHSKFNEGNKSPFDAEGGF	37.76	0.00102172	-	Bt018
P1445	QHSKFNEGNKSPFDAEGGFG	25.61	0.0234945	-	Bt018
P1446	QHSKFNEGNKSPFDAEGGFGN	70.32	6.98118e-06	-	Bt018
P1447	QHSKFNEGNKSPFDAEGGFGNF	150.53	8.74494e-14	-	Bt018
P1448	QHSKFNEGNKSPFDAEGGFGNFM	28.31	0.00612418	-	Bt018
P1449.1	QHSKFNEGNKSPFDAEGGFGNFMN	18.61	0.0440707	-	Bt018
P1449.2	QHSKFNEGNKSPFDAEGGFGNFMN	28.7	0.00431668	◇7E;☆12P;△16E	Bt018
P1450	QHSKFNEGNKSPFDAEGGFGNFMNF	27.75	0.0236711	-	Bt018
P1451	QHSKFNEGNKSPFDAEGGFGNFMNFMKE	25.95	0.0368441	-	Bt018
P1452.1	QHSKFNEGNKSPFDAEGGFGNFMNFMKEN	27.1	0.0169636	-	Bt018
P1452.2	QHSKFNEGNKSPFDAEGGFGNFMNFMKEN	30.67	0.00681345	◇28E	Bt018
P1453	QHSKFNEGNKSPFDAEGGFGNFMNFMKENS	23.29	0.0461781	-	Bt018
P1454.1	QHSKFNEGNKSPFDAEGGFGNFMNFMKENSN	40.9	0.00124769	★27K;◇28E	Bt018
P1454.2	QHSKFNEGNKSPFDAEGGFGNFMNFMKENSN	31.45	0.0116015	-	Bt018
P1454.3	QHSKFNEGNKSPFDAEGGFGNFMNFMKENSN	33.92	0.00618401	◇28E	Bt018
P1455	QHSKFNEGNKSPFDAEGGFGNFMNFMKENSNN	35.18	0.0197506	-	Bt018
P1456.1	QHSKFNEGNKSPFDAEGGFGNFMNFMKENSNNLP	48.47	0.000411053	★27K;◇28E	Bt018
P1456.2	QHSKFNEGNKSPFDAEGGFGNFMNFMKENSNNLP	30.87	0.00900311	-	Bt018
P1456.3	QHSKFNEGNKSPFDAEGGFGNFMNFMKENSNNLP	43.72	0.000464958	★27K	Bt018
P1456.4	QHSKFNEGNKSPFDAEGGFGNFMNFMKENSNNLP	103.49	1.5558e-09	◇28E;☆34P	Bt018
P1523	RFFDKQ	38.78	0.0336052	-	Bt018
P1524	RFFDKQQ	37.34	0.0471217	-	Bt018
P1568	RQHSKF	33.11	0.0185688	-	Bt018
P1569	RQHSKFNEGNKSPF	62.29	2.80346e-06	-	Bt018
P1570	RQHSKFNEGNKSPFD	52.68	3.23706e-05	△8E	Bt018
P1571	RQHSKFNEGNKSPFDAE	29.42	0.0292005	-	Bt018
P1572	RQHSKFNEGNKSPFDAEGG	59.49	8.52451e-05	-	Bt018
P1573	RQHSKFNEGNKSPFDAEGGF	38.29	0.0116007	-	Bt018
P1574	RQHSKFNEGNKSPFDAEGGFG	96.06	1.95221e-08	-	Bt018
P1575.1	RQHSKFNEGNKSPFDAEGGFGN	46.64	0.0107908	-	Bt018
P1575.2	RQHSKFNEGNKSPFDAEGGFGN	45.42	0.017262	☆13P	Bt018
P1576	RQHSKFNEGNKSPFDAEGGFGNF	20.46	0.0449749	-	Bt018
P1577.1	RQHSKFNEGNKSPFDAEGGFGNFM	63.16	2.22207e-06	△8E	Bt018
P1577.2	RQHSKFNEGNKSPFDAEGGFGNFM	28.56	0.00996107	-	Bt018
P1578.1	RQHSKFNEGNKSPFDAEGGFGNFMN	85.77	2.06318e-07	△8E	Bt018
P1578.2	RQHSKFNEGNKSPFDAEGGFGNFMN	88.11	9.06292e-08	-	Bt018
P1578.3	RQHSKFNEGNKSPFDAEGGFGNFMN	25.93	0.00421196	☆13P	Bt018
P1579.1	RQHSKFNEGNKSPFDAEGGFGNFMNF	58.8	9.74192e-05	-	Bt018
P1579.2	RQHSKFNEGNKSPFDAEGGFGNFMNF	30.57	0.0015786	△17E	Bt018
P1579.3	RQHSKFNEGNKSPFDAEGGFGNFMNF	48.97	2.72545e-05	△8E	Bt018
P1580	RQHSKFNEGNKSPFDAEGGFGNFMNFMKEN	36.98	0.00119266	△8E	Bt018
P1581.1	RQHSKFNEGNKSPFDAEGGFGNFMNFMKENSN	58	1.92565e-05	△8E	Bt018
P1581.2	RQHSKFNEGNKSPFDAEGGFGNFMNFMKENSN	31.31	0.00229278	-	Bt018
P1582	RQHSKFNEGNKSPFDAEGGFGNFMNFMKENSNN	48.18	0.000125445	-	Bt018
P1583.1	RQHSKFNEGNKSPFDAEGGFGNFMNFMKENSNNLP	71.88	7.16741e-07	△8E;◇29E	Bt018
P1583.2	RQHSKFNEGNKSPFDAEGGFGNFMNFMKENSNNLP	64.91	5.60144e-06	△8E	Bt018
P1603	SAATDLGNFEPSAENEDGKF	71.86	1.30651e-06	-	Bt018
P1604.1	SAATDLGNFEPSAENEDGKFRFFDKQQ	54.53	5.58508e-05	☆11P	Bt018
P1604.2	SAATDLGNFEPSAENEDGKFRFFDKQQ	44.11	0.000853931	-	Bt018
P1675	SKFNEGNKSPFDAEGGF	54.05	8.481e-05	-	Bt018
P1676	SKFNEGNKSPFDAEGGFGN	50.07	8.6101e-05	-	Bt018
P1677	SKFNEGNKSPFDAEGGFGNFMN	43.1	0.000614672	-	Bt018
P1704	SNNLPFANMDSAATDLGNFEPSAENEDGKF	39.68	0.000688938	-	Bt018
P1706	SPFDAEGGFGNFM	76.96	2.81921e-07	-	Bt018
P1707	SPFDAEGGFGNFMNF	22.17	0.0330671	-	Bt018
P1708	SPFDAEGGFGNFMNFMKEN	20.84	0.00824138	-	Bt018
P1709	SPFDAEGGFGNFMNFMKENSN	26.5	0.00694004	-	Bt018
P1710	SPFDAEGGFGNFMNFMKENSNN	53.13	0.000118927	-	Bt018
P1796.1	TDLGNFEPSAENEDGKF	27.34	0.0170664	☆8P	Bt018
P1796.2	TDLGNFEPSAENEDGKF	47.8	0.000218236	-	Bt018
P1797.1	TDLGNFEPSAENEDGKFRFFDKQQ	26.6	0.00711023	☆8P	Bt018
P1797.2	TDLGNFEPSAENEDGKFRFFDKQQ	23.08	0.0364109	-	Bt018
P2033	YPQKRDGAPADTANLQPFNQ	53.12	5.75284e-05	-	Bt018
P0073	APDDVTPQFILRS	47.06	0.000324701	-	Bt020
P0373	CSWKICPP	42.48	0.0010875	-	Bt020
P0559	EVPVCSWK	44.83	0.000151272	-	Bt020
P0560.1	EVPVCSWKICPP	67.05	1.5878e-06	-	Bt020
P0560.2	EVPVCSWKICPP	31.42	0.00537225	◇1E	Bt020
P1421	PVCSWKICPP	108.34	6.22125e-10	-	Bt020
P1773	SWKICPP	65.98	2.66227e-06	-	Bt020
P1900	VPVCSWK	82.5	6.83245e-08	-	Bt020
P1901	VPVCSWKICPP	52.41	8.66916e-05	-	Bt020
P1947	WKICPP	62.69	1.30261e-05	-	Bt020
P0252	CKFAPC	20.67	0.0479941	-	Bt021
P0414	DCLIQR	24.88	0.0209681	-	Bt021
P0493	DSAVCYYR	39.08	0.000988758	-	Bt021
P0542	EECTSRDSAVCYYR	37.37	0.00186896	-	Bt021
P0830	HCFEECTSRDSAVCYYR	37.81	0.00193725	-	Bt021
P0873	HNPGCCPWEFY	122.71	2.62272e-11	-	Bt021
P0874	HNPGCCPWEFYDCLI	87.5	8.93585e-08	-	Bt021
P0875	HNPGCCPWEFYDCLIQ	96.51	4.76868e-09	-	Bt021
P0876	HNPGCCPWEFYDCLIQR	101.23	1.67245e-09	-	Bt021
P0876	HNPGCCPWEFYDCLIQR	96.59	5.55876e-09	☆3P;☆7P	Bt021
P0877	HNPGCCPWEFYDCLIQRM	87.02	5.13406e-08	-	Bt021
P1347	NPGCCPWEFYDCLIQR	59.14	3.80934e-05	-	Bt021
P1396	PGCCPWEFYDCLIQR	60.43	3.40103e-05	-	Bt021
P1717	SRLTICYN	47.73	0.00064848	-	Bt021
P1718	SRLTICYNQ	41.77	0.00387854	-	Bt021
P0289	CLFHHGNQLSECWKQTQDVPC	138.5	3.57513e-12	-	Bt022
P0394	CWKQTQDVPC	57.24	0.000453496	-	Bt022
P0484	DLYCGRNAYNECCR	100.06	3.63444e-09	-	Bt022
P0603	FHHGNQLSECWKQTQDVPC	73.19	2.22117e-06	-	Bt022
P0837	HGNQLSECWKQTQDVPC	40.89	0.00368246	-	Bt022
P0838	HHGNQLSECWK	51.47	0.000389574	-	Bt022
P0839	HHGNQLSECWKQTQDVPC	79.07	7.97166e-07	-	Bt022
P1080	LERYSSCL	52.4	0.00036598	-	Bt022
P1081	LERYSSCLFHHGNQLSECWKQTQDVPC	47.38	0.00157765	-	Bt022
P1087	LFHHGNQLSECWKQTQDVPC	22.8	0.0118082	-	Bt022
P1262	NAYNECCR	67.81	1.34117e-06	-	Bt022
P1619	SCLFHHGNQLSECWKQTQDVPC	47.7	0.000196147	-	Bt022
P1727	SSCLFHHGNQLSECWKQTQDVPC	33.82	0.00369309	-	Bt022
P1746	STPLEDKDLYCGR	40.3	0.0264578	-	Bt022
P1292	NGYMYCIGM	39.97	0.000971689	-	Bt023
P0017	ACLYTCEYPWRGILGY	60.44	1.21089e-05	-	CONOT019(Bt025)
P0083	ATCQLFDYGGCR	46.37	0.000304491	-	CONOT019(Bt025)
P0084	ATCQLFDYGGCRGNENRFE	37.54	0.00420231	-	CONOT019(Bt025)
P0197	CEYPWRGILGY	62.28	2.13258e-05	-	CONOT019(Bt025)
P0297	CLYTCEYPWR	43.82	0.00293787	-	CONOT019(Bt025)
P0298	CLYTCEYPWRGILG	41.47	0.00176788	-	CONOT019(Bt025)
P0299	CLYTCEYPWRGILGY	56.21	0.000169207	-	CONOT019(Bt025)
P0330	CQLFDYGGCR	38.88	0.0035461	-	CONOT019(Bt025)
P0331	CQLFDYGGCRGNEN	23.4	0.0185121	-	CONOT019(Bt025)
P0397	DACLYTCEYPWR	74.73	1.24509e-07	-	CONOT019(Bt025)
P0398	DACLYTCEYPWRG	64.14	3.91261e-06	-	CONOT019(Bt025)
P0399	DACLYTCEYPWRGILG	65.96	7.9603e-06	-	CONOT019(Bt025)
P0400	DACLYTCEYPWRGILGY	44.5	0.00296624	-	CONOT019(Bt025)
P0505	DVCFQPVVVGPC	54.48	0.00014561	-	CONOT019(Bt025)
P0506	DVCFQPVVVGPCR	33.6	0.0211492	-	CONOT019(Bt025)
P0507	DVCFQPVVVGPCRGK	23.7	0.0153569	-	CONOT019(Bt025)
P0571.1	EYPWRGILGY	36.09	0.00107026	◇1E	CONOT019(Bt025)
P0571.2	EYPWRGILGY	54.65	2.9478e-05	-	CONOT019(Bt025)
P0588	FDYGGCR	66.24	1.04937e-05	-	CONOT019(Bt025)
P0653	FQPVVVGPCR	51.97	0.00028304	-	CONOT019(Bt025)
P0742	GKFPHYYFNSIL	26.95	0.0350187	-	CONOT019(Bt025)
P0743	GKFPHYYFNSILA	23.77	0.0100742	-	CONOT019(Bt025)
P0744	GKFPHYYFNSILAT	22.07	0.0183156	-	CONOT019(Bt025)
P0745	GKFPHYYFNSILATCQ	30.67	0.00501367	-	CONOT019(Bt025)
P0746	GKFPHYYFNSILATCQLF	37.7	0.00333705	-	CONOT019(Bt025)
P0747	GKFPHYYFNSILATCQLFDYGGCR	40.2	0.00194818	-	CONOT019(Bt025)
P0774	GNENRFEK	19.11	0.0435741	-	CONOT019(Bt025)
P0927	ILATCQLFDYGGCRGNENR	25.99	0.0132178	-	CONOT019(Bt025)
P0928	ILATCQLFDYGGCRGNENRFE	91.77	1.8794e-08	-	CONOT019(Bt025)
P1048	LATCQLFDYGGCRGNENRFE	15.8	0.0381389	-	CONOT019(Bt025)
P1085	LFDYGGCR	31.78	0.0227	-	CONOT019(Bt025)
P1086	LFDYGGCRGNEN	42.08	0.0032118	-	CONOT019(Bt025)
P1210	LYTCEYPWR	27.39	0.0352012	-	CONOT019(Bt025)
P1211	LYTCEYPWRG	25.39	0.0112737	-	CONOT019(Bt025)
P1212	LYTCEYPWRGILGY	28.02	0.00867686	-	CONOT019(Bt025)
P1226	MDACLYTCEYPWR	42	0.000406967	-	CONOT019(Bt025)
P1227	MDACLYTCEYPWRG	31.74	0.00599547	-	CONOT019(Bt025)
P1228	MDACLYTCEYPWRGILGY	73.26	2.75921e-06	-	CONOT019(Bt025)
P1392.1	PDVCFQPVVVGPCRG	38.49	0.00149366	☆1P;☆12P	CONOT019(Bt025)
P1392.2	PDVCFQPVVVGPCRG	42.39	0.000914175	☆12P	CONOT019(Bt025)
P1423	PWRGILGY	19.07	0.0414997	-	CONOT019(Bt025)
P1480	QPVVVGPCR	50.85	0.000162393	-	CONOT019(Bt025)
P1590	RSVPDVCFQPVVVGPC	39.95	0.00170451	-	CONOT019(Bt025)
P1591	RSVPDVCFQPVVVGPCR	31.02	0.0170787	-	CONOT019(Bt025)
P1674	SILATCQLFDYGGCRGNENRFE	39.34	0.00363207	-	CONOT019(Bt025)
P1754	SVPDVCFQPVVVGPC	41.27	0.00232519	-	CONOT019(Bt025)
P1755.1	SVPDVCFQPVVVGPCR	44.6	0.00241329	-	CONOT019(Bt025)
P1755.2	SVPDVCFQPVVVGPCR	48.89	0.000898689	◆5V	CONOT019(Bt025)
P1755.3	SVPDVCFQPVVVGPCR	34.21	0.0366229	◆11V	CONOT019(Bt025)
P1755.4	SVPDVCFQPVVVGPCR	79.72	3.93041e-07	☆3P;☆9P	CONOT019(Bt025)
P1755.5	SVPDVCFQPVVVGPCR	37.54	0.0185184	☆3P	CONOT019(Bt025)
P1756	SVPDVCFQPVVVGPCRG	54.25	0.000394441	-	CONOT019(Bt025)
P1757	SVPDVCFQPVVVGPCRGK	44.5	0.000936707	-	CONOT019(Bt025)
P1758	SVPDVCFQPVVVGPCRGKFPH	49.27	0.000603943	-	CONOT019(Bt025)
P1785	TCEYPWR	40.06	0.00808749	-	CONOT019(Bt025)
P1786	TCEYPWRGILG	37.94	0.0104773	-	CONOT019(Bt025)
P1787	TCEYPWRGILGY	36.04	0.0192886	-	CONOT019(Bt025)
P1790	TCQLFDYGGCR	25.1	0.0115886	-	CONOT019(Bt025)
P1791	TCQLFDYGGCRGNENR	28.06	0.0154752	-	CONOT019(Bt025)
P1792	TCQLFDYGGCRGNENRFEKMDACLYTCEYPWR	22.65	0.0312369	-	CONOT019(Bt025)
P1858	VCFQPVVVGPC	24.47	0.0198286	-	CONOT019(Bt025)
P1859	VCFQPVVVGPCR	43.98	0.000175976	-	CONOT019(Bt025)
P2039	YTCEYPWRGILGY	34.33	0.00182644	-	CONOT019(Bt025)
P0077	ASMQRYYFDVTSY	46.93	0.000104426	-	CONOT018(Bt026)
P0078	ASMQRYYFDVTSYNCK	46.89	0.00067942	-	CONOT018(Bt026)
P0246	CILPAITGPCK	29.9	0.0367874	-	CONOT018(Bt026)
P0247	CILPAITGPCKA	44.33	0.00201646	-	CONOT018(Bt026)
P0891.1	HVLLNVC	35.43	0.0168557	◆6V	CONOT018(Bt026)
P0891.2	HVLLNVC	36.17	0.015314	-	CONOT018(Bt026)
P0892	HVLLNVCILPA	46.66	0.0017208	-	CONOT018(Bt026)
P0893	HVLLNVCILPAITGPCK	45.08	0.00243553	-	CONOT018(Bt026)
P0894	HVLLNVCILPAITGPCKA	40.03	0.0130694	-	CONOT018(Bt026)
P0930	ILPAITGPC	25.85	0.0416026	-	CONOT018(Bt026)
P0931	ILPAITGPCK	63.74	3.21651e-05	-	CONOT018(Bt026)
P0932	ILPAITGPCKA	40.38	0.000306934	-	CONOT018(Bt026)
P0946	ITGPCKASM	17.4	0.024566	-	CONOT018(Bt026)
P0947	ITGPCKASMQ	32.21	0.00444869	-	CONOT018(Bt026)
P1109	LLNVCILPA	27.8	0.012115	-	CONOT018(Bt026)
P1110	LLNVCILPAITGPCK	24.46	0.0284687	-	CONOT018(Bt026)
P1111	LLNVCILPAITGPCKA	25.39	0.0115627	-	CONOT018(Bt026)
P1379	NVCILPAITGPCKA	59.09	3.2184e-05	-	CONOT018(Bt026)
P1602	RYYFDVTSY	113.41	9.32595e-11	-	CONOT018(Bt026)
P1690	SMQRYYFDVT	46.79	0.000293176	-	CONOT018(Bt026)
P1691	SMQRYYFDVTSY	76.4	1.66088e-07	-	CONOT018(Bt026)
P1692	SMQRYYFDVTSYNCK	36.49	0.0268032	-	CONOT018(Bt026)
P1860	VCILPAITGPC	48.36	0.000156093	-	CONOT018(Bt026)
P1861	VCILPAITGPCK	41.33	0.00272029	-	CONOT018(Bt026)
P1889	VLLNVCILPA	41.9	0.00313142	-	CONOT018(Bt026)
P1989	YFDVTSYNCK	60.69	4.14607e-05	-	CONOT018(Bt026)
P1990	YFDVTSYNCKTF	42.46	0.00216518	-	CONOT018(Bt026)
P2048	YYFDVTSYNCK	48.26	0.000512028	-	CONOT018(Bt026)
P2049	YYFDVTSYNCKTF	34.84	0.00803833	-	CONOT018(Bt026)
P0325	CPVVVLLA	28.83	0.0121754	◆3V	Bt028
P0361	CSCPVVVLLA	28.67	0.0139906	◆5V	Bt028
P1995	YGDGDRQAMDRDRTAGEA	44.69	0.00023604	-	Bt028
P1996.1	YGDGDRQAMDRDRTAGEARSAPR	46.23	0.000188203	-	Bt028
P1996.2	YGDGDRQAMDRDRTAGEARSAPR	50.32	9.47546e-05	☆22P	Bt028
P1425	QAMDRDRTAGEARSAPK	28.38	0.0185144	-	Bt030
P0087	ATDVRSADHTLKRF	99.89	5.03595e-09	-	Bt033
P0517	DVRSADHTLKRF	71.22	1.34029e-06	-	Bt033
P0558	ETSVSLDTQLLAER	80.89	3.75456e-06	◆4V;◇13E	Bt033
P0670	GAATDVRSADHTLKRF	143.31	2.14523e-12	-	Bt033
P1207	LVPLLLFHLT	53.22	0.000332549	-	Bt033
P1208	LVPLLLFHLTQ	22.98	0.0128393	-	Bt033
P1895	VPLLLFHLTQ	19.45	0.0209977	-	Bt033
P1174	LSVLAEGLNKQEEAAEAAQATLD	19.1	0.0393686	-	Bt036
P1430	QAPKRGPVQPRA	57.14	1.57455e-05	☆3P;★4K;☆7P;◆8V;☆10P	Bt036
P1173	LSVHFDLQR	50.42	0.000198813	-	Bt039
P1366	NSKLSVHF	79.28	2.82687e-07	-	Bt039
P1367	NSKLSVHFDLQR	48.78	0.000490669	-	Bt039
P1679	SKLSVHFDLQR	34.6	0.00204575	-	Bt039
P0105	CAQANSYSQNKWS	68.84	5.61653e-07	-	Bt040
P0106	CAQANSYSQNKWSK	66.35	2.29422e-06	-	Bt040
P0107	CAQANSYSQNKWSKY	51.49	5.57019e-05	-	Bt040
P0887	HTCAQANSYSQNKW	26.7	0.0277935	-	Bt040
P0888	HTCAQANSYSQNKWS	22.49	0.0194455	-	Bt040
P0889	HTCAQANSYSQNKWSK	26.53	0.0112277	-	Bt040
P0890	HTCAQANSYSQNKWSKY	59.62	1.68628e-05	-	Bt040
P1122	LMHTCAQANSYS	70.16	1.95657e-06	-	Bt040
P1123	LMHTCAQANSYSQ	47.12	0.00072201	-	Bt040
P1124	LMHTCAQANSYSQN	77.91	7.80724e-07	-	Bt040
P1125	LMHTCAQANSYSQNK	38.02	0.000599492	-	Bt040
P1126	LMHTCAQANSYSQNKW	31.67	0.0022125	-	Bt040
P1127	LMHTCAQANSYSQNKWS	40.73	0.00242172	-	Bt040
P1128	LMHTCAQANSYSQNKWSK	36.69	0.00594652	-	Bt040
P1129	LMHTCAQANSYSQNKWSKY	57.91	0.000154769	-	Bt040
P1130	LMHTCAQANSYSQNKWSKYNVA	75.05	5.83014e-07	-	Bt040
P1131	LMHTCAQANSYSQNKWSKYNVAA	63.96	6.54919e-06	-	Bt040
P1132	LMHTCAQANSYSQNKWSKYNVAAF	62.53	1.26773e-05	-	Bt040
P1133.1	LMHTCAQANSYSQNKWSKYNVAAFKE	86.5	7.33181e-08	-	Bt040
P1133.2	LMHTCAQANSYSQNKWSKYNVAAFKE	91.22	2.0161e-08	★15K	Bt040
P1239	MHTCAQANSYSQN	73.79	8.98335e-07	-	Bt040
P1368	NSYSQNKWS	66.53	5.99182e-06	-	Bt040
P1369	NSYSQNKWSKY	38.16	0.00281836	-	Bt040
P1426	QANSYSQNKWSK	66.76	4.12237e-06	-	Bt040
P1427	QANSYSQNKWSKY	71.86	1.98095e-06	-	Bt040
P1714	SQNKWSKY	53.08	0.000143676	-	Bt040
P1778	SYSQNKWS	72.16	1.56899e-06	-	Bt040
P1779	SYSQNKWSK	22.66	0.021138	-	Bt040
P2035	YSQNKW	39.74	0.000398136	-	Bt040
P2036	YSQNKWS	28.25	0.00605975	-	Bt040
P2037	YSQNKWSKY	35.79	0.0015818	-	Bt040
P0003	AAEVYDLGDPNVWSVVDH	38.09	0.00752132	△3E	Bt041
P0004	AAFKEKSL	44.95	0.00187775	-	Bt041
P0005	AAFKEKSLF	41.36	0.0145643	-	Bt041
P0006	AAFKEKSLFH	58.29	5.97455e-05	-	Bt041
P0007	AAFKEKSLFHSMY	25.09	0.0342265	-	Bt041
P0036.1	AEVYDLGDPNVWSVVDHTQR	28.72	0.00711665	△2E	Bt041
P0036.2	AEVYDLGDPNVWSVVDHTQR	32.92	0.00250147	◆3V	Bt041
P0036.3	AEVYDLGDPNVWSVVDHTQR	41.01	0.000479463	◇2E;◆3V;☆9P;◆11V	Bt041
P0036.4	AEVYDLGDPNVWSVVDHTQR	55.46	3.04357e-05	◆3V;◆14V;◆15V	Bt041
P0037	AEVYDLGDPNVWSVVDHTQRL	61.45	5.70408e-05	◆3V	Bt041
P0038	AEVYDLGDPNVWSVVDHTQRLM	35.65	0.0403777	◇2E;◆3V;☆9P;◆11V	Bt041
P0039	AEVYDLGDPNVWSVVDHTQRLMHT	58.86	0.000243977	◇2E;◆3V;☆9P;◆11V	Bt041
P0041	AFKEKSLFH	26.4	0.0233669	-	Bt041
P0042	AFKEKSLFHS	40.2	0.00107914	-	Bt041
P0043	AFKEKSLFHSM	28.8	0.015094	-	Bt041
P0044	AFKEKSLFHSMYSDLVPCMDYFLQTRH	81.06	2.033e-07	☆17P	Bt041
P0108	CAQANSYTQNKWSK	24.87	0.0262299	-	Bt041
P0483.1	DLVPCMDYFLQTRH	56.56	0.000334292	☆4P	Bt041
P0483.2	DLVPCMDYFLQTRH	57.55	7.85792e-05	-	Bt041
P0526	DYFLQTRH	67.09	1.05143e-05	-	Bt041
P0561	EVYDLGDPNVWSV	54.98	5.43245e-05	-	Bt041
P0562	EVYDLGDPNVWSVVD	69.68	6.54114e-05	-	Bt041
P0563.1	EVYDLGDPNVWSVVDH	56.32	0.000135457	-	Bt041
P0563.2	EVYDLGDPNVWSVVDH	78.14	1.27373e-06	◇1E	Bt041
P0564	EVYDLGDPNVWSVVDHTQ	34.2	0.0346353	-	Bt041
P0565.1	EVYDLGDPNVWSVVDHTQR	127.09	9.41014e-12	-	Bt041
P0565.2	EVYDLGDPNVWSVVDHTQR	36.93	0.0218584	△1E;☆8P;◆10V	Bt041
P0565.3	EVYDLGDPNVWSVVDHTQR	35.94	0.00248316	△1E;☆8P	Bt041
P0565.4	EVYDLGDPNVWSVVDHTQR	95.87	8.94228e-09	△1E	Bt041
P0565.5	EVYDLGDPNVWSVVDHTQR	62.36	3.6472e-05	◆13V;◆14V	Bt041
P0565.6	EVYDLGDPNVWSVVDHTQR	84.78	1.00114e-06	☆8P	Bt041
P0565.7	EVYDLGDPNVWSVVDHTQR	33.3	0.0292802	◇1E	Bt041
P0565.8	EVYDLGDPNVWSVVDHTQR	31.78	0.0274458	◆10V	Bt041
P0566.1	EVYDLGDPNVWSVVDHTQRL	47.92	0.000707896	-	Bt041
P0566.2	EVYDLGDPNVWSVVDHTQRL	62.47	3.04354e-05	◇1E	Bt041
P0567.1	EVYDLGDPNVWSVVDHTQRLM	56.72	0.000121836	-	Bt041
P0567.2	EVYDLGDPNVWSVVDHTQRLM	38.62	0.00545495	☆8P;◆10V	Bt041
P0567.3	EVYDLGDPNVWSVVDHTQRLM	44.4	0.00900434	◇1E	Bt041
P0568.1	EVYDLGDPNVWSVVDHTQRLMHT	40.39	0.025682	☆8P;◆10V	Bt041
P0568.2	EVYDLGDPNVWSVVDHTQRLMHT	40.39	0.0258283	-	Bt041
P0568.3	EVYDLGDPNVWSVVDHTQRLMHT	55.7	0.000139556	◇1E	Bt041
P0569	EVYDLGDPNVWSVVDHTQRLMHTCA	63.44	2.32789e-05	-	Bt041
P0604	FHSMYSDLVPC	61.16	3.90071e-05	☆10P	Bt041
P0605.1	FHSMYSDLVPCMDYFLQT	35.98	0.0188378	-	Bt041
P0605.2	FHSMYSDLVPCMDYFLQT	24.48	0.0183572	☆10P	Bt041
P0606	FHSMYSDLVPCMDYFLQTRH	28.21	0.00732389	☆10P	Bt041
P0609	FKEKSLF	25.49	0.0142656	-	Bt041
P0610	FKEKSLFH	28.8	0.00448207	-	Bt041
P0611	FKEKSLFHS	21.13	0.0439415	-	Bt041
P0618	FLQTRH	38.08	0.00137703	-	Bt041
P0709	GDPNVWSVVDHTQR	45.36	0.000221215	-	Bt041
P0880.1	HSMYSDLVPCMDYFLQTRH	56.87	2.76517e-05	☆9P	Bt041
P0880.2	HSMYSDLVPCMDYFLQTRH	57.86	2.09513e-05	-	Bt041
P0991	KEKSLFHS	40.18	0.00114169	-	Bt041
P0992	KEKSLFHSM	40.94	0.00243224	-	Bt041
P0993	KEKSLFHSMY	30.6	0.0252579	-	Bt041
P0994.1	KEKSLFHSMYSDLVPCMDYFLQTRH	36.38	0.0017491	☆15P	Bt041
P0994.2	KEKSLFHSMYSDLVPCMDYFLQTRH	40.04	0.00399801	-	Bt041
P1043	KWSKYNVA	80.6	2.67821e-07	-	Bt041
P1044	KWSKYNVAAF	62.2	5.19105e-05	-	Bt041
P1088	LFHSMYSDLVPCMDYFLQTRH	21.98	0.0301088	☆11P	Bt041
P1090	LGDPNVWSVVDHTQR	72.37	8.59293e-06	-	Bt041
P1117	LMHTCA	45.29	0.00147901	-	Bt041
P1118	LMHTCAQA	70.64	1.35488e-06	-	Bt041
P1119	LMHTCAQAN	36.47	0.0295756	-	Bt041
P1120	LMHTCAQANS	70.83	6.18289e-06	-	Bt041
P1121	LMHTCAQANSY	45.16	0.00601045	-	Bt041
P1134	LMHTCAQANSYTQ	69.41	2.157e-05	-	Bt041
P1135	LMHTCAQANSYTQN	112.13	1.4727e-10	-	Bt041
P1136	LMHTCAQANSYTQNK	49.87	0.000171044	-	Bt041
P1137	LMHTCAQANSYTQNKWS	47.96	0.000603833	-	Bt041
P1138	LMHTCAQANSYTQNKWSK	57.21	7.66135e-05	-	Bt041
P1139	LMHTCAQANSYTQNKWSKY	35.89	0.0111297	-	Bt041
P1140	LMHTCAQANSYTQNKWSKYNVAAF	35.63	0.0114881	-	Bt041
P1206	LVPCMDYFLQTRH	66.64	1.228e-05	-	Bt041
P1231	MDYFLQTRH	78.86	3.52346e-07	-	Bt041
P1240	MHTCAQANSYTQN	46.78	0.000528933	-	Bt041
P1260.1	MYSDLVPCMDYFLQTRH	33.51	0.0104952	☆7P	Bt041
P1260.2	MYSDLVPCMDYFLQTRH	104	1.63423e-09	-	Bt041
P1307	NKWSKY	47.74	0.00275201	-	Bt041
P1370	NSYTQNKWSKY	32.8	0.036789	-	Bt041
P1373	NVAAFKEK	80.42	7.87534e-07	-	Bt041
P1374	NVAAFKEKSLF	52.69	0.000259177	-	Bt041
P1375	NVAAFKEKSLFH	40.29	0.00449462	-	Bt041
P1376	NVAAFKEKSLFHSMY	57.18	3.15852e-05	-	Bt041
P1377	NVAAFKEKSLFHSMYSDLVPCMDYFLQTRH	40.03	0.0191175	☆20P	Bt041
P1410	PNVWSVVDH	48.19	0.000128191	-	Bt041
P1411	PNVWSVVDHTQR	39.84	0.00914063	-	Bt041
P1428	QANSYTQNKW	40.56	0.00344577	-	Bt041
P1638.1	SDLVPCMDYFLQTR	126.93	1.02195e-11	☆5P	Bt041
P1638.2	SDLVPCMDYFLQTR	33.03	0.00166742	-	Bt041
P1639.1	SDLVPCMDYFLQTRH	50.21	0.00022486	-	Bt041
P1639.2	SDLVPCMDYFLQTRH	27.51	0.0248387	☆5P	Bt041
P1681	SKYNVAAF	53.44	0.000133152	-	Bt041
P1684	SLFHSMY	34.95	0.0356037	-	Bt041
P1685	SLFHSMYSDLVPCMDYFLQTRH	73.31	1.62164e-06	☆12P	Bt041
P1693	SMYSDLVPCMDYFLQTRH	66.54	1.16788e-05	☆8P	Bt041
P1780	SYTQNKWS	43.73	0.0208835	-	Bt041
P1781	SYTQNKWSK	41.2	0.0393436	-	Bt041
P1844	VAAFKEK	42.64	0.0068934	-	Bt041
P1845	VAAFKEKSLFHS	26.9	0.0312386	-	Bt041
P1846	VAAFKEKSLFHSMYSDLVPCMDYFLQTRH	71.35	8.79389e-07	☆19P	Bt041
P1992	YFLQTR	29.92	0.0219506	-	Bt041
P1993	YFLQTRH	59	0.000108331	-	Bt041
P2013	YNVAAFK	73.97	1.04005e-05	-	Bt041
P2014	YNVAAFKEK	48.73	0.00337933	-	Bt041
P2015	YNVAAFKEKS	39.77	0.0338036	-	Bt041
P2016	YNVAAFKEKSLFH	74.85	4.17359e-07	-	Bt041
P2017	YNVAAFKEKSLFHS	35.66	0.0465326	-	Bt041
P2034.1	YSDLVPCMDYFLQTRH	44.58	0.00697545	☆6P	Bt041
P2034.2	YSDLVPCMDYFLQTRH	74.84	8.15317e-06	-	Bt041
P2040	YTQNKWS	70.69	2.50641e-05	-	Bt041
P2041	YTQNKWSKY	38.3	0.00558363	-	Bt041
P0261	CLDYFLLIR	57.99	8.46695e-05	-	Bt042
P0262	CLDYFLLIRH	132.87	2.71635e-12	-	Bt042
P0518.1	DVYDIDDPDVWSVVDHTQR	35.92	0.0139315	◆10V	Bt042
P0518.2	DVYDIDDPDVWSVVDHTQR	79.73	6.14011e-07	-	Bt042
P0518.3	DVYDIDDPDVWSVVDHTQR	63.87	2.42841e-05	◆13V;◆14V	Bt042
P0518.4	DVYDIDDPDVWSVVDHTQR	31.95	0.041168	☆8P	Bt042
P0519.1	DVYDIDDPDVWSVVDHTQRL	42.06	0.0047606	-	Bt042
P0519.2	DVYDIDDPDVWSVVDHTQRL	37	0.0194139	◆13V;◆14V	Bt042
P0520	DVYDIDDPDVWSVVDHTQRLM	55.79	0.000251111	-	Bt042
P0521	DVYDIDDPDVWSVVDHTQRLMH	38.91	0.0182189	-	Bt042
P0522	DVYDIDDPDVWSVVDHTQRLMHA	22.56	0.00970595	-	Bt042
P0523	DVYDIDDPDVWSVVDHTQRLMHACA	31.2	0.00292052	-	Bt042
P0524	DYFLLIR	22.66	0.025745	-	Bt042
P0525	DYFLLIRH	69.79	8.39634e-07	-	Bt042
P0615	FLLIRH	30.47	0.00152563	-	Bt042
P1066	LDYFLLIRH	26.77	0.012833	-	Bt042
P1393	PDVWSVVDHTQR	22.86	0.031574	-	Bt042
P1750	STYNVGAFK	27.19	0.0183346	-	Bt042
P1777	SYPQNKWSTYNVGAFK	51.52	7.0117e-05	-	Bt042
P1961	WSTYNVGAFK	31.91	0.00727911	-	Bt042
P1991	YFLLIRH	45.24	0.000749562	-	Bt042
P0595	FGCCETINGQERCR	66.52	1.11422e-05	-	Bt043
P0758	GLSYWR	52.98	0.000225065	-	Bt043
P0759	GLSYWRT	39.71	0.00124545	-	Bt043
P0760	GLSYWRTL	68.63	5.94963e-06	-	Bt043
P0761	GLSYWRTLV	39.91	0.00542629	-	Bt043
P0762	GLSYWRTLVDC	63.06	3.00294e-05	-	Bt043
P0763	GLSYWRTLVDCGGVQCEF	41.41	0.00515335	-	Bt043
P0764.1	GLSYWRTLVDCGGVQCEFGCCETINGQER	57.5	0.000141818	-	Bt043
P0764.2	GLSYWRTLVDCGGVQCEFGCCETINGQER	40.89	0.0405763	◆14V	Bt043
P0765	GLSYWRTLVDCGGVQCEFGCCETINGQERCREINCH	32.52	0.0289395	-	Bt043
P0818	GVQCEFGCCETINGQERCREINCH	33.57	0.00863699	-	Bt043
P0934	IPVADDVEADRDTDPDDEDPR	121.14	7.85667e-11	-	Bt043
P1175	LSYWR	72.45	9.13009e-07	-	Bt043
P1178	LVDCGGVQCEFGCCETINGQERCREINCH	66.79	3.7694e-06	-	Bt043
P1821	TLVDCGGVQCEFGCCETIN	33.98	0.00985864	-	Bt043
P1822	TLVDCGGVQCEFGCCETINGQER	58.2	8.12782e-05	-	Bt043
P1823	TLVDCGGVQCEFGCCETINGQERCR	94.41	1.94887e-08	-	Bt043
P1824	TLVDCGGVQCEFGCCETINGQERCREIN	53.78	0.000259861	-	Bt043
P1825.1	TLVDCGGVQCEFGCCETINGQERCREINCH	77.88	9.81406e-06	-	Bt043
P1825.2	TLVDCGGVQCEFGCCETINGQERCREINCH	113.68	3.16483e-09	◇26E	Bt043
P1849	VADDVEADRDTD	48.39	0.00145239	◆5V	Bt043
P1866	VDCGGVQCEFGCCETINGQERCREINCH	31.61	0.0305086	-	Bt043
P1953	WRTLVDC	48.99	0.000307255	-	Bt043
P1954	WRTLVDCG	56.62	0.000116725	-	Bt043
P1955	WRTLVDCGGVQC	74.41	2.23685e-06	-	Bt043
P1956	WRTLVDCGGVQCEF	50.51	0.0046732	-	Bt043
P1957	WRTLVDCGGVQCEFG	40.54	0.0142132	△13E	Bt043
P1958	WRTLVDCGGVQCEFGC	45.43	0.000813427	-	Bt043
P1959	WRTLVDCGGVQCEFGCCETINGQER	30.84	0.0374983	-	Bt043
P1960.1	WRTLVDCGGVQCEFGCCETINGQERCREINCH	25.28	0.0244599	◆10V;◇13E	Bt043
P1960.2	WRTLVDCGGVQCEFGCCETINGQERCREINCH	55.24	0.000141833	-	Bt043
P0231	CGSGTCTFGCCETINGEPKC	24.45	0.0455831	-	Bt044
P0232	CGSGTCTFGCCETINGEPKCR	39.36	0.00206262	-	Bt044
P0344	CREFNCE	28.36	0.0388045	-	Bt044
P0382	CTFGCCETINGEPKCREFNCE	85.98	6.66199e-08	-	Bt044
P0540	EDQRNLNPWFVHEEKCGSGTCTFGCCETINGEPKC	56.83	5.4259e-05	▲9W;△14E;★15K	Bt044
P0557	ETINGEPKCREFNCE	76.36	1.00459e-06	-	Bt044
P0592	FGCCETINGEPK	113.13	2.14019e-10	-	Bt044
P0593	FGCCETINGEPKC	32.02	0.0361762	△5E	Bt044
P0594	FGCCETINGEPKCREFNCE	50.04	0.000539013	-	Bt044
P0682	GCCETINGEPK	50.45	0.000475579	-	Bt044
P0683	GCCETINGEPKCREFNCE	39.57	0.00541551	-	Bt044
P0712	GEPKCREFNCE	48.26	0.000843429	-	Bt044
P0803	GSGTCTFGCCETINGEPKCREFNCE	89.24	5.49163e-08	-	Bt044
P1322	NLNPWFVHEEK	50.27	0.00044214	-	Bt044
P1323	NLNPWFVHEEKCGSGTC	76.64	2.55681e-06	-	Bt044
P1324	NLNPWFVHEEKCGSGTCT	58.85	7.25212e-05	-	Bt044
P1325	NLNPWFVHEEKCGSGTCTF	87.81	5.62879e-07	-	Bt044
P1326	NLNPWFVHEEKCGSGTCTFGCCETINGEPKCR	38.55	0.0105147	-	Bt044
P1809	TINGEPKCREFNCE	46.13	0.00171012	-	Bt044
P0789	GNLNPWFVHEEKCGSGTCTF	34.33	0.0367133	-	Bt045
P1221	MCSFLGQR	37.82	0.0159332	-	Bt046
P1222	MCSFLGQRCE	39.32	0.00954896	-	Bt046
P1223	MCSFLGQRCER	41.05	0.0104162	-	Bt046
P0052	AIGCGHY	50.73	0.000494488	-	Bt047
P0391	CVVTAIGCGH	24.38	0.0282684	-	Bt047
P0392	CVVTAIGCGHY	28.04	0.00942218	-	Bt047
P0472	DKCVVTAIGCGHY	21.89	0.015855	-	Bt047
P0614	FLGCER	28.05	0.00759874	-	Bt047
P0710	GDRRICSFLGCER	34.32	0.00240388	-	Bt047
P0911	ICSFLGCER	23.91	0.035767	-	Bt047
P0912	ICSFLGCERH	50.98	0.000100547	-	Bt047
P0922	IGCGHY	86.65	1.48146e-07	-	Bt047
P0989	KCVVTAIGCGHY	99.1	1.08325e-08	-	Bt047
P1532	RICSFL	42.02	0.00301468	-	Bt047
P1533	RICSFLGCER	43.46	0.00211884	-	Bt047
P1783	TAIGCGHY	54.67	0.000109182	-	Bt047
P1910	VTAIGCGHY	41.59	0.000620616	-	Bt047
P1911	VVTAIGCGH	51.32	0.000352349	-	Bt047
P1912	VVTAIGCGHY	88.88	6.37909e-07	-	Bt047
P0294	CLSLGQRCERHFNCCGDLCCFDDMCVVTAIGCGH	83.25	4.02415e-07	◇9E	Bt049
P1217	MCLSLGQR	117.64	1.63578e-10	-	Bt049
P1218	MCLSLGQRCE	119.83	1.05084e-10	-	Bt049
P1219	MCLSLGQRCER	41.29	0.0110338	-	Bt049
P1224	MCVVTAIGCGH	41.74	0.0098808	-	Bt049
P1530	RHFNCCGDLC	32.69	0.00177629	-	Bt049
P0131	CCFYDKCVVT	36.6	0.00181584	-	Bt050
P0132	CCFYDKCVVTAIGCGHY	41.62	0.00877687	-	Bt050
P0133	CCGYLCCFYDKCVVTAIGCGHY	67.81	2.08627e-05	-	Bt050
P0196	CERHSNCCGYLCCFYDKCVVTAIGCGHY	35.64	0.00518506	-	Bt050
P0219	CFYDKCVVT	45.92	0.000333895	-	Bt050
P0220	CFYDKCVVTA	30.71	0.0399115	-	Bt050
P0221	CFYDKCVVTAIGCGHY	53.05	0.000282407	-	Bt050
P0234	CGYLCCFYDKCVVTAIGCGHY	33.98	0.0107985	-	Bt050
P0668	FYDKCVVTAIGCGHY	60.3	3.93833e-05	-	Bt050
P0827	GYLCCFYDKCVVTAIGCGHY	59.27	5.38875e-05	-	Bt050
P0881	HSNCCGYLC	44.25	0.00222308	-	Bt050
P0882	HSNCCGYLCCFYDKCVVT	50.44	0.000567492	-	Bt050
P0883	HSNCCGYLCCFYDKCVVTAIGCGHY	35.99	0.0201918	-	Bt050
P1049	LCCFYDK	47.38	0.00145243	-	Bt050
P1050	LCCFYDKC	33.99	0.00181556	-	Bt050
P1051	LCCFYDKCVVTAIGCGHY	51.4	0.000442993	-	Bt050
P1168	LSLGQRCERHSNCCGYLCCFYDKCVVTAIGCGH	56.1	9.56109e-05	★23K;◆25V	Bt050
P1220	MCLSLGQRCERHSN	50.11	0.00104178	◇10E	Bt050
P1266	NCCGYLCCFYDKCVVTAIGCGHY	72.55	5.93984e-06	-	Bt050
P1531	RHSNCCGYLC	70.44	1.3365e-05	-	Bt050
P1694	SNCCGYLCCFYDKCVVTAIGCGHY	44.9	0.000595412	-	Bt050
P1985	YDKCVVTAIGC	25.44	0.00728686	-	Bt050
P1986	YDKCVVTAIGCGHY	18.43	0.0287098	-	Bt050
P0616	FLNLVVLT	27.57	0.00708688	◆5V	Bt051
P0021	ACREEAAFCAYDFQCCLSK	35.86	0.000674487	◇5E	Bt053
P0022	ACREEAAFCAYDFQCCLSKCCRG	33.32	0.00533096	◇5E	Bt053
P0062.1	AKLQEFFR	54.89	5.49756e-05	★2K	Bt053
P0062.2	AKLQEFFR	19.31	0.0369242	-	Bt053
P0098	AYDFQCCLSK	23.86	0.0041115	-	Bt053
P0099	AYDFQCCLSKCCR	42.83	0.000758338	-	Bt053
P0112	CAYDFQCCLSK	30.88	0.00167399	-	Bt053
P0113	CAYDFQCCLSKCCR	20.54	0.0150124	-	Bt053
P0228	CGNPCRIPG	37.74	0.00279324	☆4P	Bt053
P0341	CREEAAFCAYDFQCCLSK	53.46	0.000158237	-	Bt053
P0342.1	CREEAAFCAYDFQCCLSKCCR	56.43	0.000113641	-	Bt053
P0342.2	CREEAAFCAYDFQCCLSKCCR	49.84	0.00131662	◇3E;◇4E	Bt053
P0343	CREEAAFCAYDFQCCLSKCCRG	34.75	0.0400451	△4E	Bt053
P0456	DFQCCL	52.77	0.000769945	-	Bt053
P0457	DFQCCLSK	48.35	0.000428418	-	Bt053
P0458	DFQCCLSKC	64.91	1.28817e-05	-	Bt053
P0459	DFQCCLSKCC	47.35	0.000814542	-	Bt053
P0460	DFQCCLSKCCR	43.07	0.00305275	-	Bt053
P0461	DFQCCLSKCCRG	59.37	6.79216e-05	-	Bt053
P0580	FCAYDFQCCLSKCCR	54.11	0.000838793	-	Bt053
P0652	FQCCLSK	32.85	0.0127106	-	Bt053
P0801	GSCGNPCR	83.77	1.26347e-07	☆6P	Bt053
P0802.1	GSCGNPCRIPG	55.81	3.41148e-05	☆6P	Bt053
P0802.2	GSCGNPCRIPG	32.27	0.00948681	☆6P;☆10P	Bt053
P1419	PTSACREEAAFCAYDFQCCLSKCCRG	86.48	1.40903e-07	☆1P	Bt053
P1529	RGSCGNPCRIPG	157.94	1.10477e-14	☆7P	Bt053
P1599	RVTSVGCFLLVI	126.9	1.80285e-11	◆5V;◆11V	Bt053
P1617.1	SCGNPCRIPG	131.12	7.55295e-12	☆5P	Bt053
P1617.2	SCGNPCRIPG	117.18	2.02624e-10	☆5P;☆9P	Bt053
P1980	YDFQCCLSK	119.05	1.62907e-10	-	Bt053
P1981	YDFQCCLSKC	71.7	8.65048e-06	-	Bt053
P1982	YDFQCCLSKCC	51.03	0.00105904	-	Bt053
P1983	YDFQCCLSKCCR	96.37	1.54437e-07	-	Bt053
P1984	YDFQCCLSKCCRG	69.44	2.23146e-05	-	Bt053
P0723.1	GGIPCNQPGGWCSSH	74.71	6.63283e-06	☆4P;☆8P	Bt055
P0723.2	GGIPCNQPGGWCSSH	58.74	0.00027447	☆8P	Bt055
P0724	GGIPCNQPGGWCSSHM	121.48	1.56574e-10	☆4P;☆8P	Bt055
P0725	GGIPCNQPGGWCSSHMW	39.79	0.0247062	☆8P	Bt055
P0726	GGIPCNQPGGWCSSHMWC	158.06	3.86645e-14	☆8P	Bt055
P0737.1	GIPCNQPGGWCSSH	58.52	0.00034413	☆3P;☆7P	Bt055
P0737.2	GIPCNQPGGWCSSH	73.59	1.11459e-05	☆3P	Bt055
P0738	GIPCNQPGGWCSSHM	68.24	8.85639e-05	☆3P;☆7P	Bt055
P0739	GIPCNQPGGWCSSHMW	41.26	0.0440335	☆3P;☆7P	Bt055
P0740	GIPCNQPGGWCSSHMWCC	48.68	0.00273613	☆3P;☆7P	Bt055
P0741	GIPCNQPGGWCSSHMWCCD	46.77	0.00304522	☆3P;☆7P	Bt055
P0302	CMTQHMCYILLSEN	44.91	0.0144798	-	Bt056
P0395	CYILLSEN	33.45	0.0150016	-	Bt056
P0488	DQCMTQHMCYILLSEN	47.17	0.000947822	-	Bt056
P0871	HMCYILLS	50.43	0.00020379	-	Bt056
P0872	HMCYILLSEN	26.11	0.0104085	-	Bt056
P1225	MCYILL	39.13	0.000934677	-	Bt056
P1259	MTQHMCYILLSEN	43.37	0.000326782	-	Bt056
P1434	QCMTQHMCYILLSEN	48.3	0.000555405	-	Bt056
P1839	TQHMCYILLSEN	40.83	0.00242029	-	Bt056
P0337	CRAEGTYCENDSQCCLNECCWGGCGHPCRHPG	48.16	0.000218442	☆27P;☆31P	CONOT039(Bt057)
P0393	CWGGCGHPCR	60.38	1.97446e-05	☆8P	CONOT039(Bt057)
P0617.1	FLNLVVPT	61.07	1.96579e-05	◆5V;◆6V	CONOT039(Bt057)
P0617.2	FLNLVVPT	19.89	0.0261541	◆5V;☆7P	CONOT039(Bt057)
P1142	LNECCWGGCGHPCR	21.75	0.0227237	△3E;☆12P	CONOT039(Bt057)
P1153	LQEFFR	33.09	0.00402544	-	CONOT039(Bt057)
P1154	LQEFFRQR	37.81	0.00149847	-	CONOT039(Bt057)
P1678	SKLQEFFR	62.51	5.33557e-05	-	CONOT039(Bt057)
P0775	GNGRRRQVPL	52.11	0.000158716	-	Bt058
P1888	VLLNLVVLT	53.31	0.000105232	◆1V;◆6V;◆7V	Bt058
P0111	CAWPHGGCAVSFVGCK	33.23	0.0116219	-	CONOT040(Bt060)
P0715	GGCAVSFVGCK	38.22	0.00997374	-	CONOT040(Bt060)
P1891	VPAEHIME	80.79	2.47603e-07	☆2P	Bt062
P0749	GKGEPYCDCPD	47.36	0.0002865	-	Bt063
P1381	PAEPVLEV	52.38	0.000306969	◆5V	Bt063
P0074	APEHSPWFDPV	67.61	4.14379e-06	☆2P	Bt064
P1711.1	SPWFDPVR	97.02	8.40118e-09	☆2P	Bt064
P1711.2	SPWFDPVR	77.67	3.55683e-07	-	Bt064
P1862	VCIPCCPH	109.26	1.85573e-10	☆4P	Bt064
P1932	WFDPVR	35.88	0.00574553	-	Bt064
P0024	ACRMPPCTC	55.43	3.2938e-05	-	Bt065
P0025.1	ACRMPPCTCC	22.22	0.0332884	-	Bt065
P0025.2	ACRMPPCTCC	45.24	0.000315684	☆6P	Bt065
P0026.1	ACRMPPCTCCA	52.31	2.40871e-05	☆6P	Bt065
P0026.2	ACRMPPCTCCA	72.53	2.76443e-07	-	Bt065
P0174.1	CCTACRMPPCTCCA	80.85	1.04836e-07	-	Bt065
P0174.2	CCTACRMPPCTCCA	40.82	0.000815523	☆9P	Bt065
P0346.1	CRMPPCTC	51.03	0.000333688	☆5P	Bt065
P0346.2	CRMPPCTC	35.34	0.00257325	-	Bt065
P0347	CRMPPCTCC	41.98	0.000519773	-	Bt065
P0348.1	CRMPPCTCCA	38.47	0.00105252	☆5P	Bt065
P0348.2	CRMPPCTCCA	46.22	0.000234006	-	Bt065
P0374	CTACRMPPCTCCA	55.78	2.43102e-05	-	Bt065
P0454.1	DFMVPILR	82.61	4.60553e-08	☆5P	Bt065
P0454.2	DFMVPILR	71.74	6.09595e-07	-	Bt065
P0455	DFMVPILRG	76.26	1.86908e-07	-	Bt065
P0684	GCCTACRMPP	100.1	3.12227e-09	-	Bt065
P0685.1	GCCTACRMPPC	50.28	0.000124696	-	Bt065
P0685.2	GCCTACRMPPC	22.06	0.0382715	☆10P	Bt065
P0686	GCCTACRMPPCT	26.46	0.00971557	-	Bt065
P0687.1	GCCTACRMPPCTC	26.41	0.0151992	☆10P	Bt065
P0687.2	GCCTACRMPPCTC	69.34	2.99762e-06	-	Bt065
P0688.1	GCCTACRMPPCTCC	42.53	0.00144644	-	Bt065
P0688.2	GCCTACRMPPCTCC	42	0.00185186	☆10P	Bt065
P0689.1	GCCTACRMPPCTCCA	32.59	0.0155052	-	Bt065
P0689.2	GCCTACRMPPCTCCA	40.53	0.00231015	☆10P	Bt065
P1158	LRGCCTACR	26.93	0.00547474	-	Bt065
P1249	MPPCTCCA	27.05	0.00877728	-	Bt065
P1549	RMPPCT	42.49	0.000504456	-	Bt065
P1550.1	RMPPCTC	35.71	0.00327612	☆4P	Bt065
P1550.2	RMPPCTC	24.01	0.0417051	-	Bt065
P1551.1	RMPPCTCC	33.32	0.0101731	☆4P	Bt065
P1551.2	RMPPCTCC	43.78	0.00137992	-	Bt065
P1552.1	RMPPCTCCA	39.38	0.00560002	-	Bt065
P1552.2	RMPPCTCCA	57.36	0.000148668	☆4P	Bt065
P1782	TACRMPPCTCCA	54.33	0.000182459	-	Bt065
P0177	CCVWPVCNDCSCCVLH	48.83	0.000681429	-	Bt066
P0304	CNDCSCCVLH	39.95	0.00498709	-	Bt066
P0358	CSCCVLH	25.2	0.0223476	-	Bt066
P0421	DCSCCVLH	27.14	0.00328435	-	Bt066
P0690	GCCVWPV	28.57	0.00639378	-	Bt066
P0691	GCCVWPVC	55.87	2.21292e-05	-	Bt066
P0692	GCCVWPVCN	33.61	0.0035712	-	Bt066
P0693.1	GCCVWPVCNDCSCCVLH	73.45	4.11867e-06	-	Bt066
P0693.2	GCCVWPVCNDCSCCVLH	31.98	0.00602176	☆6P;◆7V	Bt066
P0693.3	GCCVWPVCNDCSCCVLH	91.36	1.43303e-08	◆4V	Bt066
P0693.4	GCCVWPVCNDCSCCVLH	67.22	3.2244e-06	☆6P	Bt066
P0693.5	GCCVWPVCNDCSCCVLH	38.79	0.00247082	◆4V;☆6P	Bt066
P1273	NDCSCCVLH	41.51	0.00102769	-	Bt066
P1420	PVCNDCSCCVLH	31.88	0.00791334	-	Bt066
P1483	QRGCCVWPVCNDCSCCVLH	49.79	0.000183145	◆6V	Bt066
P1614	SCCVLH	14.19	0.0400119	-	Bt066
P1863	VCNDCSCCVLH	49.62	5.34806e-05	-	Bt066
P1917	VWPVCNDCSCCVLH	30.09	0.0495132	-	Bt066
P0982	KCCTM	42.98	0.00245708	-	Bt067
P0983	KCCTMSV	80.88	3.65135e-06	-	Bt067
P0984	KCCTMSVC	55.8	4.82654e-05	-	Bt067
P0985	KCCTMSVCQPPPVCT	39.7	0.000321456	☆11P	Bt067
P0986.1	KCCTMSVCQPPPVCTC	32.39	0.00919943	☆11P;◆13V	Bt067
P0986.2	KCCTMSVCQPPPVCTC	46.22	0.00157237	☆10P;☆11P	Bt067
P0986.3	KCCTMSVCQPPPVCTC	78.07	1.56657e-06	☆10P;☆11P;◆13V	Bt067
P0986.4	KCCTMSVCQPPPVCTC	50.29	0.000161357	☆12P;◆13V	Bt067
P0986.5	KCCTMSVCQPPPVCTC	36.02	0.00382553	◆13V	Bt067
P0986.6	KCCTMSVCQPPPVCTC	61.84	1.46639e-05	☆11P	Bt067
P0986.7	KCCTMSVCQPPPVCTC	29.58	0.0261616	-	Bt067
P0987.1	KCCTMSVCQPPPVCTCC	34.85	0.00831445	☆11P	Bt067
P0987.2	KCCTMSVCQPPPVCTCC	46.44	0.000130517	☆10P;☆11P;◆13V	Bt067
P0987.3	KCCTMSVCQPPPVCTCC	30.82	0.0240517	☆10P;☆11P	Bt067
P0988.1	KCCTMSVCQPPPVCTCCA	38.93	0.00306412	☆10P;☆11P;☆12P	Bt067
P0988.8	KCCTMSVCQPPPVCTCCA	31.56	0.0232861	☆10P;☆11P;◆13V	Bt067
P0988.9	KCCTMSVCQPPPVCTCCA	17.9	0.0462216	◆7V	Bt067
P0988.10	KCCTMSVCQPPPVCTCCA	30.75	0.00433318	◆7V;☆10P;☆11P;◆13V	Bt067
P0988.11	KCCTMSVCQPPPVCTCCA	100.43	4.98153e-09	◆7V;☆11P;◆13V	Bt067
P0988.12	KCCTMSVCQPPPVCTCCA	30.46	0.00845528	☆12P;◆13V	Bt067
P0988.2	KCCTMSVCQPPPVCTCCA	52.24	3.73147e-05	☆11P	Bt067
P0988.3	KCCTMSVCQPPPVCTCCA	66.3	3.70388e-06	☆11P;◆13V	Bt067
P0988.4	KCCTMSVCQPPPVCTCCA	98.54	4.77259e-09	☆10P;☆11P	Bt067
P0988.5	KCCTMSVCQPPPVCTCCA	169.82	4.76339e-16	☆10P;☆12P;◆13V	Bt067
P0988.6	KCCTMSVCQPPPVCTCCA	79.54	1.44525e-07	◆13V	Bt067
P0988.7	KCCTMSVCQPPPVCTCCA	30.86	0.0118951	-	Bt067
P1257	MSVCQPPPVCTCCA	64.77	4.58461e-06	☆6P;☆7P	Bt067
P1534	RKCCTMSVCQPPPVCTCCA	51.6	0.000162926	☆12P	Bt067
P1751.1	SVCQPPPVCTC	30.73	0.0229071	☆6P	Bt067
P1751.2	SVCQPPPVCTC	43.54	0.00137866	☆5P;☆6P	Bt067
P1751.3	SVCQPPPVCTC	34.39	0.00494924	☆5P;☆6P;◆8V	Bt067
P1751.4	SVCQPPPVCTC	52.38	9.13392e-05	☆7P;◆8V	Bt067
P1751.5	SVCQPPPVCTC	48.73	0.000256548	☆6P;◆8V	Bt067
P1752	SVCQPPPVCTCC	38.84	0.00455201	☆5P;☆6P	Bt067
P1753.1	SVCQPPPVCTCCA	45.2	0.00142995	☆5P;☆6P	Bt067
P1753.2	SVCQPPPVCTCCA	78.02	2.15265e-06	-	Bt067
P1753.3	SVCQPPPVCTCCA	34.63	0.0102961	☆5P;☆6P;◆8V	Bt067
P1753.4	SVCQPPPVCTCCA	34.4	0.00236001	☆6P	Bt067
P1753.5	SVCQPPPVCTCCA	17.38	0.0438744	☆6P;◆8V	Bt067
P1864.1	VCQPPPVCTC	21.23	0.0195872	☆5P	Bt067
P1864.2	VCQPPPVCTC	24.71	0.0135226	☆6P;◆7V	Bt067
P1864.3	VCQPPPVCTC	31.05	0.00596779	☆4P;☆5P	Bt067
P1865.1	VCQPPPVCTCCA	26.6	0.0194711	☆5P	Bt067
P1865.2	VCQPPPVCTCCA	31.65	0.00194915	☆4P;☆5P	Bt067
P0450	DERRGILLHALKQRVWCDWEWCYGDCHC	54.36	9.14262e-05	△2E;▲16W;▲19W	Bt068
P1019	KQRVWCDWEWCYGDCHC	37.6	0.000451828	◆4V	Bt068
P1913	VWCDWEWCYGDCH	72.3	1.30723e-06	-	Bt068
P1914.1	VWCDWEWCYGDCHC	26.7	0.00673458	-	Bt068
P1914.2	VWCDWEWCYGDCHC	19.51	0.0201499	◇6E	Bt068
P1914.3	VWCDWEWCYGDCHC	21.81	0.0201048	△6E	Bt068
P1914.4	VWCDWEWCYGDCHC	29.11	0.00509387	◆1V	Bt068
P1915	VWCDWEWCYGDCHCF	34.22	0.00287616	-	Bt068
P1916.1	VWCDWEWCYGDCHCFD	48	0.00077422	-	Bt068
P1916.2	VWCDWEWCYGDCHCFD	89.09	3.03529e-07	◆1V	Bt068
P1930	WCDWEWCYGDCHC	49.41	0.00279448	-	Bt068
P1931	WEWCYGDCHC	41.7	0.0447702	-	Bt068
P0608	FILHALGQR	74.77	5.63491e-07	-	Bt069
P0714	GFILHAL	25.32	0.0433303	-	Bt069
P1059.1	LDADQPVER	32.43	0.0349459	-	Bt069
P1059.2	LDADQPVER	46	0.00227451	◆7V	Bt069
P1096	LHALGQR	39.75	0.0235896	-	Bt069
P1232	MGFILH	67.94	3.9129e-05	-	Bt069
P1233	MGFILHA	24.42	0.0195161	-	Bt069
P1234	MGFILHAL	36.22	0.0110794	-	Bt069
P1235	MGFILHALGQR	25.07	0.0141583	-	Bt069
P1236	MGFILHALGQRQ	21.14	0.0430713	-	Bt069
P0035	AENKQDLNPDERMKF	46.83	0.000462706	△2E	Bt071
P0612	FKLHNL	43.65	0.00541988	-	Bt071
P0613	FKLHNLGQ	34.35	0.0222206	-	Bt071
P1321	NLGQRR	51.68	0.000847986	-	Bt071
P1507	RCCISPA	28.38	0.0407317	-	Bt071
P1508	RCCISPACHDECICCI	56.55	5.99749e-05	△11E	Bt071
P1509	RCCISPACHDECICCID	52.33	0.00018187	-	Bt071
P1969.1	YAENKQDLNPDERMKF	63.21	1.47318e-05	△3E	Bt071
P1969.2	YAENKQDLNPDERMKF	69.71	5.73548e-06	△3E;☆10P	Bt071
P1970.1	YAENKQDLNPDERMKFKLHNLGQ	48.79	0.00205131	△3E;☆10P	Bt071
P1970.2	YAENKQDLNPDERMKFKLHNLGQ	49.25	0.00184753	-	Bt071
P0173	CCSVSICQPPPVCECCA	114.12	7.02098e-10	-	CONOT046(Bt072)
P0910	ICQPPPVCECCA	69.8	3.95815e-06	-	CONOT046(Bt072)
P1512	RCCSVSIC	37.63	0.0265693	-	CONOT046(Bt072)
P1513.1	RCCSVSICQPPPVCECCA	40.13	0.0157756	-	CONOT046(Bt072)
P1513.2	RCCSVSICQPPPVCECCA	41.02	0.00500104	☆10P	CONOT046(Bt072)
P1513.3	RCCSVSICQPPPVCECCA	62.94	3.52917e-05	☆10P;☆11P	CONOT046(Bt072)
P1513.4	RCCSVSICQPPPVCECCA	44.05	0.0233474	☆10P;◆13V	CONOT046(Bt072)
P1673.1	SICQPPPVCECCA	36.26	0.00180993	-	CONOT046(Bt072)
P1673.2	SICQPPPVCECCA	30.99	0.0070062	☆6P	CONOT046(Bt072)
P1697	SNFRLP	27.07	0.026898	-	CONOT046(Bt072)
P1698	SNFRLPLV	69.44	2.55397e-06	-	CONOT046(Bt072)
P1699	SNFRLPLVR	62.27	4.39654e-05	-	CONOT046(Bt072)
P1869	VENKQDLNP	49.74	5.89241e-05	-	CONOT046(Bt072)
P1596	RVILLS	24.92	0.0294728	-	Bt073
P1597	RVILLSA	110.37	4.63299e-10	-	Bt073
P1598	RVILLSAL	37.71	0.00938663	-	Bt073
P1884	VILLSALR	51.29	0.000510826	-	Bt073
P0676	GAILMPDLSRDT	45.59	0.00186339	-	Bt074
P0929	ILMPDLSRDT	34.52	0.0264181	-	Bt074
P1216	MALRCDYCYCGSS	33.23	0.0330833	-	Bt074
P1343	NMALRCDYCYCGSS	33.24	0.00184954	-	Bt074
P1918	VYILLVLLP	24.97	0.0251552	◆1V	Bt074
P0067	AMNPWFDPIK	34.83	0.00258149	-	CONOT052(Bt075)
P0068.1	AMNPWFDPIKR	49.5	0.00120505	-	CONOT052(Bt075)
P0068.2	AMNPWFDPIKR	24.38	0.00930123	☆4P	CONOT052(Bt075)
P0069	AMNPWFDPIKRC	82.3	1.08053e-07	-	CONOT052(Bt075)
P0070	AMNPWFDPIKRCR	61.21	1.66503e-05	-	CONOT052(Bt075)
P0195	CEQTCGTCVPCC	44.78	0.000321016	-	CONOT052(Bt075)
P0233	CGTCVPCC	21.46	0.0128609	-	CONOT052(Bt075)
P0338	CRCEQTCGTCVPCC	30.45	0.0251538	-	CONOT052(Bt075)
P0490	DRLRAMNPWFDPIK	28.97	0.00576782	-	CONOT052(Bt075)
P0647	FPLDGDQPADQPAERMQYDRL	22.53	0.0228973	-	CONOT052(Bt075)
P0648	FPLDGDQPADQPAERMQYDRLRAMNPWFDPIK	48.96	9.65636e-05		CONOT052(Bt075)
P0808	GTCVPCC	72.5	1.90071e-06	-	CONOT052(Bt075)
P1244	MNPWFDPIK	71.21	2.99706e-06	-	CONOT052(Bt075)
P1360	NPWFDPIK	24.98	0.0138194	-	CONOT052(Bt075)
P1361	NPWFDPIKR	41.59	0.000409121	-	CONOT052(Bt075)
P1362	NPWFDPIKRC	68.78	6.48927e-06	-	CONOT052(Bt075)
P1363	NPWFDPIKRCR	49.46	0.00141154	-	CONOT052(Bt075)
P1497	QYDRLRAMNPWFDPIK	21.64	0.0421575	-	CONOT052(Bt075)
P1498	RAMNPWFDPIK	19.64	0.017926	-	CONOT052(Bt075)
P1516.1	RCEQTCGTCVPCC	19.13	0.030545	-	CONOT052(Bt075)
P1516.2	RCEQTCGTCVPCC	28.47	0.00583155	△3E	CONOT052(Bt075)
P1987	YDRLRAMNPWFDPIK	20.71	0.0458557	-	CONOT052(Bt075)
P1988	YDRLRAMNPWFDPIKRC	43.7	0.000398852	-	CONOT052(Bt075)
P0123	CCELPC	42.45	0.00265085	-	Bt076
P0124	CCELPCH	153.05	3.50283e-14	-	Bt076
P0125	CCELPCHG	76.31	1.59976e-06	-	Bt076
P0126	CCELPCHGC	21.77	0.0332637	-	Bt076
P0127	CCELPCHGCVPC	32.05	0.0471544	-	Bt076
P0128	CCELPCHGCVPCC	33.26	0.0212192	-	Bt076
P0129	CCELPCHGCVPCCW	35.13	0.00213297	-	Bt076
P0130.1	CCELPCHGCVPCCWP	34.18	0.0143802	-	Bt076
P0130.2	CCELPCHGCVPCCWP	19.06	0.0310413	☆11P;☆15P	Bt076
P0130.3	CCELPCHGCVPCCWP	28.38	0.00849485	◆10V;☆11P;☆15P	Bt076
P0130.4	CCELPCHGCVPCCWP	35.67	0.00211395	☆15P	Bt076
P0130.5	CCELPCHGCVPCCWP	39.98	0.00155715	☆11P	Bt076
P0192	CELPCHG	67.13	7.57141e-06	-	Bt076
P0193	CELPCHGCVPCCWP	39.47	0.00140095	-	Bt076
P0833	HGCVPC	61.11	4.5035e-05	-	Bt076
P0834	HGCVPCCWP	28.1	0.00449157	-	Bt076
P1253	MQDISSEQHPLFDPVKR	41.22	0.00585196	-	Bt076
P1390	PCHGCVPCCWP	39.39	0.00365955	-	Bt076
P0032	ADLPALRMQDFAP	20.24	0.0227097	-	CONOT055(Bt077)
P0168	CCSRDCRVCIPCCPN	47.13	0.00034662	☆11P	CONOT055(Bt077)
P0372	CSRDCRVCIPCCPN	60.79	1.97999e-05	☆10P	CONOT055(Bt077)
P0420.1	DCRVCIPCCPN	68.22	6.32775e-07	☆7P	CONOT055(Bt077)
P0420.2	DCRVCIPCCPN	61.38	1.43009e-05	-	CONOT055(Bt077)
P0451.1	DFAPEHSPWFD	59.86	3.1241e-05	☆4P;☆8P	CONOT055(Bt077)
P0451.2	DFAPEHSPWFD	89.13	4.28241e-08	☆4P	CONOT055(Bt077)
P0452.1	DFAPEHSPWFDPV	57.75	5.46451e-05	☆4P;☆8P	CONOT055(Bt077)
P0452.2	DFAPEHSPWFDPV	65.84	6.33295e-06	☆4P	CONOT055(Bt077)
P0452.3	DFAPEHSPWFDPV	89.31	3.82722e-08	-	CONOT055(Bt077)
P0453	DFAPEHSPWFDPVRR	65.2	1.28952e-05	☆4P	CONOT055(Bt077)
P0579.1	FAPEHSPWFDPV	65.77	1.08589e-05	☆3P	CONOT055(Bt077)
P0579.2	FAPEHSPWFDPV	36.33	0.0130373	☆3P;☆7P	CONOT055(Bt077)
P1252	MQDFAPEHSPWFD	19.17	0.012106	☆6P	CONOT055(Bt077)
P1553	RMQDFAPEHSPWFDPV	37.42	0.00191096	☆7P	CONOT055(Bt077)
P1595	RVCIPCCPN	33.65	0.00118668	☆5P	CONOT055(Bt077)
P1716	SRDCRVCIPCCPN	29.53	0.00351003	☆9P	CONOT055(Bt077)
P1896	VPMDGDQPADLPALR	67.02	9.73187e-07	-	CONOT055(Bt077)
P1897	VPMDGDQPADLPALRMQ	54.53	6.18411e-05	-	CONOT055(Bt077)
P1898	VPMDGDQPADLPALRMQDFAPEHSPWFDPV	65.43	6.4444e-06	☆21P	CONOT055(Bt077)
P0167	CCSQDCRVCIPCCPY	42.15	0.000643061	☆11P	Bt079
P0646	FPLDGDQPADLPALRMQDFAPEHSP	58.22	3.95484e-05	☆21P;◇22E;☆25P	Bt079
P0138	CCKQSCT	49.81	0.000255434	-	Bt080
P0139	CCKQSCTTCMP	107.48	6.74399e-10	-	Bt080
P0140.1	CCKQSCTTCMPC	78.62	5.39998e-07	-	Bt080
P0140.2	CCKQSCTTCMPC	60.78	1.62525e-05	★3K	Bt080
P0141	CCKQSCTTCMPCC	49.99	0.00277188	-	Bt080
P0142.1	CCKQSCTTCMPCCW	22.2	0.0180768	-	Bt080
P0142.2	CCKQSCTTCMPCCW	41.29	0.000416091	☆11P	Bt080
P0143	CCKQSCTTCMPCCWR	45.48	0.000386485	-	Bt080
P0254	CKQSCTTCMPC	33.01	0.00560039	-	Bt080
P0255	CKQSCTTCMPCCW	35.2	0.00854646	-	Bt080
P0385	CTTCMPCCW	63.05	1.83317e-05	-	Bt080
P0386	CTTCMPCCWR	80.19	5.07791e-07	-	Bt080
P0447	DEISSEQHPMFDP	32.57	0.0284422	-	Bt080
P0448.1	DEISSEQHPMFDPV	80.08	5.65487e-07	-	Bt080
P0448.2	DEISSEQHPMFDPV	59.24	9.70862e-06	☆9P	Bt080
P0943	ISSEQHPMFDPV	38.57	0.0013413	-	Bt080
P1020	KQSCTTCMPC	92.85	6.95451e-08	-	Bt080
P1021	KQSCTTCMPCCW	69.83	1.35294e-05	-	Bt080
P1022	KRCCKQSCTTCMPC	25.08	0.0170751	★1K	Bt080
P1245	MPCCWR	40.91	0.00355606	-	Bt080
P1250	MQDEISSEQHPMF	49.4	0.00143404	-	Bt080
P1251	MQDEISSEQHPMFDPVKR	59.27	7.56555e-05	-	Bt080
P1485	QSCTTCMPCCWR	57.75	4.6335e-05	-	Bt080
P1634.1	SCTTCMPCCW	153.35	2.04835e-14	-	Bt080
P1634.2	SCTTCMPCCW	78.41	1.03328e-06	☆7P	Bt080
P1635	SCTTCMPCCWR	83.6	3.13855e-07	-	Bt080
P1788.1	TCMPCCW	95.56	2.59069e-08	☆4P	Bt080
P1788.2	TCMPCCW	103.99	3.91443e-09	-	Bt080
P1789	TCMPCCWR	24.71	0.0108181	-	Bt080
P0144	CCNWPC	53.34	1.01958e-05	-	Bt081
P0145	CCNWPCTM	62.85	1.9455e-06	-	Bt081
P0146	CCNWPCTMGCIPC	68.65	1.32365e-06	-	Bt081
P0147	CCNWPCTMGCIPCCYY	76.43	2.40023e-07	-	Bt081
P0703	GCIPCC	21.97	0.011436	-	Bt081
P1646	SEQHPLFDPVKR	21.9	0.0216294	-	Bt081
P1736	SSEQHPLFDPVKR	55.63	1.7369e-05	-	Bt081
P1737	SSEQHPLFDPVKRCC	59.49	1.15834e-05	-	Bt081
P1826	TMGCIPCC	76.06	1.0529e-06	-	Bt081
P1827	TMGCIPCCYY	75.31	1.15421e-06	-	Bt081
P0072	ANTLWSLV	116.49	7.74139e-11	-	Bt082
P0440	DDRDQDLAEQYRNLKRVL	37.89	0.00208883	-	Bt082
P0489	DQDLAEQYRNLKRVL	41.32	0.00894709	-	Bt082
P0895	HVRPHY	38.72	0.000443112	-	Bt082
P0896	HVRPHYSA	37.06	0.00639563	-	Bt082
P0897	HVRPHYSANTL	50.42	0.000300489	-	Bt082
P0898	HVRPHYSANTLW	52.79	0.000197256	-	Bt082
P0899	HVRPHYSANTLWS	69.97	3.53936e-06	-	Bt082
P0900	HVRPHYSANTLWSL	42.49	0.00746256	-	Bt082
P0901.1	HVRPHYSANTLWSLV	47.52	4.51378e-05	-	Bt082
P0901.2	HVRPHYSANTLWSLV	31.4	0.0100697	◆15V	Bt082
P0903	HYSANTL	44.33	0.000195558	-	Bt082
P0904	HYSANTLW	30.83	0.00842559	-	Bt082
P0905	HYSANTLWS	25.97	0.0110024	-	Bt082
P0906	HYSANTLWSL	36.52	0.000590535	-	Bt082
P0907	HYSANTLWSLV	25.72	0.0223711	-	Bt082
P0965	IYHVRP	52.01	0.000210885	-	Bt082
P0966	IYHVRPH	37.95	0.00135474	-	Bt082
P0967	IYHVRPHY	51.21	0.000343602	-	Bt082
P0968	IYHVRPHYS	37.95	0.00403216	-	Bt082
P0969	IYHVRPHYSA	56.88	0.000177938	-	Bt082
P0970	IYHVRPHYSAN	63.42	3.65583e-05	-	Bt082
P0971	IYHVRPHYSANT	49.04	0.00110643	-	Bt082
P0972	IYHVRPHYSANTL	59.3	5.87449e-06	-	Bt082
P0973	IYHVRPHYSANTLW	45.93	0.00017486	-	Bt082
P0974.1	IYHVRPHYSANTLWS	18.86	0.0292538	-	Bt082
P0974.2	IYHVRPHYSANTLWS	16.64	0.0476895	▲14W	Bt082
P0974.3	IYHVRPHYSANTLWS	68.29	1.49808e-05	☆6P	Bt082
P0975	IYHVRPHYSANTLWSL	65.77	2.89613e-05	-	Bt082
P0976.1	IYHVRPHYSANTLWSLV	33.07	0.0469501	-	Bt082
P0976.2	IYHVRPHYSANTLWSLV	22.02	0.0166435	◆17V	Bt082
P1060	LDGDQTADRHADDRDQD	38.19	0.00822241	-	Bt082
P1061	LDGDQTADRHADDRDQDLAEQYRNL	41.89	0.0051642	-	Bt082
P1062	LDGDQTADRHADDRDQDLAEQYRNLKRVL	25.48	0.0201029	-	Bt082
P1372	NTLWSLV	26.87	0.00647606	-	Bt082
P1403	PHYSANTL	52.56	1.13698e-05	-	Bt082
P1404	PHYSANTLWS	34.5	0.000993477	-	Bt082
P1405	PHYSANTLWSLV	29.02	0.0366544	-	Bt082
P1557	RPHYSANT	49.07	0.00158628	-	Bt082
P1558	RPHYSANTL	41.54	0.000799659	-	Bt082
P1559	RPHYSANTLW	35.1	0.0159768	-	Bt082
P1560.1	RPHYSANTLWS	37.45	0.00387657	▲10W	Bt082
P1560.2	RPHYSANTLWS	36.08	0.0033908	-	Bt082
P1560.3	RPHYSANTLWS	33.88	0.00536131	☆2P	Bt082
P1561	RPHYSANTLWSL	46.97	0.000323464	-	Bt082
P1562.1	RPHYSANTLWSLV	25.98	0.0153932	-	Bt082
P1562.2	RPHYSANTLWSLV	33.35	0.00897019	◆13V	Bt082
P1592	RSWIYHV	30.56	0.0308097	-	Bt082
P1607	SANTLWS	51.89	0.000850345	-	Bt082
P1759	SWIYH	36.12	0.00921173	-	Bt082
P1760	SWIYHVR	44.7	0.00188228	-	Bt082
P1761	SWIYHVRP	43.59	0.00319172	-	Bt082
P1762.1	SWIYHVRPH	73.59	3.27485e-06	-	Bt082
P1762.2	SWIYHVRPH	26.54	0.0114237	☆8P	Bt082
P1763	SWIYHVRPHY	38.72	0.00110778	-	Bt082
P1764	SWIYHVRPHYS	22.39	0.00576766	-	Bt082
P1765	SWIYHVRPHYSA	22.57	0.0226874	-	Bt082
P1766	SWIYHVRPHYSAN	39.25	0.00175898	-	Bt082
P1767	SWIYHVRPHYSANT	37.67	0.00641256	-	Bt082
P1768	SWIYHVRPHYSANTL	38.89	0.00475169	-	Bt082
P1769	SWIYHVRPHYSANTLW	41.27	0.00417265	-	Bt082
P1770.1	SWIYHVRPHYSANTLWS	48.52	0.000684745	☆8P	Bt082
P1770.2	SWIYHVRPHYSANTLWS	65.95	4.39588e-06	▲16W	Bt082
P1770.3	SWIYHVRPHYSANTLWS	66.41	3.85123e-06	◆6V	Bt082
P1770.4	SWIYHVRPHYSANTLWS	53.8	7.25353e-05	-	Bt082
P1770.5	SWIYHVRPHYSANTLWS	42.46	0.000964826	◆6V;☆8P	Bt082
P1771	SWIYHVRPHYSANTLWSL	59.55	1.91333e-05	-	Bt082
P1772.1	SWIYHVRPHYSANTLWSLV	87.6	9.92284e-08	▲16W	Bt082
P1772.2	SWIYHVRPHYSANTLWSLV	55.74	0.000153611	-	Bt082
P1772.3	SWIYHVRPHYSANTLWSLV	29.75	0.0484609	◆6V;☆8P	Bt082
P1772.4	SWIYHVRPHYSANTLWSLV	35.26	0.0181541	◆19V	Bt082
P1772.5	SWIYHVRPHYSANTLWSLV	66.12	1.54425e-05	◆6V	Bt082
P1772.6	SWIYHVRPHYSANTLWSLV	27.62	0.0309637	☆8P	Bt082
P1903	VRPHYSAN	35.28	0.00555906	-	Bt082
P1904	VRPHYSANT	53.59	0.00010063	-	Bt082
P1905	VRPHYSANTL	49.63	0.000995827	-	Bt082
P1906	VRPHYSANTLW	41.97	0.00257309	-	Bt082
P1907.1	VRPHYSANTLWS	38.63	0.00557263	-	Bt082
P1907.2	VRPHYSANTLWS	40.84	0.00330067	▲11W	Bt082
P1907.3	VRPHYSANTLWS	32.69	0.0212347	☆3P	Bt082
P1908	VRPHYSANTLWSL	34.9	0.0134291	-	Bt082
P1909.1	VRPHYSANTLWSLV	41.5	0.00760334	-	Bt082
P1909.2	VRPHYSANTLWSLV	32.19	0.0284762	◆14V	Bt082
P1934	WIYHVR	35.84	0.0151027	-	Bt082
P1935	WIYHVRP	29.73	0.0293703	-	Bt082
P1936	WIYHVRPH	39.46	0.00365199	-	Bt082
P1937	WIYHVRPHY	68.5	3.68672e-06	-	Bt082
P1938	WIYHVRPHYS	38.32	0.00473348	-	Bt082
P1939	WIYHVRPHYSA	60.15	3.47295e-05	-	Bt082
P1940	WIYHVRPHYSAN	32.74	0.0164688	-	Bt082
P1941	WIYHVRPHYSANT	60.64	3.11104e-05	-	Bt082
P1942	WIYHVRPHYSANTL	30.51	0.036146	-	Bt082
P1943	WIYHVRPHYSANTLW	32.62	0.0425578	-	Bt082
P1944	WIYHVRPHYSANTLWS	26.79	0.00701528	-	Bt082
P1945	WIYHVRPHYSANTLWSL	37.48	0.00127734	-	Bt082
P1946	WIYHVRPHYSANTLWSLV	41.07	0.000132877	-	Bt082
P2000	YHVRPH	44.97	0.000604998	-	Bt082
P2001	YHVRPHY	31.22	0.0199722	-	Bt082
P2002	YHVRPHYS	50.41	0.000272064	-	Bt082
P2003	YHVRPHYSA	49.64	0.000351459	-	Bt082
P2004	YHVRPHYSAN	78.7	5.17327e-07	-	Bt082
P2005	YHVRPHYSANT	59.53	4.75247e-05	-	Bt082
P2006	YHVRPHYSANTL	75.79	1.46448e-06	-	Bt082
P2007	YHVRPHYSANTLW	76.57	1.50019e-06	-	Bt082
P2008	YHVRPHYSANTLWS	35.34	0.0231739	-	Bt082
P2009	YHVRPHYSANTLWSL	50.62	0.000657591	-	Bt082
P2010	YHVRPHYSANTLWSLV	69.18	7.61527e-06	-	Bt082
P0091	AYCHGDLNCN	101.12	3.80545e-09	-	Bt083
P0092	AYCHGDLNCNN	40.24	0.00674194	-	Bt083
P0093	AYCHGDLNCNNVA	63.2	2.91964e-06	-	Bt083
P0094	AYCHGDLNCNNVAM	28.11	0.00556292	-	Bt083
P0095	AYCHGDLNCNNVAMC	51.82	0.000136135	-	Bt083
P0096	AYCHGDLNCNNVAMCV	34.89	0.000567594	-	Bt083
P0097	AYCHGDLNCNNVAMCVR	26.1	0.0427119	-	Bt083
P0239	CHGDLNCN	16.87	0.0205589	-	Bt083
P0240	CHGDLNCNNVA	35.77	0.000516458	-	Bt083
P0241	CHGDLNCNNVAM	37.48	0.000723527	-	Bt083
P0242	CHGDLNCNNVAMCV	33.13	0.013206	-	Bt083
P0243	CHGDLNCNNVAMCVR	29.91	0.0289947	-	Bt083
P0309	CNNVAM	43.11	0.00120208	-	Bt083
P0310	CNNVAMCV	49.89	0.000300516	-	Bt083
P0311	CNNVAMCVR	31.65	0.0189785	-	Bt083
P0477	DLNCNNVAMCVR	55.7	6.59426e-05	-	Bt083
P0708	GDLNCNNVAMCVR	38.8	0.00371089	-	Bt083
P0835	HGDLNCNNVA	42.69	0.00172246	-	Bt083
P0836	HGDLNCNNVAMCV	43.72	0.00137152	-	Bt083
P1272	NCNNVAMCVR	31.64	0.0229639	-	Bt083
P1346	NNVAMCVR	47.24	0.000635309	-	Bt083
P1378	NVAMCVR	35.3	0.00975375	-	Bt083
P1500	RAYCHGDLNCN	41.91	0.00219662	-	Bt083
P1501	RAYCHGDLNCNN	47.28	0.000651933	-	Bt083
P1502	RAYCHGDLNCNNVA	40.24	0.00311312	-	Bt083
P1503	RAYCHGDLNCNNVAM	43.61	0.00132396	-	Bt083
P1504	RAYCHGDLNCNNVAMC	43.99	0.00133075	-	Bt083
P1505	RAYCHGDLNCNNVAMCV	67.61	1.26741e-05	-	Bt083
P1506	RAYCHGDLNCNNVAMCVR	45.42	0.000930133	-	Bt083
P1618.1	SCGYVGQPCCIVPR	54.74	0.000109954	◆12V;☆13P	Bt083
P1618.2	SCGYVGQPCCIVPR	51.9	0.000212743	☆8P;☆13P	Bt083
P1618.3	SCGYVGQPCCIVPR	48.58	0.00108999	-	Bt083
P1723	SSCGYVGQPCCIVP	84.2	2.83051e-07	☆9P;☆14P	Bt083
P1724.1	SSCGYVGQPCCIVPR	74.3	5.2758e-07	☆14P	Bt083
P1724.2	SSCGYVGQPCCIVPR	28.26	0.0198542	☆9P;☆14P	Bt083
P1724.3	SSCGYVGQPCCIVPR	20.89	0.0171088	-	Bt083
P1724.4	SSCGYVGQPCCIVPR	19.81	0.044923	☆9P	Bt083
P1724.5	SSCGYVGQPCCIVPR	44.98	0.000216027	◆13V;☆14P	Bt083
P1725.1	SSCGYVGQPCCIVPRR	83.66	1.11786e-06	◆13V;☆14P	Bt083
P1725.2	SSCGYVGQPCCIVPRR	66.22	6.24651e-05	☆9P;☆14P	Bt083
P1726	SSCGYVGQPCCIVPRRA	35.72	0.00108506	☆9P;☆14P	Bt083
P1850	VAMCVR	40.77	0.0031198	-	Bt083
P1973	YCHGDLNCNN	60.73	4.61945e-05	-	Bt083
P1974	YCHGDLNCNNVA	45.92	0.00184218	-	Bt083
P1975	YCHGDLNCNNVAM	56.76	0.00205929	-	Bt083
P1976	YCHGDLNCNNVAMCV	97.42	2.045e-08	-	Bt083
P1977	YCHGDLNCNNVAMCVR	41.55	0.00793621	-	Bt083
P2044.1	YVGQPCCIVPR	44.64	0.0204726	-	Bt083
P2044.2	YVGQPCCIVPR	62.67	5.39402e-05	☆10P	Bt083
P2044.3	YVGQPCCIVPR	52.48	0.000620866	☆5P;☆10P	Bt083
P0164.1	CCSLSICQPPPVCECCA	84.9	3.97535e-07	☆10P	Bt085
P0164.2	CCSLSICQPPPVCECCA	45.18	6.52287e-05	-	Bt085
P1511	RCCSLSICQPPPVCECCA	98.72	1.66234e-08	◆13V	Bt085
P2043	YVENKQDFNPDERRRCCSLSICQPPPVCECCA	24.43	0.00522839	△3E;△12E;☆25P	Bt085
P0014	ACCEQSCTTCMPC	109.7	8.15962e-10	-	Bt086
P0053.1	AISPWFDPVR	36.6	0.00235184	-	Bt086
P0053.2	AISPWFDPVR	52.9	6.25691e-05	☆4P;◆9V	Bt086
P0053.3	AISPWFDPVR	55.33	2.60849e-05	☆8P	Bt086
P0053.4	AISPWFDPVR	74.46	2.00534e-07	☆4P	Bt086
P0054.1	AISPWFDPVRA	66.44	1.64565e-06	◆9V	Bt086
P0054.2	AISPWFDPVRA	42.75	0.000647679	☆4P;◆9V	Bt086
P0054.3	AISPWFDPVRA	54.74	7.26872e-05	-	Bt086
P0054.4	AISPWFDPVRA	26.83	0.048968	☆4P	Bt086
P0055.1	AISPWFDPVRAC	46.94	0.000279177	-	Bt086
P0055.2	AISPWFDPVRAC	35.67	0.00361811	☆4P	Bt086
P0055.3	AISPWFDPVRAC	60.28	2.09076e-05	☆4P;◆9V	Bt086
P0056.1	AISPWFDPVRACC	92.38	2.85579e-08	☆4P	Bt086
P0056.2	AISPWFDPVRACC	67.85	4.47061e-06	-	Bt086
P0057.1	AISPWFDPVRACCE	39.9	0.0013354	☆4P	Bt086
P0057.2	AISPWFDPVRACCE	31.3	0.0153822	-	Bt086
P0058	AISPWFDPVRACCEQS	45.08	0.00175873	-	Bt086
P0194	CEQSCTTCMPC	49.38	0.000502329	△2E	Bt086
P0383	CTTCMPC	49.13	0.0037607	-	Bt086
P0384	CTTCMPCC	45.95	0.00181425	-	Bt086
P0939	ISPWFDPVR	32.43	0.0047147	-	Bt086
P1484	QSCTTCMPC	58.54	1.44857e-05	-	Bt086
P1633	SCTTCMPC	37.74	0.00301199	-	Bt086
P1712	SPWFDPVRA	65.56	1.61084e-05	☆2P	Bt086
P1892	VPLDGDQPADRHAERMKY	55.94	7.04199e-05	-	Bt086
P1893	VPLDGDQPADRHAERMKYM	74.14	1.29713e-06	-	Bt086
P1894	VPLDGDQPADRHAERMKYML	86.22	1.07452e-07	-	Bt086
P0064	ALGQRR	117.82	8.87103e-11	-	Bt087
P0176	CCVHPACHDDCICCIT	104.23	2.38814e-09	-	Bt087
P0235	CHDDCIC	119.24	9.51802e-11	-	Bt087
P0236	CHDDCICC	91.69	5.94969e-08	-	Bt087
P0237	CHDDCICCIT	67.87	1.80452e-05	-	Bt087
P0238	CHDDCICCITR	76.83	2.61232e-06	-	Bt087
P0413	DCICCIT	87.66	2.4004e-07	-	Bt087
P0431	DDCICCITR	49.89	0.00142412	-	Bt087
P1514	RCCVHPACHDDCICCIT	92.85	8.14516e-08	-	Bt087
P1515	RCCVHPACHDDCICCITR	43.13	0.00751013	-	Bt087
P2042	YVENIQDLNPDERMEFILHALGQ	61.96	0.000129429	△3E	Bt087
P0023	ACRMPPC	22.99	0.0444573	-	Bt088
P0345	CRMPPCKCCW	38.34	0.00215436	-	Bt088
P1248	MPPCKCCW	20.47	0.040833	-	Bt088
P1548	RMPPCKCCW	84.28	6.06532e-08	-	Bt088
P0088	AVNPWFDPVK	86.78	5.5517e-08	-	Bt090
P0089	AVNPWFDPVKR	93.8	8.2957e-09	-	Bt090
P0090	AVNPWFDPVKRCC	41.52	0.00503856	-	Bt090
P0109	CAVCIPC	22.81	0.0324632	-	Bt090
P0110	CAVCIPCCPNWPA	46.33	0.000136193	☆6P	Bt090
P0169	CCSRNCAV	119.74	5.68538e-11	-	Bt090
P0170.1	CCSRNCAVCIPC	72.19	1.82996e-06	-	Bt090
P0170.2	CCSRNCAVCIPC	41.69	0.00164328	☆11P	Bt090
P0171	CCSRNCAVCIPCCPN	56.66	5.14622e-05	-	Bt090
P0172.1	CCSRNCAVCIPCCPNWPA	51.81	0.000565242	☆11P;☆14P	Bt090
P0172.2	CCSRNCAVCIPCCPNWPA	17.42	0.0470948	☆11P	Bt090
P0172.3	CCSRNCAVCIPCCPNWPA	19.36	0.0220168	☆11P;☆17P	Bt090
P0321	CPNWPA	27.89	0.0427519	-	Bt090
P1263.1	NCAVCIPC	56.81	1.24027e-05	☆7P	Bt090
P1263.2	NCAVCIPC	70.57	5.83206e-07	-	Bt090
P1264	NCAVCIPCCPN	78.78	9.46904e-08	☆7P	Bt090
P1265.1	NCAVCIPCCPNWPA	93.42	3.67403e-08	☆7P;☆10P	Bt090
P1265.2	NCAVCIPCCPNWPA	139.78	2.40689e-12	-	Bt090
P1422	PWFDPVKR	98.7	4.0995e-08	-	Bt090
P1554.1	RNCAVCIPCCPNWPA	25.76	0.0112821	☆8P	Bt090
P1554.2	RNCAVCIPCCPNWPA	42	0.00881132	-	Bt090
P1719	SRNCAVCIPC	41.18	0.0128182	-	Bt090
P1890	VNPWFDPVKR	102.21	9.62479e-09	-	Bt090
P1102	LIPDKR	45.49	8.47464e-05	★5K	Bt091
P1510	RCCPMEWCDGDCFCCV	23.87	0.0248173	-	Bt091
P1042	KSVAENSIL	66.19	1.61092e-06	-	Bt092
P1107	LLHLLPLVA	61.27	3.70985e-05	-	Bt094
P1745	STIKIYVCDC	63.95	1.56053e-05	-	Bt094
P0061	AIVWSRPW	53.2	0.000273776	-	Bt095
P0224	CGGGLCCR	74.06	2.07513e-06	-	Bt095
P0225	CGGGLCCRSA	85.22	2.16137e-07	-	Bt095
P0324	CPSNKYCGGGLCCR	52.27	0.000229166	-	Bt095
P0494	DSDGQAIPGDGVPSPMSSRI	67.51	8.33869e-06	-	Bt095
P0964	IVWSRPW	77.01	1.14663e-06	-	Bt095
P1424	PWSKVVCVCG	30.98	0.0212267	-	Bt095
P1605	SAECTCAIVWSRPWSK	33.57	0.00716453	-	Bt095
P1606	SAECTCAIVWSRPWSKVVCVCG	21.92	0.0276356	-	Bt095
P1627	SCPSNKYCGGGL	26.25	0.0100783	-	Bt095
P1628	SCPSNKYCGGGLC	36.84	0.0498697	-	Bt095
P1629.1	SCPSNKYCGGGLCCR	65.22	4.26863e-06	☆3P	Bt095
P1629.2	SCPSNKYCGGGLCCR	94.2	1.14114e-07	-	Bt095
P1630	SCPSNKYCGGGLCCRSA	41.8	0.0244027	☆3P	Bt095
P1680	SKVVCVCG	43.35	0.000251998	-	Bt095
P1720	SRPWSKVVCVC	40.79	0.000867028	-	Bt095
P1971	YCGGGLCCR	64.14	2.65209e-05	-	Bt095
P0468	DGRAVGGDRSPSEAHRTY	40.63	0.00808745	☆11P	Bt096
P0543	EGDGRAVGGDRSPSEAHRTY	17.59	0.0426743	☆13P	Bt096
P1499	RAVGGDRS	41.57	0.00127483	-	Bt096
P0229	CGSGLCCR	78.97	3.28956e-07	-	Bt097
P0230	CGSGLCCRSA	44.16	0.00429944	-	Bt097
P1631.1	SCPSNKYCGSGLCCR	43.73	0.00603268	-	Bt097
P1631.2	SCPSNKYCGSGLCCR	35.23	0.0433529	☆3P	Bt097
P1632	SCPSNKYCGSGLCCRSA	39.17	0.00155562	★6K	Bt097
P1972	YCGSGLCCR	23	0.0268135	-	Bt097
P0116	CCAVKSYLC	15.36	0.0291072	-	Bt098
P0117	CCAVKSYLCLQ	17.5	0.0177828	-	Bt098
P0118	CCAVKSYLCLQGH	31.54	0.003858	-	Bt098
P0295	CLVDCQISR	20.78	0.0488828	-	Bt098
P0296	CLVDCQISRGN	23.68	0.032784	-	Bt098
P0415	DCQISR	38.48	0.00281683	-	Bt098
P0416	DCQISRGN	15.96	0.0354918	-	Bt098
P0417	DCQISRGNQHGDPLLICY	65.93	9.93001e-06	-	Bt098
P0418	DCQISRGNQHGDPLLICYNH	52.62	0.000246704	-	Bt098
P0419	DCQISRGNQHGDPLLICYNHCSQQHPC	26.76	0.0167636	-	Bt098
P0792	GNQHGDPLLIC	45.89	0.000163596	-	Bt098
P0793	GNQHGDPLLICY	42.26	5.94292e-05	-	Bt098
P0794	GNQHGDPLLICYN	61.59	2.2467e-05	-	Bt098
P0795	GNQHGDPLLICYNH	24.34	0.00441755	-	Bt098
P0796	GNQHGDPLLICYNHCSQQHPC	81.72	5.31652e-08	-	Bt098
P0940	ISRGNQHGDPLLICY	52.23	6.19356e-05	-	Bt098
P0941	ISRGNQHGDPLLICYNH	77.12	5.27921e-07	-	Bt098
P0942	ISRGNQHGDPLLICYNHCSQQHPC	99.85	2.75348e-09	-	Bt098
P1026	KSCLVDCQIS	55.71	0.000104594	-	Bt098
P1027	KSCLVDCQISR	23.82	0.00414954	-	Bt098
P1028	KSCLVDCQISRGN	18.71	0.048451	-	Bt098
P1056	LCLQGH	24.7	0.0115207	-	Bt098
P1098	LICYNH	27.26	0.043882	-	Bt098
P1099	LICYNHC	34.06	0.0090701	-	Bt098
P1100	LICYNHCS	58.91	3.32247e-05	-	Bt098
P1101	LICYNHCSQQHPC	70.03	3.85826e-06	-	Bt098
P1406	PLLICYNH	78.31	5.56341e-07	-	Bt098
P1407	PLLICYNHCSQQHPC	63.02	2.07287e-05	-	Bt098
P1440	QHGDPLLICYNHCSQQHPC	102.35	2.98328e-09	-	Bt098
P1461	QISRGNQHGDPLLICYNHCSQQHPC	110.62	4.86366e-10	-	Bt098
P1527	RGNQHGDPLLICYNHCSQQHPC	61.69	4.99083e-05	-	Bt098
P1620	SCLVDCQ	79.72	9.91401e-07	-	Bt098
P1621	SCLVDCQISR	88.01	1.48558e-07	-	Bt098
P1622	SCLVDCQISRGNQHGDPLLICY	73.95	4.53057e-06	-	Bt098
P1623	SCLVDCQISRGNQHGDPLLICYNH	77.82	2.09138e-06	-	Bt098
P1624	SCLVDCQISRGNQHGDPLLICYNHCSQQHPC	50.21	0.00159212	-	Bt098
P1774	SYLCLQGH	38.03	0.0288275	-	Bt098
P1775	SYLCLQGHG	43.58	0.00893726	-	Bt098
P1867	VDCQISR	69.11	2.98575e-05	-	Bt098
P1868	VDCQISRGN	49.53	0.00272055	-	Bt098
P1887	VKSYLCLQGH	94.97	1.81499e-08	-	Bt098
P2011	YLCLQGH	105.11	1.96707e-09	-	Bt098
P2012	YLCLQGHG	32.74	0.0153779	-	Bt098
P0981	IYRGGNSDTFPNRF	87.34	1.91144e-07	-	Bt099
P1807	TGVCDKDKVEGTGNLNLTRY	57.08	9.4906e-05	-	Bt099
P1965	WYHSSDGSGCQSFQ	63.24	6.32876e-05	-	Bt099
P0306	CNEPLNLGNTGCDEVR	43.9	0.0079378	-	Bt100
P0307	CNEPLNLGNTGCDEVRI	20.23	0.0303494	-	Bt100
P0308.1	CNEPLNLGNTGCDEVRIR	40.38	0.00112695	-	Bt100
P0308.2	CNEPLNLGNTGCDEVRIR	35.85	0.00306819	△3E;☆4P	Bt100
P0555.1	EPLNLGNTGCDEVRI	90.09	2.09954e-07	-	Bt100
P0555.2	EPLNLGNTGCDEVRI	21.53	0.0154676	☆2P	Bt100
P0654	FQYTGCGGNR	31.62	0.00110184	-	Bt100
P0655	FQYTGCGGNRNN	24.84	0.0165688	-	Bt100
P0917	IDARCNEPLNLGN	76.68	5.30514e-07	-	Bt100
P0918	IDARCNEPLNLGNTGC	56.59	1.21701e-05	-	Bt100
P0919.1	IDARCNEPLNLGNTGCDEVRIR	52.67	5.29939e-05	☆8P	Bt100
P0919.2	IDARCNEPLNLGNTGCDEVRIR	51.26	7.4817e-06	-	Bt100
P0919.3	IDARCNEPLNLGNTGCDEVRIR	73.97	2.48537e-07	△7E;☆8P	Bt100
P1094	LGNTGCDEVRIR	37.49	0.000650568	-	Bt100
P1320	NLGNTGCDEVRIR	22.03	0.0225581	-	Bt100
P1345	NNFYNRDDCKK	41.44	9.33133e-05	-	Bt100
P1798	TFQYTGCGGNR	41.16	0.00246905	-	Bt100
P1799	TFQYTGCGGNRN	42.85	0.00219452	-	Bt100
P1800	TFQYTGCGGNRNN	57.63	1.12179e-05	-	Bt100
P1966	WYYNQGNVACQ	39.07	0.00175909	-	Bt100
P1967	WYYNQGNVACQTF	101.12	3.37275e-09	-	Bt100
P1968	WYYNQGNVACQTFQYTGCGGNR	44.81	0.000361755	-	Bt100
P0534	EDNRFPCNSGQ	56.16	2.55419e-05	-	Bt102
P0535	EDNRFPCNSGQCACLPK	89.41	2.2223e-08	-	Bt102
P0536	EDNRFPCNSGQCACLPKAGS	36.51	0.00672305	-	Bt102
P0537	EDNRFPCNSGQCACLPKAGST	71.88	1.98158e-06	-	Bt102
P0538	EDNRFPCNSGQCACLPKAGSTL	63.63	0.000121231	-	Bt102
P0539	EDNRFPCNSGQCACLPKAGSTLS	43.35	0.0128704	-	Bt102
P0251	CKCTM	66.7	6.56247e-05	-	Bt103
P1054	LCKCTMGSTCDSRCRST	39.06	0.0373241	-	Bt103
P1155	LQGSVFKR	41.17	0.0355222	-	Bt103
P0256	CLCTHF	44.01	0.0101383	-	Bt105
P0257	CLCTHFLGG	51.6	0.00179876	-	Bt105
P0258	CLCTHFLGGR	69.5	3.32342e-05	-	Bt105
P0259	CLCTHFLGGRCS	40.75	0.0212999	-	Bt105
P0260	CLCTHFLGGRCSR	58.16	0.000427337	-	Bt105
P1058	LCTHFLGGR	27.06	0.0105282	-	Bt105
P1808	THFLGGR	40.9	0.00368619	-	Bt105
P0312.1	CNPPCIPPKIC	24.78	0.00681952	☆4P;☆7P;☆8P	Bt106
P0312.2	CNPPCIPPKIC	59.25	1.67579e-05	☆3P;☆4P;☆7P;☆8P	Bt106
P0313	CNPPCIPPKICR	43.95	0.00609714	☆3P;☆4P;☆7P;☆8P	Bt106
P1391	PCIPPK	56.21	0.000549864	☆1P;☆4P;☆5P	Bt106
P1413	PPCIPPKIC	30.85	0.000904467	☆1P;☆2P;☆6P;★7K	Bt106
P1414	PPCIPPKICRL	49.09	0.000116528	☆1P;☆2P;☆5P;☆6P	Bt106
P1547	RLDVCDNYN	64.71	5.78091e-06	-	Bt106
P1625	SCNPPCIPPKIC	84.41	9.47265e-08	☆4P;☆5P;☆8P;☆9P	Bt106
P1626.1	SCNPPCIPPKICRL	60.14	2.82737e-05	☆4P;☆5P;☆8P;★10K	Bt106
P1626.2	SCNPPCIPPKICRL	77.84	4.98245e-07	☆4P;☆5P;☆9P;★10K	Bt106
P1728	SSCNPPCIPPK	42.84	0.00196558	☆5P;☆6P;☆9P;☆10P	Bt106
P1729	SSCNPPCIPPKI	42.29	0.00156993	☆5P;☆6P;☆9P;☆10P	Bt106
P1730.1	SSCNPPCIPPKIC	79.42	4.00579e-07	☆5P;☆6P;☆9P;☆10P	Bt106
P1730.2	SSCNPPCIPPKIC	37.28	0.0119069	☆6P;☆9P;☆10P	Bt106
P1730.3	SSCNPPCIPPKIC	49.27	0.00266244	☆5P;☆6P;☆9P;★11K	Bt106
P1730.4	SSCNPPCIPPKIC	99.57	2.71162e-08	☆5P;☆9P;☆10P	Bt106
P1730.5	SSCNPPCIPPKIC	38.55	0.000726112	☆6P;☆9P;★11K	Bt106
P1730.6	SSCNPPCIPPKIC	47.2	0.000137193	☆6P;☆10P	Bt106
P1730.7	SSCNPPCIPPKIC	41.02	0.000707657	☆6P;☆9P	Bt106
P1731.1	SSCNPPCIPPKICR	44.84	0.000323174	☆5P;☆6P;☆9P;★11K	Bt106
P1731.2	SSCNPPCIPPKICR	28.46	0.0205287	☆5P;☆6P;☆10P;★11K	Bt106
P1731.3	SSCNPPCIPPKICR	28.08	0.0484683	☆6P;☆10P;★11K	Bt106
P1731.4	SSCNPPCIPPKICR	64.26	1.70613e-05	☆5P;☆6P;☆9P;☆10P	Bt106
P1731.5	SSCNPPCIPPKICR	60.07	5.34318e-05	☆6P;☆9P	Bt106
P1732.1	SSCNPPCIPPKICRL	71.34	6.1993e-06	-	Bt106
P1732.2	SSCNPPCIPPKICRL	45.86	0.00519484	☆5P;☆6P;☆9P	Bt106
P1732.3	SSCNPPCIPPKICRL	42.82	0.00990463	☆6P;☆9P;★11K	Bt106
P1732.4	SSCNPPCIPPKICRL	41.94	0.0126859	☆5P;☆6P;☆9P;☆10P	Bt106
P1732.5	SSCNPPCIPPKICRL	52.19	0.00132235	☆5P;☆6P;☆9P;★11K	Bt106
P1732.6	SSCNPPCIPPKICRL	69.27	4.84456e-06	☆5P;☆6P;☆10P;★11K	Bt106
P1732.7	SSCNPPCIPPKICRL	42.16	0.00300723	☆6P	Bt106
P1732.8	SSCNPPCIPPKICRL	42.17	0.0116766	☆6P;☆9P	Bt106
P1733	SSCNPPCIPPKICRLD	44.21	0.0074213	☆5P;☆6P;☆9P;★11K	Bt106
P1734	SSCNPPCIPPKICRLDVCDNYN	39.29	0.0231282	☆5P;☆6P;☆9P;☆10P	Bt106
P0819	GVQICCPYIL	52.68	0.00100592	-	Bt109
P1814	TLQMLR	44.43	0.00669775	-	Bt109
P0156	CCRSGHCFNAACYI	44.69	0.00749893	-	CONOT064(Bt110)
P0356	CRSGHCFNAACYI	66.56	4.50212e-05	-	CONOT064(Bt110)
P0732	GHCFNAACYI	60.88	1.90264e-05	-	CONOT064(Bt110)
P0831	HCFNAACYI	25.48	0.014157	-	CONOT064(Bt110)
P1589	RSGHCFNAACYI	71.91	4.15489e-07	-	CONOT064(Bt110)
P1663	SGHCFNAAC	59.31	4.18474e-05	-	CONOT064(Bt110)
P1664	SGHCFNAACY	41.8	0.00064748	-	CONOT064(Bt110)
P1665	SGHCFNAACYI	35.58	0.00390139	-	CONOT064(Bt110)
P1843	TSWSCVGKPDGTACCR	40	0.002645	-	CONOT064(Bt110)
P0315	CPGGAGCF	46.24	0.00137025	-	Bt111
P0316	CPGGAGCFYY	56.32	0.00012624	-	Bt111
P0317.1	CPGGAGCFYYIYNP	54.79	0.0019371	☆2P	Bt111
P0317.2	CPGGAGCFYYIYNP	24.33	0.0468602	-	Bt111
P0333.1	CQPATNRCPGGAGCF	46.31	9.70617e-05	-	Bt111
P0333.2	CQPATNRCPGGAGCF	58.66	1.31379e-05	☆3P	Bt111
P0334	CQPATNRCPGGAGCFY	25.4	0.0307149	-	Bt111
P0335.1	CQPATNRCPGGAGCFYY	48.84	0.000830072	☆3P	Bt111
P0335.2	CQPATNRCPGGAGCFYY	45.64	0.000129626	-	Bt111
P0336.1	CQPATNRCPGGAGCFYYIYNP	50.09	9.15823e-05	-	Bt111
P0336.2	CQPATNRCPGGAGCFYYIYNP	30.36	0.0136227	☆3P	Bt111
P0339.1	CRCQPATNRCPGGAGCFYYIYNP	51.47	6.70082e-05	☆5P	Bt111
P0339.2	CRCQPATNRCPGGAGCFYYIYNP	18.64	0.0437673	-	Bt111
P0340	CREDSDCVPNCGTHFR	53.31	0.000117831	-	Bt111
P0429.1	DCVPNCGTHFR	68.71	3.17623e-06	-	Bt111
P0429.2	DCVPNCGTHFR	72.9	2.81048e-06	☆4P	Bt111
P0497	DTFACTK	69.81	1.26986e-05	-	Bt111
P0498	DTFACTKW	57.2	0.00022675	-	Bt111
P0499	DTFACTKWIAPE	83.98	1.33862e-06	-	Bt111
P0500	DTFACTKWIAPEWVVQ	41.68	0.000522987	-	Bt111
P0501.1	DTFACTKWIAPEWVVQR	38.77	0.000670334	☆11P;▲13W;◆14V	Bt111
P0501.2	DTFACTKWIAPEWVVQR	28.5	0.00480263	-	Bt111
P0502	DTFACTKWIAPEWVVQRC	30.58	0.00297494	-	Bt111
P0503.1	DTFACTKWIAPEWVVQRCREDSDCVPNCGTHFR	66.69	1.31788e-06	◆15V;☆26P	Bt111
P0503.2	DTFACTKWIAPEWVVQRCREDSDCVPNCGTHFR	26.1	0.0220924	◆15V	Bt111
P1364	NRCPGGAGCF	40.69	0.000251665	-	Bt111
P1365	NRCPGGAGCFYY	19.42	0.0480009	-	Bt111
P1385	PATNRCPGGAGCF	83.46	1.82581e-07	☆1P	Bt111
P1472	QPATNRCPGGAGCF	85.81	1.30817e-07	☆2P	Bt111
P1473	QPATNRCPGGAGCFYYIYNP	37.03	0.0126719	-	Bt111
P1517	RCPGGAGCF	31.31	0.0139046	-	Bt111
P1518	RCPGGAGCFYY	43.15	0.00617078	-	Bt111
P1519	RCPGGAGCFYYIYN	41.5	0.00122121	-	Bt111
P1520	RCPGGAGCFYYIYNP	46.15	0.000985204	-	Bt111
P1521.1	RCREDSDCVPNCGTHFR	21.69	0.0220233	-	Bt111
P1521.2	RCREDSDCVPNCGTHFR	43.07	0.00168419	☆10P	Bt111
P1522	REDSDCVPNCGTHFR	52.53	0.000212219	-	Bt111
P1836	TNRCPGGAGCF	58.35	1.93007e-05	-	Bt111
P1837	TNRCPGGAGCFYY	31.29	0.00345504	-	Bt111
P1838	TNRCPGGAGCFYYIYNP	19.3	0.023498	-	Bt111
P1933	WIAPEWVVQR	77.61	9.73531e-07	-	Bt111
P0207	CFCLTR	47.15	0.0009734	-	Bt112
P0362	CSCSREGH	45.31	0.00150166	-	Bt113
P0476	DLKSNFYGALKRPA	36.82	0.00634307	-	Bt113
P0677	GALKRPA	50.14	3.72787e-05	-	Bt113
P1290	NFYGALK	33.62	0.00649593	-	Bt113
P1994	YGALKRPA	32.5	0.0146771	-	Bt113
P1435	QEGDIQAKKIDLKSNFYGALERPA	27.88	0.0237877	◇2E	Bt114
P1481	QQEGDIQAKKIDL	19.8	0.0167541	◇3E	Bt114
P1482	QQEGDIQAKKIDLKSNFYGALERPA	49.4	0.00022389	-	Bt114
P0702	GCHMDRTCI	63.3	0.000176804	-	Bt115
P0884	HSPDAKDVQTHQINT	40.19	0.00467589	-	Bt115
P1309	NLCPHCPNGCHMD	47.55	0.00664319	-	Bt115
P1310	NLCPHCPNGCHMDR	31.75	0.00260654	-	Bt115
P1311	NLCPHCPNGCHMDRT	27.18	0.00775274	-	Bt115
P1312.1	NLCPHCPNGCHMDRTCI	34.68	0.00163396	☆4P	Bt115
P1312.2	NLCPHCPNGCHMDRTCI	43.61	0.000300503	-	Bt115
P1713	SQHSPDAKDVQTHQINT	30.87	0.0191521	-	Bt115
P1275	NDNKFDTEE	34.64	0.00695705	★4K;△8E;△9E	Bt118
P0508	DVDNGKFMSSLQSEGMPA	38.18	0.0140955	-	Bt119
P0359	CSCKF	57.55	0.000123318	-	Bt125
P0960.1	IVTCPGNPCEGPSDCTR	58.15	0.00010664	☆8P	Bt125
P0960.2	IVTCPGNPCEGPSDCTR	36.55	0.0291797	☆8P;☆12P	Bt125
P0960.3	IVTCPGNPCEGPSDCTR	41.33	0.0207868	-	Bt125
P0961	IVTCPGNPCEGPSDCTRC	49.55	0.00313619	☆8P;☆12P	Bt125
P0962.1	IVTCPGNPCEGPSDCTRCS	39	0.0370754	☆8P;☆12P	Bt125
P0962.2	IVTCPGNPCEGPSDCTRCS	41.9	0.0191824	☆5P;☆8P;△10E;☆12P	Bt125
P0962.3	IVTCPGNPCEGPSDCTRCS	38.32	0.0446037	☆5P;☆8P;☆12P	Bt125
P0962.4	IVTCPGNPCEGPSDCTRCS	42.49	0.0155282	-	Bt125
P0963	IVTCPGNPCEGPSDCTRCSCKF	40.32	0.0180916	☆8P;☆12P	Bt125
P0314	CPALVLLA	39.92	0.0129005	☆2P	Bt126
P0360.1	CSCPALVLLA	46.1	0.00755314	-	Bt126
P0360.2	CSCPALVLLA	40.01	0.0197545	☆4P	Bt126
P0707	GCSCPALVLLA	51.74	6.49788e-05	☆5P	Bt126
P1384	PALVLLA	62.86	2.38099e-06	☆1P	Bt126
P0081	ASTADCVENR	55.76	2.73424e-05	-	Bt127
P0103	CACLPR	25.43	0.0495503	-	Bt127
P0104	CACLPRDSYSYQCQSTSASTADCVENR	60.61	5.04432e-05	-	Bt127
P0390	CVTEDEWGK	59.85	1.48025e-05	-	Bt127
P0428	DCVENRCVTE	84.58	1.79916e-07	-	Bt127
P0496	DSYSYQCQSTSASTADCVENR	110.49	5.37323e-10	-	Bt127
P0544	EGLENTFPCNAGR	95.49	1.29436e-07	-	Bt127
P0545	EGLENTFPCNAGRC	114.8	2.67554e-10	-	Bt127
P0546	EGLENTFPCNAGRCA	109.75	9.90932e-10	-	Bt127
P0547	EGLENTFPCNAGRCACLPR	57.17	0.00148495	-	Bt127
P1608	SASTADCVENR	61.88	0.000126484	-	Bt127
P1688	SLREGLEN	134.69	7.78591e-12	◇4E	Bt127
P1747	STSASTADCVENR	42.74	5.32108e-05	-	Bt127
P0161	CCSGECLD	40.02	9.95405e-05	-	Bt132
P0291	CLGFGSACFTGH	45.53	0.00406832	-	Bt132
P0292	CLGFGSACFTGHA	35.1	0.0212149	-	Bt132
P0305	CNDPGGSCTRHY	32.02	0.00813336	☆4P	Bt133
P0332	CQLYCN	20.23	0.0374625	-	Bt133
P0828	HCCQLYCN	57.13	1.00694e-05	-	Bt133
P0829	HCCQLYCNKQESVCLENEPVF	34.25	0.00849393	△18E;☆19P;◆20V	Bt133
P0902	HYHCCQLYCNKQESVCLENEPVF	86.99	3.63975e-08	△20E;☆21P;◆22V	Bt133
P1015	KQESVCLENEPVF	82.96	1.20386e-07	△10E;☆11P;◆12V	Bt133
P1744	STDKNIKL	63.7	4.31272e-05	-	Bt133
P0443	DDSRDGLENLFPK	58.87	0.000136398	-	Bt134
P0444	DDSRDGLENLFPKAHHEMKNPEASKLN	25.04	0.046216	-	Bt134
P0467	DGLENLFPK	65.56	5.92079e-06	-	Bt134
P0554	ENLFPK	33.59	0.0302109	-	Bt134
P0832	HEMKNPEASKLN	59.89	0.000108155	-	Bt134
P1078	LENLFPK	34.08	0.0427971	-	Bt134
P0570	EYPRKKQGYSAVRSRDKIQR	83.93	4.83468e-07	-	Bt136
P0163	CCSGICFIYCV	62.09	6.90942e-05	-	Bt137
P0441	DDSKNALQTIFS	72.21	2.72332e-06	-	Bt137
P0442	DDSKNALQTIFSKA	67.22	9.59733e-06	-	Bt137
P0553	ELCVIPIVGTI	87.87	9.86363e-08	△1E;◆4V;◆8V	Bt137
P0157	CCSCLCLF	56.31	0.000149919	-	Bt138
P0290	CLFVCVT	64.26	3.23227e-05	-	Bt138
P0349	CRPNGETCNRSDNDCCSCL	30.9	0.0115016	-	Bt138
P0350	CRPNGETCNRSDNDCCSCLC	75.3	9.13399e-07	-	Bt138
P0351	CRPNGETCNRSDNDCCSCLCL	52.8	0.000159541	-	Bt138
P0352.1	CRPNGETCNRSDNDCCSCLCLF	46.64	0.000687162	◇6E	Bt138
P0352.2	CRPNGETCNRSDNDCCSCLCLF	28.9	0.0263447	-	Bt138
P0353	CRPNGETCNRSDNDCCSCLCLFV	39.51	0.00248515	◇6E	Bt138
P0354	CRPNGETCNRSDNDCCSCLCLFVC	72.23	4.84115e-06	-	Bt138
P0355	CRPNGETCNRSDNDCCSCLCLFVCVT	95.51	2.11877e-08	-	Bt138
P0754	GLENLFPK	34.68	0.00920804	-	Bt138
P1055	LCLFVC	50.11	0.00143713	-	Bt138
P1089	LFVCVT	86.74	3.77916e-07	-	Bt138
P1567	RPNGETCNRSDNDCCSCLC	42.08	0.00211229	△5E	Bt138
P1585	RSDNDCCSCL	37.93	0.0223799	-	Bt138
P1586	RSDNDCCSCLCLF	39.39	0.0186084	-	Bt138
P1587	RSDNDCCSCLCLFVC	45.69	0.00426513	-	Bt138
P0165	CCSNLCILK	49.66	0.000193036	-	Bt139
P0166.1	CCSNLCILKKDGNPVCRDS	29.06	0.0018004	☆14P	Bt139
P0166.2	CCSNLCILKKDGNPVCRDS	43.36	0.00048669	◆15V	Bt139
P0244	CILKKDGNPVCR	41.26	0.00284304	☆9P	Bt139
P0245.1	CILKKDGNPVCRDS	33.75	0.0212957	◆10V	Bt139
P0245.2	CILKKDGNPVCRDS	53.22	0.000271089	☆9P	Bt139
P0370.1	CSNLCILKKDGNPVCRDS	48.12	0.00564802	◆14V	Bt139
P0370.2	CSNLCILKKDGNPVCRDS	41.66	0.0049299	☆13P	Bt139
P0376	CTAPGGGCTRW	44.54	0.0136599	☆4P	Bt139
P0377	CTAPGGGCTRWT	90.96	1.8619e-07	☆4P	Bt139
P0378	CTAPGGGCTRWTS	75.24	6.95103e-06	☆4P	Bt139
P0379	CTAPGGGCTRWTSN	48.05	0.0089532	☆4P	Bt139
P0380	CTAPGGGCTRWTSNCC	59.33	0.000672199	☆4P	Bt139
P0381.1	CTAPGGGCTRWTSNCCSNLCILKKDGNPVCRDS	21.28	0.0175012	☆4P;☆28P	Bt139
P0381.2	CTAPGGGCTRWTSNCCSNLCILKKDGNPVCRDS	23	0.0275653	☆4P;◆29V	Bt139
P0495	DSRGRQEYPTKRL	23.99	0.0351142	-	Bt139
P1053.1	LCILKKDGNPVCRDS	86.47	7.06704e-08	☆10P	Bt139
P1053.2	LCILKKDGNPVCRDS	68.34	6.18461e-06	◆11V	Bt139
P1247	MPNSKLFKLT	43.39	0.000492503	-	Bt139
P1267.1	NCCSNLCILKKDGNPVCRDS	62.56	2.31834e-05	◆16V	Bt139
P1267.2	NCCSNLCILKKDGNPVCRDS	59.29	9.36197e-05	☆15P	Bt139
P1308.1	NLCILKKDGNPVCRDS	28.01	0.015259	☆11P	Bt139
P1308.2	NLCILKKDGNPVCRDS	43.72	0.00191291	◆12V	Bt139
P1436.1	QEYPTKRL	32.23	0.0069715	-	Bt139
P1436.2	QEYPTKRL	67.79	1.08039e-05	◇2E	Bt139
P1600	RWTSNCCSNLCIL	75.19	2.55017e-06	-	Bt139
P1601.1	RWTSNCCSNLCILKKDGNPVCRDS	32.92	0.00911251	◆20V	Bt139
P1601.2	RWTSNCCSNLCILKKDGNPVCRDS	29.53	0.0271888	☆19P	Bt139
P1695	SNCCSNLCILK	28.71	0.0181691	-	Bt139
P1696.1	SNCCSNLCILKKDGNPVCRDS	44.01	0.000274062	◆17V	Bt139
P1696.2	SNCCSNLCILKKDGNPVCRDS	43.34	0.00199977	☆16P	Bt139
P1700	SNLCILK	33.56	0.00508841	-	Bt139
P1701	SNLCILKK	22.91	0.0135596	-	Bt139
P1702.1	SNLCILKKDGNPVCR	73.74	8.05184e-07	◆13V	Bt139
P1702.2	SNLCILKKDGNPVCR	80.08	2.87652e-07	☆12P	Bt139
P1703.1	SNLCILKKDGNPVCRDS	60.19	2.65621e-05	◆13V	Bt139
P1703.2	SNLCILKKDGNPVCRDS	74.9	7.55591e-07	☆12P	Bt139
P1842.1	TSNCCSNLCILKKDGNPVCRDS	86.73	5.32934e-08	◆18V	Bt139
P1842.2	TSNCCSNLCILKKDGNPVCRDS	87.4	5.70476e-08	☆17P	Bt139
P1962	WTSNCCSNLCILK	93.86	1.14711e-08	-	Bt139
P1963.1	WTSNCCSNLCILKKDGNPVCRDS	50.94	0.000124028	☆18P	Bt139
P1963.2	WTSNCCSNLCILKKDGNPVCRDS	35.94	0.00665996	◆19V	Bt139
P0181	CDAPGAP	29.26	0.00551382	☆4P	Bt140
P1005	KIFKLT	53.2	0.000145264	-	Bt140
P1274	NDKIFKLT	43.26	0.00022423	-	Bt140
P1471	QNDKIFKLT	56.08	0.000115411	-	Bt140
P0293	CLGVGATCFPG	26.47	0.0357297	-	Bt142
P0249	CIYNGFIAVGVCR	48.25	0.000130173	-	Bt143
P0285	CLESGSPCVPAYVNRPC	27.9	0.0192995	-	Bt143
P0286.1	CLESGSPCVPAYVNRPCCS	44.01	0.000180722	-	Bt143
P0286.2	CLESGSPCVPAYVNRPCCS	41.82	0.000756307	△3E	Bt143
P0287.1	CLESGSPCVPAYVNRPCCSGA	50.55	0.000253742	△3E	Bt143
P0287.2	CLESGSPCVPAYVNRPCCSGA	58.29	8.11679e-05	-	Bt143
P0288	CLESGSPCVPAYVNRPCCSGAC	55.6	0.000133305	-	Bt143
P0607	FIAVGVCR	31.73	0.00647929	-	Bt143
P0673	GACIYNGFIAVGVCR	25.47	0.00752049	-	Bt143
P0713	GFIAVGVCR	37.17	0.000777061	-	Bt143
P0909	IAVGVCR	19.57	0.0402989	-	Bt143
P0977	IYNGFIAVGVCR	47.27	0.000115312	-	Bt143
P1084	LESGSPCVPAYVNRPCCSGACIYNGFIAVGVCR	29.87	0.0196804	◇2E;◆8V;☆9P;◆12V;☆15P	Bt143
P1291	NGFIAVGVCR	45.81	0.0105349	-	Bt143
P0153	CCPGLTCSGPQQAPICH	35.24	0.00172055	-	Bt146
P0320	CPGLTCSGPQQAPICH	62.97	6.30827e-06	-	Bt146
P0357	CRTLSCCPGLTCSGPQQAPICH	35.09	0.00356203	-	Bt146
P0366	CSGPQQAPICH	19.54	0.0261257	-	Bt146
P0423	DCSRSGGGCR	26.28	0.0276718	-	Bt146
P0424	DCSRSGGGCRTL	40.87	0.0426625	-	Bt146
P0425	DCSRSGGGCRTLSCCPGLTCSGPQ	18.33	0.0146893	-	Bt146
P0426	DCSRSGGGCRTLSCCPGLTCSGPQQAPI	38.58	0.00189292	-	Bt146
P0427	DCSRSGGGCRTLSCCPGLTCSGPQQAPICH	31.12	0.0290914	-	Bt146
P0706	GCRTLSCCPGLTCSGPQQAPICH	55.72	7.00603e-05	-	Bt146
P0719	GGGCRTL	62.74	2.44504e-05	-	Bt146
P0720	GGGCRTLSCCPGLT	77.45	1.05144e-06	-	Bt146
P0721	GGGCRTLSCCPGLTCSGPQQAPI	30.77	0.00745401	-	Bt146
P0722	GGGCRTLSCCPGLTCSGPQQAPICH	28.55	0.0240175	-	Bt146
P0766	GLTCSGPQQAPICH	32.33	0.0149414	-	Bt146
P0797	GPQQAPICH	43.12	0.00109694	-	Bt146
P1159	LSCCPGLTCSGPQ	75.26	3.03809e-07	-	Bt146
P1160	LSCCPGLTCSGPQQAPICH	22.82	0.0219406	-	Bt146
P1176	LTCSGPQQAPICH	39.95	0.0196246	-	Bt146
P1399	PGLTCSGPQQAPICH	62.88	1.74405e-05	-	Bt146
P1429	QAPICH	38.35	0.0168297	-	Bt146
P1593	RTLSCCPGLT	40.9	0.0165411	-	Bt146
P1594	RTLSCCPGLTCSGPQQAPICH	37.6	0.00318018	-	Bt146
P1609	SCCPGLT	23.66	0.0309979	-	Bt146
P1610	SCCPGLTCSGPQ	30.94	0.0169129	-	Bt146
P1611	SCCPGLTCSGPQQAPICH	91	5.69533e-08	-	Bt146
P1655	SGGGCRTL	25.3	0.0140182	-	Bt146
P1656	SGGGCRTLSCCPGL	62.3	2.50553e-05	-	Bt146
P1657	SGGGCRTLSCCPGLT	64.73	3.36512e-06	-	Bt146
P1658	SGGGCRTLSCCPGLTC	40.27	0.000540341	-	Bt146
P1659	SGGGCRTLSCCPGLTCS	46.44	0.000770619	-	Bt146
P1660	SGGGCRTLSCCPGLTCSGPQ	24.55	0.0121009	-	Bt146
P1661	SGGGCRTLSCCPGLTCSGPQQAPI	29.06	0.0492315	-	Bt146
P1662	SGGGCRTLSCCPGLTCSGPQQAPICH	59.16	7.03766e-06	-	Bt146
P1672	SGPQQAPICH	75.34	2.42705e-07	-	Bt146
P1793	TCSGPQQAPICH	59.18	2.44582e-05	-	Bt146
P1815	TLSCCPGLT	39.02	0.00461156	-	Bt146
P1816	TLSCCPGLTC	37.09	0.00240384	-	Bt146
P1817	TLSCCPGLTCS	38.32	0.00866456	-	Bt146
P1818	TLSCCPGLTCSGPQ	34.5	0.0140506	-	Bt146
P1819	TLSCCPGLTCSGPQQ	33.05	0.0321299	-	Bt146
P1820	TLSCCPGLTCSGPQQAPICH	43.02	0.00325772	-	Bt146
P0151.1	CCPGLR	44.86	0.00239389	-	Bt147
P0151.2	CCPGLR	41.73	0.0103669	☆3P	Bt147
P0152	CCPGLRCF	66.33	2.75879e-06	-	Bt147
P0211	CFSTIYASLCQD	36.9	0.00204174	-	Bt147
P0318	CPGLRCF	30.51	0.00520183	-	Bt147
P0016	ACLDYGGLGVGACR	37.69	0.000459583	-	Bt148
P0050	AGYGHSSCCSGACLDYGGLGVGAC	34.03	0.0043095	-	Bt148
P0051	AGYGHSSCCSGACLDYGGLGVGACR	33.22	0.0337551	-	Bt148
P0160	CCSGACLDYGGLGVGACR	28.38	0.0173527	-	Bt148
P0198	CFAGYGH	52.73	0.000328268	-	Bt148
P0199	CFAGYGHS	23.42	0.0302567	-	Bt148
P0200	CFAGYGHSS	40.73	0.000190188	-	Bt148
P0201	CFAGYGHSSC	27.27	0.0446249	-	Bt148
P0202	CFAGYGHSSCC	57.86	7.77488e-06	-	Bt148
P0203	CFAGYGHSSCCS	60.95	6.14697e-06	-	Bt148
P0204	CFAGYGHSSCCSGA	47.42	0.000931029	-	Bt148
P0205	CFAGYGHSSCCSGACLDYGGLGVGAC	42.94	0.00386201	-	Bt148
P0206	CFAGYGHSSCCSGACLDYGGLGVGACR	45.37	0.00487876	-	Bt148
P0263	CLDYGGLGVGAC	38.97	0.00233882	-	Bt148
P0264	CLDYGGLGVGACR	38.54	0.00386986	-	Bt148
P0269	CLESGSLCF	23.37	0.0414231	-	Bt148
P0270	CLESGSLCFA	41.42	0.000414637	-	Bt148
P0271	CLESGSLCFAG	64.91	3.90648e-06	-	Bt148
P0272	CLESGSLCFAGY	44.27	0.00208941	-	Bt148
P0273	CLESGSLCFAGYG	51.68	0.000339262	-	Bt148
P0274	CLESGSLCFAGYGH	96.77	9.26714e-09	-	Bt148
P0275	CLESGSLCFAGYGHS	45.9	0.00139958	-	Bt148
P0276	CLESGSLCFAGYGHSS	117.31	1.14534e-10	-	Bt148
P0277	CLESGSLCFAGYGHSSC	130.52	1.29791e-11	-	Bt148
P0278	CLESGSLCFAGYGHSSCC	117.89	3.06335e-10	-	Bt148
P0279	CLESGSLCFAGYGHSSCCS	105.5	7.94079e-09	-	Bt148
P0280	CLESGSLCFAGYGHSSCCSG	120.38	2.83295e-10	-	Bt148
P0281	CLESGSLCFAGYGHSSCCSGA	97.13	5.84315e-08	-	Bt148
P0282	CLESGSLCFAGYGHSSCCSGAC	86.47	9.61433e-08	-	Bt148
P0283	CLESGSLCFAGYGHSSCCSGACL	72.41	1.89315e-05	-	Bt148
P0284.1	CLESGSLCFAGYGHSSCCSGACLDYGGLGVGACR	155.29	1.04329e-13	-	Bt148
P0284.2	CLESGSLCFAGYGHSSCCSGACLDYGGLGVGACR	86.71	7.51152e-07	△3E	Bt148
P0364	CSGACLDYGGLGVGACR	62.28	0.000202876	-	Bt148
P0527	DYGGLGVGACR	144.19	2.36146e-12	-	Bt148
P0556.1	ESGSLCFAGYGHSSCCSGACLDYGGLGVGACR	81.83	3.16754e-06	△1E	Bt148
P0556.2	ESGSLCFAGYGHSSCCSGACLDYGGLGVGACR	80.38	4.34243e-06	◇1E	Bt148
P0572	FAGYGHS	84.79	5.72518e-08	-	Bt148
P0573	FAGYGHSSC	107.09	9.39353e-09	-	Bt148
P0574	FAGYGHSSCC	38.84	0.0234001	-	Bt148
P0575	FAGYGHSSCCSGAC	88.72	6.36403e-07	-	Bt148
P0576	FAGYGHSSCCSGACL	128.55	2.3438e-11	-	Bt148
P0577	FAGYGHSSCCSGACLDYGGLGVGAC	90.77	5.51094e-08	-	Bt148
P0578	FAGYGHSSCCSGACLDYGGLGVGACR	19.06	0.0478036	-	Bt148
P0674	GACLDYGGLGVGACR	46.07	0.000111228	-	Bt148
P0727	GGLGVGACR	41.47	0.000420583	-	Bt148
P0733	GHSSCCSGACLD	26.01	0.0258129	-	Bt148
P0734	GHSSCCSGACLDYGGL	69.87	3.82788e-06	-	Bt148
P0735	GHSSCCSGACLDYGGLGVGAC	32.73	0.00616002	-	Bt148
P0736	GHSSCCSGACLDYGGLGVGACR	35.53	0.04386	-	Bt148
P0755	GLGVGACR	18.38	0.0471936	-	Bt148
P0824	GYGHSSCCSGACL	21.73	0.0312214	-	Bt148
P0825	GYGHSSCCSGACLDYGGLGVGAC	66.1	9.53654e-06	-	Bt148
P0826	GYGHSSCCSGACLDYGGLGVGACR	43.16	0.00266165	-	Bt148
P0885	HSSCCSGACLDYGGLGVGAC	34.4	0.0221478	-	Bt148
P0886	HSSCCSGACLDYGGLGVGACR	36.66	0.0233576	-	Bt148
P1067	LDYGGLGVGAC	47.43	0.00075811	-	Bt148
P1068	LDYGGLGVGACR	35.41	0.00057548	-	Bt148
P1082	LESGSLCFAGYGH	47.02	0.0291122	-	Bt148
P1083	LESGSLCFAGYGHSSCCSGACLDYGGLGVGACR	34.63	0.00700752	△2E	Bt148
P1095	LGVGACR	27.57	0.0265102	-	Bt148
P1612	SCCSGACLD	45.95	0.00141278	-	Bt148
P1613	SCCSGACLDYGGLGVGACR	46.12	0.000775789	-	Bt148
P1649	SGACLDYGGLGVGAC	46.39	0.00128355	-	Bt148
P1650	SGACLDYGGLGVGACR	72.03	4.43956e-06	-	Bt148
P1722	SSCCSGACLDYGGLGVGACR	33.73	0.0331712	-	Bt148
P1997	YGGLGVGACR	40.53	0.0337981	-	Bt148
P1998	YGHSSCCSGACLDYGGLGVGAC	32.83	0.00510771	-	Bt148
P1999	YGHSSCCSGACLDYGGLGVGACR	45.62	0.00092391	-	Bt148
P0301	CMLRKNGNPICVDQ	32.52	0.0189758	☆9P	CONOT071(Bt150)
P0367	CSHLCMLRKNGNPICVDQ	33.01	0.000825057	☆13P	CONOT071(Bt150)
P0375	CTAPGGGCTRM	61.15	2.19849e-05	☆4P	CONOT071(Bt150)
P0445	DDSRGRQEYPTKML	38.09	0.0284708	-	CONOT071(Bt150)
P0870	HLCMLR	33.84	0.0249894	-	CONOT071(Bt150)
P1011	KNGNPICVDQ	27.17	0.00498854	☆5P	CONOT071(Bt150)
P1057	LCMLRKNGNPICVDQ	60.85	1.19225e-05	☆10P	CONOT071(Bt150)
P1254	MSGGCCSHL	52.29	0.000305134	-	CONOT071(Bt150)
P1255	MSGGCCSHLCMLR	41.71	0.00427988	-	CONOT071(Bt150)
P1256	MSGGCCSHLCMLRK	30.03	0.0141022	-	CONOT071(Bt150)
P1535	RKNGNPICVDQ	27.74	0.0103484	☆6P	CONOT071(Bt150)
P1652	SGGCCSHL	32.47	0.00523771	-	CONOT071(Bt150)
P1653	SGGCCSHLC	34.02	0.00495348	-	CONOT071(Bt150)
P1654	SGGCCSHLCMLR	35.69	0.00242797	-	CONOT071(Bt150)
P0001	AADICCSMTK	61.31	3.31343e-05	-	Bt152
P0002	AADICCSMTKTCCAEP	73.55	2.76202e-06	-	Bt152
P0011	AALEDADMKTEKGLLSG	58.64	7.47464e-05	-	Bt152
P0030	ADICCSMTK	45.03	8.6364e-05	-	Bt152
P0031	ADICCSMTKTCCAEP	64.87	1.45323e-05	-	Bt152
P0469	DICCSMTK	45.4	0.00255669	-	Bt152
P0470	DICCSMTKTCCA	46.96	0.0036247	-	Bt152
P0471	DICCSMTKTCCAEP	19.77	0.0337404	-	Bt152
P0473	DKIGSMAADICCSMTKTCCAEP	49.04	0.000122244	-	Bt152
P0756	GLLSGLVGNLDK	45.19	0.00036323	-	Bt152
P0757	GLLSGLVGNLDKIGS	54.31	8.34032e-05	-	Bt152
P0767	GLVGNLDKIGS	48.52	0.000314252	-	Bt152
P0768	GLVGNLDKIGSMAADICCSMTK	39.6	0.00276861	-	Bt152
P0769	GLVGNLDKIGSMAADICCSMTKTC	81.86	2.85739e-07	-	Bt152
P0770	GLVGNLDKIGSMAADICCSMTKTCCAE	72.48	3.01676e-06	◇27E	Bt152
P0771	GLVGNLDKIGSMAADICCSMTKTCCAEP	36.99	0.00606958	-	Bt152
P0780	GNLDKIGSM	27	0.0488839	-	Bt152
P0781	GNLDKIGSMA	37.82	0.00528628	-	Bt152
P0782	GNLDKIGSMAA	25.07	0.041697	-	Bt152
P0783	GNLDKIGSMAADIC	38.29	0.00648602	-	Bt152
P0784.1	GNLDKIGSMAADICCSMTKTCCAE	22.34	0.0285888	◇24E	Bt152
P0784.2	GNLDKIGSMAADICCSMTKTCCAE	45.41	0.0260059	★19K;◇24E	Bt152
P0785	GNLDKIGSMAADICCSMTKTCCAEP	37.67	0.00680586	-	Bt152
P1006	KIGSMAADICCSMTKTCCAEP	31.71	0.0252948	-	Bt152
P1063	LDKIGSM	37.66	0.00640163	-	Bt152
P1064	LDKIGSMAADICCSMTKTCCAE	46.06	0.000868336	◇22E	Bt152
P1065.1	LDKIGSMAADICCSMTKTCCAEP	56.21	0.000126846	△22E	Bt152
P1065.2	LDKIGSMAADICCSMTKTCCAEP	64.37	1.35453e-05	-	Bt152
P1069	LEDADMKTEKGLLSG	40.15	0.00262766	-	Bt152
P1161	LSGLVGNLDKI	37.62	0.00101194	-	Bt152
P1162	LSGLVGNLDKIG	36.62	0.00277658	-	Bt152
P1163	LSGLVGNLDKIGS	51.42	0.0004817	-	Bt152
P1164	LSGLVGNLDKIGSM	38.03	0.0046826	-	Bt152
P1165	LSGLVGNLDKIGSMA	35.21	0.0130463	-	Bt152
P1166.1	LSGLVGNLDKIGSMAADICCSMTKTCCAE	29.85	0.0429066	★24K;◇29E	Bt152
P1166.2	LSGLVGNLDKIGSMAADICCSMTKTCCAE	35.8	0.00636525	◇29E	Bt152
P1167	LSGLVGNLDKIGSMAADICCSMTKTCCAEP	30.31	0.00167599	-	Bt152
P1179	LVGNLDK	46.76	0.000384825	-	Bt152
P1180	LVGNLDKIG	21.12	0.0367023	-	Bt152
P1181	LVGNLDKIGS	33.82	0.0175318	-	Bt152
P1182	LVGNLDKIGSM	45.05	0.00285724	-	Bt152
P1183	LVGNLDKIGSMA	31.44	0.0477692	-	Bt152
P1184	LVGNLDKIGSMAA	29.56	0.0107896	-	Bt152
P1185	LVGNLDKIGSMAAD	23.25	0.040691	-	Bt152
P1186	LVGNLDKIGSMAADICC	29.78	0.00952025	-	Bt152
P1187	LVGNLDKIGSMAADICCS	19.74	0.0169871	-	Bt152
P1188	LVGNLDKIGSMAADICCSMTK	38.03	0.00126706	-	Bt152
P1189	LVGNLDKIGSMAADICCSMTKTCCAE	41.59	0.00292626	◇26E	Bt152
P1190	LVGNLDKIGSMAADICCSMTKTCCAEP	47.54	0.000220247	-	Bt152
P1213	MAADICCSMTKTCCAEP	47.83	0.00032304	-	Bt152
P1313	NLDKIGSMA	30.97	0.0154768	-	Bt152
P1314	NLDKIGSMAADICCSMTKTCCAE	86.43	2.46848e-08	◇23E	Bt152
P1315	NLDKIGSMAADICCSMTKTCCAEP	44.11	0.000776301	-	Bt152
P1349	NPLETRIQ	78.77	1.79198e-07	-	Bt152
P1357	NPLETRIQR	28.29	0.017049	-	Bt152
P1358	NPLETRIQRALIR	65.94	2.39402e-06	-	Bt152
P1671	SGLVGNLDKIGS	58.18	1.77904e-05	-	Bt152
P1784	TCCAEP	80.91	1.00559e-07	-	Bt152
P1871	VGNLDKIGSM	26.81	0.00208449	-	Bt152
P1872	VGNLDKIGSMA	80.67	1.08844e-07	-	Bt152
P1873	VGNLDKIGSMAADIC	72.45	9.64206e-07	-	Bt152
P1874.1	VGNLDKIGSMAADICCSMTKTCCAE	57.57	2.65977e-05	◆1V;◇25E	Bt152
P1874.2	VGNLDKIGSMAADICCSMTKTCCAE	49.98	0.00012407	★20K;◇25E	Bt152
P1874.3	VGNLDKIGSMAADICCSMTKTCCAE	100.3	1.74519e-09	◇25E	Bt152
P1875	VGNLDKIGSMAADICCSMTKTCCAEP	98.05	2.72615e-09	-	Bt152
P0162	CCSGECLDFDGSGIGSCS	82.4	1.38393e-07	-	Bt153
P0212	CFTGHANTL	89.32	2.18696e-08	-	Bt153
P0213	CFTGHANTLC	72.47	1.33066e-06	-	Bt153
P0214	CFTGHANTLCC	46.67	0.000484376	-	Bt153
P0215	CFTGHANTLCCS	51.86	0.000121855	-	Bt153
P0265	CLEFGSACFTGH	34.7	0.006743	-	Bt153
P0266	CLEFGSACFTGHA	64.19	7.73564e-06	-	Bt153
P0267	CLEFGSACFTGHAN	95.54	5.94812e-09	-	Bt153
P0268	CLEFGSACFTGHANTL	81.42	1.98665e-07	-	Bt153
P0365	CSGECLDFDGSGIGSCS	35.89	0.00200953	-	Bt153
P0661	FTGHANTL	24.22	0.0380335	-	Bt153
P0662	FTGHANTLCC	24.32	0.014978	-	Bt153
P0663	FTGHANTLCCS	29.98	0.00562585	-	Bt153
P0664	FTGHANTLCCSGECLDFDGSGIGSCS	32.85	0.00339814	-	Bt153
P0711	GECLDFDGSGIGSCS	26.77	0.0122019	-	Bt153
P0729	GHANTLCC	35.05	0.00173497	-	Bt153
P0730	GHANTLCCS	39.73	0.0100455	-	Bt153
P0731	GHANTLCCSGECLDFDGSGIGSCS	25.27	0.0222875	-	Bt153
P1077	LEFGSACFTGHANTL	75.54	2.69201e-06	△2E	Bt153
P0208	CFITRF	35.81	0.006285	-	Bt154
P0209	CFITRFG	30.67	0.0207832	-	Bt154
P0210	CFITRFGSLCRD	23.09	0.0132545	-	Bt154
P0319	CPGLRCFIT	36.6	0.0118577	-	Bt154
P0602	FGSLCRD	51.75	0.000182458	-	Bt154
P0804	GSLCRD	76.83	6.01725e-07	-	Bt154
P0805	GSNLCGALGEGCYTR	71.89	2.46885e-06	-	Bt154
P0806	GSNLCGALGEGCYTRR	57.98	6.743e-05	-	Bt154
P0948	ITRFGSL	83.15	2.23688e-07	-	Bt154
P0949	ITRFGSLCRD	48.03	0.000795648	-	Bt154
P1525	RFGSLCRD	76.12	1.04701e-06	-	Bt154
P1885	VKCIELYEP	95.88	1.13878e-08	◆1V	Bt155
P0155	CCPNGPRMCCP	45.48	0.00137606	-	Bt157
P1479.1	QPKTKYDVPLTS	22.31	0.0249683	★5K	Bt157
P1479.2	QPKTKYDVPLTS	31.49	0.0105018	-	Bt157
P1479.3	QPKTKYDVPLTS	80.5	1.23884e-07	☆2P	Bt157
P1921.1	WCCPNGPR	67.28	6.41644e-06	▲1W;☆7P	Bt157
P1921.2	WCCPNGPR	28.76	0.035257	-	Bt157
P1921.3	WCCPNGPR	23.06	0.0237269	▲1W	Bt157
P1921.4	WCCPNGPR	66.67	3.91806e-06	☆7P	Bt157
P1921.5	WCCPNGPR	31.92	0.0455023	☆4P	Bt157
P1926	WCCPNGPRM	38.5	0.00497919	-	Bt157
P1927.1	WCCPNGPRMC	69.55	4.79718e-06	-	Bt157
P1927.2	WCCPNGPRMC	77.85	9.29394e-07	☆4P	Bt157
P1928	WCCPNGPRMCC	65.83	1.55554e-05	-	Bt157
P1929.1	WCCPNGPRMCCP	96.03	1.66764e-08	-	Bt157
P1929.2	WCCPNGPRMCCP	45.75	0.00190242	☆4P	Bt157
P1929.3	WCCPNGPRMCCP	78.61	1.11554e-06	☆12P	Bt157
P1929.4	WCCPNGPRMCCP	61.73	0.000124584	☆7P	Bt157
P1929.5	WCCPNGPRMCCP	93.14	8.84196e-08	☆4P;☆7P	Bt157
P0223	CGFYSSCCGTCNVHRNSCV	62.34	0.00012795	-	Bt158
P0669	FYSSCCGTCNVHR	105.21	3.1742e-09	-	Bt158
P0807	GTCNVHRNSCV	57.6	0.000192983	-	Bt158
P1721	SSCCGTCNVHRNSCV	80.22	1.37553e-06	-	Bt158
P1748	STTKLFM	37.69	0.0487583	-	Bt158
P2038	YSSCCGTCNVHRNSCV	47.32	0.00480713	-	Bt158
P1079	LENLLL	57.86	0.000636067	-	Bt160
P0018	ACMIRS	53.37	0.00219427	-	Bt161
P0019.1	ACMIRSGKPPICSDQ	46.33	0.00743709	☆10P	Bt161
P0019.2	ACMIRSGKPPICSDQ	54.61	0.00124486	☆9P;☆10P	Bt161
P0120	CCDACMIR	80.04	5.49119e-06	-	Bt161
P0121	CCDACMIRS	70.57	4.81517e-05	-	Bt161
P0122.1	CCDACMIRSGKPPICSDQ	38.66	0.00360102	☆13P	Bt161
P0122.2	CCDACMIRSGKPPICSDQ	26.78	0.0122788	☆12P;☆13P	Bt161
P0178	CDACMIR	28.96	0.0210915	-	Bt161
P0179	CDACMIRS	37.15	0.00387433	-	Bt161
P0180.1	CDACMIRSGKPPICSDQ	30.06	0.0456647	☆11P;☆12P	Bt161
P0180.2	CDACMIRSGKPPICSDQ	27.43	0.0262944	☆12P	Bt161
P0182.1	CDPPGSGCNWK	69.45	2.74673e-06	☆3P;☆4P	Bt161
P0182.2	CDPPGSGCNWK	44.29	0.00112835	☆3P	Bt161
P0183	CDPPGSGCNWKVH	27.82	0.00669045	☆3P;☆4P	Bt161
P0184	CDPPGSGCNWKVHQ	22.04	0.0497012	☆3P;☆4P	Bt161
P0185	CDPPGSGCNWKVHQC	36.82	0.0129565	☆3P;☆4P	Bt161
P0186	CDPPGSGCNWKVHQCC	24.79	0.0287089	☆3P;☆4P	Bt161
P0187	CDPPGSGCNWKVHQCCD	31.2	0.000758578	☆3P;☆4P	Bt161
P0188	CDPPGSGCNWKVHQCCDA	38.48	0.000141906	☆3P;☆4P	Bt161
P0189.1	CDPPGSGCNWKVHQCCDACMIR	36.05	0.000248313	☆3P;◆12V	Bt161
P0189.2	CDPPGSGCNWKVHQCCDACMIR	23.92	0.0202754	☆4P	Bt161
P0189.3	CDPPGSGCNWKVHQCCDACMIR	29.62	0.0223745	★11K	Bt161
P0189.4	CDPPGSGCNWKVHQCCDACMIR	34.86	0.0451018	☆4P;★11K	Bt161
P0189.5	CDPPGSGCNWKVHQCCDACMIR	58.08	0.000194496	☆3P;★11K	Bt161
P0189.6	CDPPGSGCNWKVHQCCDACMIR	36.46	0.00190922	☆3P;☆4P	Bt161
P0189.7	CDPPGSGCNWKVHQCCDACMIR	93.82	4.00846e-08	☆3P	Bt161
P0190.1	CDPPGSGCNWKVHQCCDACMIRS	45.8	0.00705306	★11K	Bt161
P0190.2	CDPPGSGCNWKVHQCCDACMIRS	67.56	4.57237e-05	☆3P;☆4P	Bt161
P0190.3	CDPPGSGCNWKVHQCCDACMIRS	57.83	5.26588e-05	☆4P	Bt161
P0190.4	CDPPGSGCNWKVHQCCDACMIRS	56.92	0.000158625	★11K;◆12V	Bt161
P0190.5	CDPPGSGCNWKVHQCCDACMIRS	19.43	0.0421892	☆3P;★11K	Bt161
P0190.6	CDPPGSGCNWKVHQCCDACMIRS	31.58	0.00625522	☆4P;★11K	Bt161
P0191	CDPPGSGCNWKVHQCCDACMIRSGKPPICSDQ	20.86	0.0287123	☆3P;☆4P;☆26P;☆27P	Bt161
P0300.1	CMIRSGKPPICSDQ	64.92	2.93117e-06	☆8P;☆9P	Bt161
P0300.2	CMIRSGKPPICSDQ	112.03	2.4156e-10	☆9P	Bt161
P0401	DACMIR	20.2	0.0210098	-	Bt161
P0402	DACMIRS	137.16	6.13466e-13	-	Bt161
P0403.1	DACMIRSGKPPICSDQ	48.61	6.81719e-05	☆10P;☆11P	Bt161
P0403.2	DACMIRSGKPPICSDQ	41.54	0.00283037	☆11P	Bt161
P0487	DPPGSGCNWKVHQCCDACMIR	37.82	0.0123815	☆2P;☆3P	Bt161
P0753.1	GKPPICSDQ	37.72	0.00890862	☆4P	Bt161
P0753.2	GKPPICSDQ	22.89	0.0375252	☆3P;☆4P	Bt161
P0878	HQCCDACMIR	26.1	0.0191467	-	Bt161
P0879	HQCCDACMIRS	35.21	0.00619173	-	Bt161
P0938.1	IRSGKPPICSDQ	36.48	0.00421698	☆7P	Bt161
P0938.2	IRSGKPPICSDQ	31.15	0.0205653	☆6P	Bt161
P0938.3	IRSGKPPICSDQ	43.18	0.00496947	☆6P;☆7P	Bt161
P1241.1	MIRSGKPPICSDQ	24.46	0.0204115	☆7P;☆8P	Bt161
P1241.2	MIRSGKPPICSDQ	48.09	0.000164553	☆8P	Bt161
P1416	PPGSGCNWKVHQCCDACMI	32.45	0.0483525	☆1P;☆2P	Bt161
P1417.1	PPGSGCNWKVHQCCDACMIR	37.73	0.0217312	☆1P;☆2P	Bt161
P1417.2	PPGSGCNWKVHQCCDACMIR	42.6	0.0192779	★9K;◆10V	Bt161
P1418	PPGSGCNWKVHQCCDACMIRS	35.89	0.00493366	★9K;◆10V	Bt161
P1431	QCCDACMIR	46.48	0.00066572	-	Bt161
P1432	QCCDACMIRS	35.29	0.00749856	-	Bt161
P1433	QCCDACMIRSGKPPICSDQ	26.6	0.021987	☆13P;☆14P	Bt161
P1669.1	SGKPPICSDQ	41.33	0.000868724	☆4P;☆5P	Bt161
P1669.2	SGKPPICSDQ	46.52	0.000508083	☆5P	Bt161
P1881	VHQCCDACMI	85.77	5.8267e-08	-	Bt161
P1882	VHQCCDACMIR	34.2	0.00999898	-	Bt161
P1883	VHQCCDACMIRS	70.36	1.73045e-06	-	Bt161
P0253	CKPVNYACSPSDAEK	53.17	8.89194e-05	-	Bt164
P0465	DGFRGKQNLLER	28.56	0.0414464	-	Bt164
P1495	QSQYIQR	45.95	5.84424e-05	-	Bt165
P1584	RQSQYIQRVQ	32.76	0.00209217	-	Bt165
P1979	YCQGLTCQVV	19.01	0.0489852	-	Bt165
P0216	CFTRPDCQSGY	65.4	2.97055e-06	-	Bt167
P0217	CFTRPDCQSGYK	48.8	0.000480505	-	Bt167
P0218.1	CFTRPDCQSGYKCDTS	44.08	0.000543269	☆5P	Bt167
P0218.2	CFTRPDCQSGYKCDTS	46.96	0.000520548	-	Bt167
P0250	CKCFTRPD	44.67	0.000832511	-	Bt167
P0666.1	FTRPDCQSGYKCDTS	96.88	1.62042e-08	-	Bt167
P0666.2	FTRPDCQSGYKCDTS	84.81	2.60662e-07	☆4P	Bt167
P1840	TRPDCQSGY	37.14	0.00057959	-	Bt167
P1841	TRPDCQSGYKCDTS	47.88	6.84304e-05	-	Bt167
P0154	CCPNGPRFCCP	44.4	0.000806033	-	Bt170
P1922	WCCPNGPRF	31.5	0.00576976	-	Bt170
P1923	WCCPNGPRFC	38.16	0.00178725	-	Bt170
P1924	WCCPNGPRFCC	62.13	2.35449e-05	-	Bt170
P1925.1	WCCPNGPRFCCP	37.93	0.00194888	☆7P	Bt170
P1925.2	WCCPNGPRFCCP	41.13	0.000516505	-	Bt170
P1925.3	WCCPNGPRFCCP	35.05	0.0111132	☆4P	Bt170
P1925.4	WCCPNGPRFCCP	72.16	3.05892e-06	☆12P	Bt170
P0066	ALLSTHVMVG	45.94	0.000340002	-	Bt171
P0071.1	ANCSPPYIKCKP	100.42	1.40712e-09	☆5P;☆6P	Bt171
P0071.2	ANCSPPYIKCKP	33.79	0.00315462	☆6P	Bt171
P0371.1	CSPPYIKCKP	32.87	0.00413133	☆3P;☆4P	Bt171
P0371.2	CSPPYIKCKP	24.88	0.0089399	☆4P	Bt171
P1670	SGLDCR	29.45	0.00209977	-	Bt171
P0463	DGEKRQQAKINF	54.33	4.99965e-05	-	Bt172
P0464	DGEKRQQAKINFLS	50.84	3.37897e-05	-	Bt172
P0936	IQSDGEKRQQAKINF	29.8	0.0162305	◇6E;★7K	Bt172
P1103	LIQSDGEKRQQAKIN	43.35	0.00078836	-	Bt172
P1104	LIQSDGEKRQQAKINF	37.63	0.00309788	-	Bt172
P1486	QSDGEKRQQAKINF	30.58	0.0236683	-	Bt172
P1487	QSDGEKRQQAKINFLS	69.12	5.00868e-06	◇5E	Bt172
P1636	SDGEKRQQAKINF	106	2.07859e-09	-	Bt172
P0820	GVSGKLM	89.79	1.15292e-07	-	Bt174
P0821	GVSGKLMHILQ	42.9	0.000246173	-	Bt174
P0822	GVSGKLMHILQS	52.84	2.85998e-05	-	Bt174
P0823	GVSGKLMHILQSQ	47.62	0.000132331	-	Bt174
P0840	HILQSQ	36.25	0.000687698	-	Bt174
P0841	HILQSQSGCPWKPWC	25.34	0.0121352	☆10P	Bt174
P0842	HILQSQSGCPWKPWCG	26.66	0.0128386	☆10P	Bt174
P0843	HIYPGGV	41.27	0.000836023	-	Bt174
P0844	HIYPGGVS	38.07	0.00177789	-	Bt174
P0845	HIYPGGVSG	18.14	0.0475731	-	Bt174
P0846	HIYPGGVSGK	73.66	1.04618e-06	-	Bt174
P0847	HIYPGGVSGKL	36.7	0.00109036	-	Bt174
P0848	HIYPGGVSGKLM	30.46	0.0126379	-	Bt174
P0849	HIYPGGVSGKLMH	25.35	0.0374889	-	Bt174
[truncated: 477 more rows]
