# Supplementary material for: The first Conus genome assembly reveals a primary genetic central dogma of conopeptides in C. betulinus
Source: Cell Discov. 2021 Feb 23;7:11. doi: 10.1038/s41421-021-00244-7 (PMC7900195; doi:10.1038/s41421-021-00244-7)
Supplement: Supplementary file 11 — Table S16 [file 41421_2021_244_MOESM11_ESM.xlsx]

## Sheet: Sheet1
Table S16. Summary of the detected peptides and 142 recovered conopeptide proteins
Conotoxin	Region Length (aa)				Short Peptide hits			Signal-pro-mature-post			Pro-mature-post					Mature					Modifications and sites in conotoxin	Maximum number of modification combinations of conotoxins
	Signal_peptide	Pro-region	Mature-region	Post-region	Number of Hits	Peptide_ID	Start-End	Length	Cover_length	Coverage	Length	Cover_ length	Gaps	Coverage	Note	Length	Cover_ length	Gaps	Coverage	Note
Bt001	22	21	17	1	1	P0716	44-59	61	16	0.262295	39	16	23	0.410256		17	16	1	0.941176		☆50,☆57,△58	8
Bt002	16	19	18	3	3	P0667;P1097;P0717	11-53	56	43	0.767857	40	37	3	0.925		18	18	0	1	Intact	☆42	2
CONOT006(Bt003)	22	16	22	0	21	P1261;P0908;P0059;P0060;P0944;P0945;P1738;P1739;P1647;P1648;P0671;P0672;P0119;P0114;P0115;P0101;P0102;P2032;P1412;P0589;P0100	27-60	60	34	0.566667	38	34	4	0.894737		22	22	0	1	Intact	★32,☆50,☆51,☆57	16
Bt004	16	19	19	0	4	P0079;P0080;P1705;P0082	26-34; 37-45	54	18	0.333333	38	18	20	0.473684		19	9	10	0.473684			1
CONOT003(Bt005)	23	11	30	0	1	P1415	51-63	64	13	0.203125	41	13	28	0.317073		30	13	17	0.433333			1
Bt007	0	20	17	3	2	P0718;P1776	21-35	40	15	0.375	40	15	25	0.375		17	15	2	0.882353		☆47	2
Bt010	26	54	34	0	1	P0926	102-108	114	7	0.0614035	88	7	81	0.0795455		34	7	27	0.205882			1
Bt013	26	54	17	0	29	P1536;P1537;P1538;P1539;P1540;P1541;P1542;P1543;P1045;P1046;P0028;P0405;P0406;P0407;P0408;P0065;P1105;P1106;P1012;P1013;P1025;P1740;P1741;P1742;P1743;P1795;P0439;P0485;P0491	35-72	97	38	0.391753	71	38	33	0.535211		17	0	17	0		★43,☆44,◇45,☆46	16
Bt015	26	54	23	0	16	P1544;P1545;P1546;P1047;P0409;P0410;P0411;P1025;P1740;P1741;P1742;P1743;P1795;P0439;P0485;P0491	35-72	103	38	0.368932	77	38	39	0.493506		23	0	23	0		☆44,☆46,◆47	8
Bt018	16	58	76	0	184	P2033;P1380;P1395;P1382;P1383;P0045;P0649;P0650;P0651;P1409;P1344;P0773;P1438;P1439;P0772;P1246;P1400;P1401;P1402;P0046;P0798;P1437;P1145;P1146;P1147;P1148;P1394;P1359;P1408;P1568;P1569;P1570;P1571;P1572;P1573;P1574;P1575;P1576;P1577;P1578;P1579;P1580;P1581;P1582;P1583;P1441;P1442;P1443;P1444;P1445;P1446;P1447;P1448;P1449;P1450;P1451;P1452;P1453;P1454;P1455;P1456;P1675;P1676;P1677;P1001;P1002;P10…	17-73; 84-150	150	124	0.826667	134	124	10	0.925373		76	67	9	0.881579		☆54,☆63,△91,◇91,★94,☆96,◇100,△100,★111,◇112,☆118,☆134,◇139	4608
Bt020	22	35	12	0	9	P0073;P0559;P0560;P1900;P1901;P1421;P0373;P1773;P1947	33-45; 58-69	69	25	0.362319	47	25	22	0.531915		12	12	0	1	Intact	◇58	2
Bt021	24	13	71	0	14	P0873;P0874;P0875;P0876;P0877;P1347;P1396;P0414;P1717;P1718;P0830;P0542;P0493;P0252	38-54; 59-67; 86-108	108	49	0.453704	84	49	35	0.583333		71	49	22	0.690141		☆40,☆44	4
Bt022	23	7	82	0	14	P1746;P0484;P1262;P1080;P1081;P1727;P1619;P0289;P1087;P0603;P0838;P0839;P0837;P0394	24-44; 86-112	112	48	0.428571	89	48	41	0.539326		82	41	41	0.5			1
Bt023	9	13	77	2	1	P1292	69-77	101	9	0.0891089	92	9	83	0.0978261		77	9	68	0.116883			1
CONOT019(Bt025)	22	3	66	0	57	P1590;P1591;P1754;P1755;P1756;P1757;P1758;P1392;P0505;P0506;P0507;P1858;P1859;P0653;P1480;P0742;P0743;P0744;P0745;P0746;P0747;P1674;P0927;P0928;P1048;P0083;P0084;P1790;P1791;P1792;P0330;P0331;P1085;P1086;P0588;P0774;P1226;P1227;P1228;P0397;P0398;P0399;P0400;P0017;P0297;P0298;P0299;P1210;P1211;P1212;P2039;P1785;P1786;P1787;P0197;P0571;P1423	25-91	91	67	0.736264	69	67	2	0.971014		66	66	0	1	Intact	☆28,◆30,☆34,◆36,☆39,◇82	64
CONOT018(Bt026)	23	3	57	1	28	P0891;P0892;P0893;P0894;P1889;P1109;P1110;P1111;P1379;P1860;P1861;P0246;P0247;P0930;P0931;P0932;P0946;P0947;P0077;P0078;P1690;P1691;P1692;P1602;P2048;P2049;P1989;P1990	27-61	84	35	0.416667	61	35	26	0.57377		57	35	22	0.614035		◆32	2
Bt028	20	39	39	1	4	P1995;P1996;P0361;P0325	21-43; 89-98	99	33	0.333333	79	33	46	0.417722		39	10	29	0.25641		☆42,◆93	4
Bt030	20	39	39	1	2	P1425;P1384	27-43; 92-98	99	24	0.242424	79	24	55	0.303797		39	7	32	0.179487			1
Bt033	17	57	22	0	7	P1207;P1208;P1895;P0670;P0087;P0517;P0558	3-13; 22-37; 58-71	96	41	0.427083	79	30	49	0.379747		22	0	22	0		◆61,◇70	4
Bt036	25	56	36	0	2	P1430;P1174	50-61; 91-113	117	35	0.299145	92	35	57	0.380435		36	23	13	0.638889		☆52,★53,☆56,◆57,☆59	32
Bt039	24	56	19	0	7	P1207;P1208;P1895;P1366;P1367;P1679;P1173	10-20; 63-74	99	23	0.232323	75	12	63	0.16		19	0	19	0			1
Bt040	22	19	49	0	104	P0003;P0036;P0037;P0038;P0039;P0561;P0562;P0563;P0564;P0565;P0566;P0567;P0568;P0569;P1090;P0709;P1410;P1411;P1117;P1118;P1119;P1120;P1121;P1122;P1123;P1124;P1125;P1126;P1127;P1128;P1129;P1130;P1131;P1132;P1133;P1239;P0887;P0888;P0889;P0890;P0105;P0106;P0107;P1426;P1427;P1368;P1369;P1778;P1779;P2035;P2036;P2037;P1714;P1307;P1043;P1044;P1681;P2013;P2014;P2015;P2016;P2017;P1373;P1374;P1375;P1376;P13…	21-90	90	70	0.777778	68	68	0	1	Intact	49	49	0	1	Intact	★56	2
Bt041	22	19	49	0	89	P0003;P0036;P0037;P0038;P0039;P0561;P0562;P0563;P0564;P0565;P0566;P0567;P0568;P0569;P1090;P0709;P1410;P1411;P1117;P1118;P1119;P1120;P1121;P1134;P1135;P1136;P1137;P1138;P1139;P1140;P1240;P0108;P1428;P1370;P1780;P1781;P2040;P2041;P1307;P1043;P1044;P1681;P2013;P2014;P2015;P2016;P2017;P1373;P1374;P1375;P1376;P1377;P1844;P1845;P1846;P0004;P0005;P0006;P0007;P0041;P0042;P0043;P0044;P0609;P0610;P0611;P09…	21-90	90	70	0.777778	68	68	0	1	Intact	49	49	0	1	Intact	◇23,△23,◆24,☆30,◆32,◆35,◆36,☆80	192
Bt042	22	19	49	0	17	P0518;P0519;P0520;P0521;P0522;P0523;P1393;P1777;P1961;P1750;P0261;P0262;P1066;P0524;P0525;P1991;P0615	23-47; 51-66; 81-90	90	51	0.566667	68	51	17	0.75		49	32	17	0.653061		☆30,◆32,◆35,◆36	16
Bt043	22	27	30	0	28	P0934;P1849;P0758;P0759;P0760;P0761;P0762;P0763;P0764;P0765;P1175;P1953;P1954;P1955;P1956;P1957;P1958;P1959;P1960;P1821;P1822;P1823;P1824;P1825;P1178;P1866;P0818;P0595	23-79	79	57	0.721519	57	57	0	1	Intact	30	30	0	1	Intact	◆29,◆57,△60,◇75	16
Bt044	22	21	37	0	20	P1849;P0540;P1322;P1323;P1324;P1325;P1326;P0231;P0232;P0803;P0382;P0592;P0593;P0594;P0682;P0683;P0557;P1809;P0712;P0344	25-36; 40-80	80	53	0.6625	58	53	5	0.913793		37	37	0	1	Intact	▲48,△53,★54,△66	16
Bt045	22	11	47	0	7	P1849;P0789;P1322;P1323;P1324;P1325;P0344	25-36; 43-62; 74-80	80	39	0.4875	58	39	19	0.672414		47	30	17	0.638298			1
Bt046	0	11	35	0	4	P1221;P1222;P1223;P1530	12-31	46	20	0.434783	46	20	26	0.434783		35	20	15	0.571429			1
Bt047	19	18	34	0	16	P0710;P1532;P1533;P0911;P0912;P0614;P0472;P0989;P0391;P0392;P1911;P1912;P1910;P1783;P0052;P0922	34-47; 59-71	71	27	0.380282	52	27	25	0.519231		34	23	11	0.676471			1
Bt049	19	18	35	0	8	P1217;P1218;P1219;P0294;P1530;P1224;P0391;P1911	38-72	72	35	0.486111	53	35	18	0.660377		35	35	0	1	Intact	◇47	2
Bt050	19	18	36	0	36	P1217;P1218;P1219;P1220;P1168;P0196;P1531;P0881;P0882;P0883;P1694;P1266;P0133;P0234;P0827;P1049;P1050;P1051;P0131;P0132;P0219;P0220;P0221;P0668;P1985;P1986;P0472;P0989;P0391;P0392;P1911;P1912;P1910;P1783;P0052;P0922	38-73	73	36	0.493151	54	36	18	0.666667		36	36	0	1	Intact	◇47,★62,◆64	8
Bt051	26	0	31	13	4	P0616;P0062;P1153;P1154	17-24; 61-70	70	18	0.257143	44	10	34	0.227273		31	0	31	0		◆21	2
Bt053	25	0	41	3	32	P1599;P0617;P1419;P0021;P0022;P0341;P0342;P0343;P0580;P0112;P0113;P0098;P0099;P1980;P1981;P1982;P1983;P1984;P0456;P0457;P0458;P0459;P0460;P0461;P0652;P1529;P0801;P0802;P1617;P0228;P0062;P1153	3-14; 16-67	69	64	0.927536	42	44	0	0.954545		41	41	0	1	Intact	◆7,◆13,☆22,◇28,◇29,△29,☆52,☆56,★61	384
Bt055	22	0	56	2	9	P0723;P0724;P0725;P0726;P0737;P0738;P0739;P0740;P0741	22-41	80	20	0.25	58	19	39	0.327586		56	19	37	0.339286		☆25,☆29	4
Bt056	25	0	50	21	9	P0488;P1434;P0302;P1259;P1839;P0871;P0872;P1225;P0395	60-75	96	16	0.166667	71	16	55	0.225352		50	16	34	0.32			1
CONOT039(Bt057)	26	0	31	13	7	P0617;P0337;P1142;P0393;P1678;P1153;P1154	17-24; 27-58; 61-70	70	50	0.714286	44	42	2	0.954545		31	31	0	1	Intact	◆21,◆22,☆23,△44,☆53,☆57	64
Bt058	25	0	43	4	2	P1888;P0775	15-23; 54-63	72	19	0.263889	47	10	37	0.212766		43	10	33	0.232558		◆15,◆20,◆21	8
CONOT040(Bt060)	19	23	37	1	2	P0111;P0715	56-80	80	25	0.3125	61	25	36	0.409836		37	24	13	0.648649			1
Bt062	24	15	38	9	1	P1891	40-47	86	8	0.0930233	62	8	54	0.129032		38	8	30	0.210526		☆41	2
Bt063	28	11	37	9	2	P1381;P0749	41-48; 57-67	85	19	0.223529	57	19	38	0.333333		37	19	18	0.513514		◆45	2
Bt064	0	17	15	0	9	P1252;P0451;P0452;P0453;P0579;P0074;P1711;P1932;P1862	1-17; 25-32	32	25	0.78125	32	25	7	0.78125		15	8	7	0.533333		☆6,☆10,☆28	8
Bt065	0	23	15	0	24	P0454;P0455;P1158;P0684;P0685;P0686;P0687;P0688;P0689;P0174;P0374;P1782;P0023;P0024;P0025;P0026;P0346;P0347;P0348;P1549;P1550;P1551;P1552;P1249	16-38	38	23	0.605263	38	23	15	0.605263		15	15	0	1	Intact	☆20,☆33	4
Bt066	2	30	17	0	16	P0608;P1096;P1483;P0690;P0691;P0692;P0693;P0177;P1917;P1420;P1863;P0304;P1273;P0421;P0358;P1614	24-49	49	26	0.530612	47	26	21	0.553191		17	17	0	1	Intact	◆36,☆38,◆39	8
Bt067	0	27	18	0	14	P1534;P0982;P0983;P0984;P0985;P0986;P0987;P0988;P1257;P1751;P1752;P1753;P1864;P1865	27-45	45	19	0.422222	45	19	26	0.422222		18	18	0	1	Intact	◆34,☆37,☆38,☆39,◆40	32
Bt068	7	30	16	0	9	P1059;P0450;P1019;P1913;P1914;P1915;P1916;P1930;P1931	5-13; 24-53	53	39	0.735849	46	36	10	0.782609		16	16	0	1	Intact	△25,◆38,▲39,▲42,◇43,△43	48
Bt069	18	30	15	0	9	P1059;P1232;P1233;P1234;P1235;P1236;P0714;P0608;P1096	16-24; 38-49	63	21	0.333333	45	18	27	0.4		15	1	14	0.0666667		◆22	2
Bt071	24	30	17	1	10	P1059;P1969;P1970;P0035;P0612;P0613;P1321;P1507;P1508;P1509	22-71	72	50	0.694444	48	47	1	0.979167		17	17	0	1	Intact	△33,☆40,△65	8
CONOT046(Bt072)	20	33	17	0	10	P1059;P1869;P1697;P1698;P1699;P1512;P1513;P0173;P1673;P0910	22-30; 32-40; 44-70	70	45	0.642857	50	45	5	0.9		17	17	0	1	Intact	☆62,☆63,◆65	8
Bt073	15	30	16	0	4	P1596;P1597;P1598;P1884	35-43	61	9	0.147541	46	9	37	0.195652		16	0	16	0			1
Bt074	21	34	36	0	5	P1918;P0676;P0929;P1343;P1216	9-17; 43-54; 78-91	91	35	0.384615	70	26	44	0.371429		36	14	22	0.388889		◆9	2
CONOT052(Bt075)	20	33	14	0	21	P0647;P0648;P1497;P1987;P1988;P0490;P1498;P0067;P0068;P0069;P0070;P1244;P1360;P1361;P1362;P1363;P0338;P1516;P0195;P0233;P0808	21-67	67	47	0.701493	47	47	0	1	Intact	14	14	0	1	Intact	☆46,△57	4
Bt076	20	32	15	0	17	P1253;P1736;P1737;P1646;P0123;P0124;P0125;P0126;P0127;P0128;P0129;P0130;P0192;P0193;P1390;P0833;P0834	36-67	67	32	0.477612	47	32	15	0.680851		15	15	0	1	Intact	◆62,☆63,☆67	8
CONOT055(Bt077)	20	32	15	0	18	P1896;P1897;P1898;P0032;P1553;P1252;P0451;P0452;P0453;P0579;P0074;P1711;P1932;P0168;P0372;P1716;P0420;P1595	21-67	67	47	0.701493	47	47	0	1	Intact	15	15	0	1	Intact	☆41,☆45,☆63	8
Bt079	20	32	15	0	12	P0646;P0032;P1553;P1252;P0451;P0452;P0453;P0579;P0074;P1711;P1932;P0167	21-67	67	47	0.701493	47	47	0	1	Intact	15	15	0	1	Intact	☆41,◇42,☆45,☆63	16
Bt080	14	28	14	1	28	P1250;P1251;P0447;P0448;P0943;P1022;P0138;P0139;P0140;P0141;P0142;P0143;P0254;P0255;P1020;P1021;P1484;P1485;P1633;P1634;P1635;P0383;P0384;P0385;P0386;P1788;P1789;P1245	25-57	57	33	0.578947	43	33	10	0.767442		14	14	0	1	Intact	☆35,★41,★45,☆53	16
Bt081	20	28	16	0	10	P1736;P1737;P1646;P0144;P0145;P0146;P0147;P1826;P1827;P0703	36-64	64	29	0.453125	44	29	15	0.659091		16	16	0	1	Intact		1
Bt082	20	32	19	0	87	P1060;P1061;P1062;P0440;P0489;P1592;P1759;P1760;P1761;P1762;P1763;P1764;P1765;P1766;P1767;P1768;P1769;P1770;P1771;P1772;P1934;P1935;P1936;P1937;P1938;P1939;P1940;P1941;P1942;P1943;P1944;P1945;P1946;P0965;P0966;P0967;P0968;P0969;P0970;P0971;P0972;P0973;P0974;P0975;P0976;P2000;P2001;P2002;P2003;P2004;P2005;P2006;P2007;P2008;P2009;P2010;P0895;P0896;P0897;P0898;P0899;P0900;P0901;P1903;P1904;P1905;P19…	22-50; 52-71	71	49	0.690141	51	49	2	0.960784		19	19	0	1	Intact	◆58,☆60,▲68,◆71	16
Bt083	20	29	33	1	41	P1723;P1724;P1725;P1726;P1618;P2044;P1500;P1501;P1502;P1503;P1504;P1505;P1506;P0091;P0092;P0093;P0094;P0095;P0096;P0097;P1973;P1974;P1975;P1976;P1977;P0239;P0240;P0241;P0242;P0243;P0835;P0836;P0708;P0477;P1272;P0309;P0310;P0311;P1346;P1378;P1850	51-83	83	33	0.39759	63	33	30	0.52381		33	32	1	0.969697		☆59,◆63,☆64	8
Bt085	20	25	17	0	6	P1059;P2043;P1511;P0164;P1673;P0910	22-62	62	41	0.66129	42	41	1	0.97619		17	17	0	1	Intact	△33,△42,☆55,◆57	16
Bt086	19	31	14	0	19	P1892;P1893;P1894;P0053;P0054;P0055;P0056;P0057;P0058;P0939;P1711;P1712;P1932;P0014;P0194;P1484;P1633;P0383;P0384	20-39; 41-64	64	44	0.6875	45	44	1	0.977778		14	14	0	1	Intact	☆45,☆49,◆50,△55	16
Bt087	24	30	17	1	14	P1059;P2042;P0608;P1096;P0064;P1514;P1515;P0176;P0235;P0236;P0237;P0238;P0431;P0413	22-72	72	51	0.708333	48	48	0	1	Intact	17	17	0	1	Intact	△33	2
Bt088	0	15	32	0	5	P1059;P0023;P0345;P1548;P1248	2-10; 37-47	47	20	0.425532	47	20	27	0.425532		32	11	21	0.34375			1
Bt090	0	28	18	0	17	P0088;P0089;P0090;P1890;P1422;P0169;P0170;P0171;P0172;P1719;P1554;P1263;P1264;P1265;P0109;P0110;P0321	18-46	46	29	0.630435	46	29	17	0.630435		18	18	0	1	Intact	☆39,☆42,☆45	8
Bt091	8	34	16	0	2	P1102;P1510	26-31; 43-58	58	22	0.37931	50	22	28	0.44		16	16	0	1	Intact	★30	2
Bt092	19	33	51	1	1	P1042	39-47	104	9	0.0865385	85	9	76	0.105882		51	0	51	0			1
Bt094	18	19	45	0	2	P1107;P1745	10-18; 73-82	82	19	0.231707	64	10	54	0.15625		45	10	35	0.222222			1
Bt095	26	29	36	1	16	P0494;P1627;P1628;P1629;P1630;P0324;P1971;P0224;P0225;P1605;P1606;P0061;P0964;P1720;P1424;P1680	21-40; 56-92	92	57	0.619565	66	51	15	0.772727		36	36	0	1	Intact	☆59	2
Bt096	19	34	34	0	3	P0543;P0468;P1499	20-39	87	20	0.229885	68	20	48	0.294118		34	0	34	0		☆32	2
Bt097	10	29	29	0	8	P0494;P1631;P1632;P1972;P0229;P0230;P0061;P0964	5-24; 40-56; 61-68	68	45	0.661765	58	39	19	0.672414		29	25	4	0.862069		☆42,★45	4
Bt098	23	15	80	0	43	P0116;P0117;P0118;P1887;P1774;P1775;P2011;P2012;P1056;P1026;P1027;P1028;P1620;P1621;P1622;P1623;P1624;P0295;P0296;P1867;P1868;P0415;P0416;P0417;P0418;P0419;P1461;P0940;P0941;P0942;P1527;P0792;P0793;P0794;P0795;P0796;P1440;P1406;P1407;P1098;P1099;P1100;P1101	40-53; 87-118	118	60	0.508475	95	60	35	0.631579		80	47	33	0.5875			1
Bt099	24	0	58	8	2	P1807;P0981	23-42; 55-68	90	34	0.377778	66	32	34	0.484848		58	32	26	0.551724			1
Bt100	21	4	62	2	18	P0917;P0918;P0919;P0306;P0307;P0308;P0555;P1320;P1094;P1966;P1967;P1968;P1798;P1799;P1800;P0654;P0655;P1345	22-76	89	55	0.617978	68	55	13	0.808824		62	51	11	0.822581		△28,☆29	4
Bt102	0	8	43	0	6	P0534;P0535;P0536;P0537;P0538;P0539	5-27	51	23	0.45098	51	23	28	0.45098		43	19	24	0.44186			1
Bt103	23	20	35	0	3	P1155;P1054;P0251	36-43; 62-78	78	25	0.320513	55	25	30	0.454545		35	17	18	0.485714			1
Bt105	20	17	62	0	7	P0256;P0257;P0258;P0259;P0260;P1058;P1808	78-90	99	13	0.131313	79	13	66	0.164557		62	13	49	0.209677			1
Bt106	21	28	25	2	15	P1728;P1729;P1730;P1731;P1732;P1733;P1734;P1625;P1626;P0312;P0313;P1413;P1414;P1391;P1547	50-71	76	22	0.289474	55	22	33	0.4		25	22	3	0.88		☆54,☆55,☆58,☆59,★60	32
Bt109	22	18	22	0	2	P1814;P0819	41-56	62	16	0.258065	40	16	24	0.4		22	16	6	0.727273			1
CONOT064(Bt110)	24	25	34	0	9	P1843;P0156;P0356;P1589;P1663;P1664;P1665;P0732;P0831	57-83	83	27	0.325301	59	27	32	0.457627		34	27	7	0.794118			1
Bt111	22	0	56	0	32	P0497;P0498;P0499;P0500;P0501;P0502;P0503;P1933;P1521;P0340;P1522;P0429;P0339;P0333;P0334;P0335;P0336;P1472;P1473;P1385;P1836;P1837;P1838;P1364;P1365;P1517;P1518;P1519;P1520;P0315;P0316;P0317	23-78	78	56	0.717949	56	56	0	1	Intact	56	56	0	1	Intact	☆33,▲35,◆36,◆37,☆48,☆60	64
Bt112	23	22	38	1	1	P0207	77-82	84	6	0.0714286	61	6	55	0.0983607		38	6	32	0.157895			1
Bt113	21	23	42	0	5	P0476;P1290;P1994;P0677;P0362	33-46; 71-78	86	22	0.255814	65	22	43	0.338462		42	10	32	0.238095			1
Bt114	21	23	42	0	3	P1481;P1482;P1435	22-46	86	25	0.290698	65	25	40	0.384615		42	2	40	0.047619		◇24	2
Bt115	20	10	37	0	7	P1713;P0884;P1309;P1310;P1311;P1312;P0702	33-49; 51-67	67	34	0.507463	47	34	13	0.723404		37	34	3	0.918919		☆54	2
Bt118	23	42	53	0	1	P1275	102-110	118	9	0.0762712	95	9	86	0.0947368		53	9	44	0.169811		★105,△109,△110	8
Bt119	24	33	28	1	1	P0508	31-48	86	18	0.209302	62	18	44	0.290323		28	0	28	0			1
Bt125	27	16	32	0	12	P0679;P0680;P0681;P0657;P0658;P0659;P1637;P0960;P0961;P0962;P0963;P0359	33-68	75	36	0.48	48	36	12	0.75		32	25	7	0.78125		☆51,☆54,△56,☆58	16
Bt126	20	39	39	1	5	P1425;P0707;P0360;P0314;P1384	27-43; 88-98	99	28	0.282828	79	28	51	0.35443		39	11	28	0.282051		☆92	2
Bt127	5	14	49	2	13	P1688;P0544;P0545;P0546;P0547;P0103;P0104;P0496;P1747;P1608;P0081;P0428;P0390	17-68	70	52	0.742857	65	52	13	0.8		49	49	0	1	Intact	◇20	2
Bt132	0	19	33	1	3	P0291;P0292;P0161	20-32; 36-43	53	21	0.396226	53	21	32	0.396226		33	21	12	0.636364			1
Bt133	8	25	33	0	7	P1744;P0305;P0902;P0828;P0829;P0332;P1015	23-30; 34-66	66	41	0.621212	58	41	17	0.706897		33	33	0	1	Intact	☆37,△63,☆64,◆65	16
Bt134	22	29	26	0	7	P0443;P0444;P0467;P0754;P1078;P0554;P0832	23-49	77	27	0.350649	55	27	28	0.490909		26	0	26	0			1
Bt136	22	29	40	1	1	P0570	23-42	92	20	0.217391	70	20	50	0.285714		40	0	40	0			1
Bt137	22	29	30	0	4	P0441;P0442;P0553;P0163	23-36; 59-69; 71-81	81	36	0.444444	59	36	23	0.610169		30	22	8	0.733333		△59,◆62,◆66	8
Bt138	22	32	26	0	20	P0443;P0467;P0754;P1078;P0554;P0349;P0350;P0351;P0352;P0353;P0354;P0355;P1567;P1585;P1586;P1587;P0157;P1055;P0290;P1089	23-35; 55-80	80	39	0.4875	58	39	19	0.672414		26	26	0	1	Intact	△60,◇60	3
Bt139	22	29	33	0	28	P0495;P1436;P1247;P0376;P0377;P0378;P0379;P0380;P0381;P1600;P1601;P1962;P1963;P1842;P1695;P1696;P1267;P0165;P0166;P0370;P1700;P1701;P1702;P1703;P1308;P1053;P0244;P0245	24-36; 40-49; 52-84	84	56	0.666667	62	56	6	0.903226		33	33	0	1	Intact	◇30,☆55,☆79,◆80	16
Bt140	22	29	30	1	4	P1471;P1274;P1005;P0181	41-49; 52-58	82	16	0.195122	60	16	44	0.266667		30	7	23	0.233333		☆55	2
Bt142	22	29	34	0	1	P0293	52-62	85	11	0.129412	63	11	52	0.174603		34	11	23	0.323529			1
Bt143	22	29	33	1	12	P0285;P0286;P0287;P0288;P1084;P0673;P0249;P0977;P1291;P0713;P0607;P0909	52-85	85	34	0.4	63	34	29	0.539683		33	33	0	1	Intact	△54,◇54,◆60,☆61,◆64,☆67	48
Bt146	0	21	30	0	42	P0423;P0424;P0425;P0426;P0427;P1655;P1656;P1657;P1658;P1659;P1660;P1661;P1662;P0719;P0720;P0721;P0722;P0706;P0357;P1593;P1594;P1815;P1816;P1817;P1818;P1819;P1820;P1159;P1160;P1609;P1610;P1611;P0153;P0320;P1399;P0766;P1176;P1793;P0366;P1672;P0797;P1429	22-51	51	51	1	51	51	0	1	Intact	30	30	0	1	Intact		1
Bt147	0	19	34	0	4	P0151;P0152;P0318;P0211	36-53	53	18	0.339623	53	18	35	0.339623		34	18	16	0.529412		☆38	2
Bt148	0	13	33	1	66	P0269;P0270;P0271;P0272;P0273;P0274;P0275;P0276;P0277;P0278;P0279;P0280;P0281;P0282;P0283;P0284;P1082;P1083;P0556;P0198;P0199;P0200;P0201;P0202;P0203;P0204;P0205;P0206;P0572;P0573;P0574;P0575;P0576;P0577;P0578;P0050;P0051;P0824;P0825;P0826;P1998;P1999;P0733;P0734;P0735;P0736;P0885;P0886;P1722;P1612;P1613;P0160;P0364;P1649;P1650;P0674;P0016;P0263;P0264;P1067;P1068;P0527;P1997;P0727;P0755;P1095	14-47	47	47	1	47	47	0	1	Intact	33	33	0	1	Intact	△16,◇16	3
CONOT071(Bt150)	22	29	33	0	15	P0445;P1247;P0375;P1254;P1255;P1256;P1652;P1653;P1654;P0367;P0870;P1057;P0301;P1535;P1011	23-36; 40-49; 52-84	84	57	0.678571	62	57	5	0.919355		33	33	0	1	Intact	☆55,☆79	4
Bt152	5	13	44	0	61	P1348;P1349;P1357;P1358;P0011;P1069;P0756;P0757;P1161;P1162;P1163;P1164;P1165;P1166;P1167;P1671;P0767;P0768;P0769;P0770;P0771;P1179;P1180;P1181;P1182;P1183;P1184;P1185;P1186;P1187;P1188;P1189;P1190;P1871;P1872;P1873;P1874;P1875;P0780;P0781;P0782;P0783;P0784;P0785;P1313;P1314;P1315;P1063;P1064;P1065;P0473;P1006;P1213;P0001;P0002;P0030;P0031;P0469;P0470;P0471;P1784	6-62	62	57	0.919355	57	57	0	1	Intact	44	44	0	1	Intact	◆37,★56,◇61,△61	12
Bt153	22	29	34	0	20	P0265;P0266;P0267;P0268;P1077;P0212;P0213;P0214;P0215;P0661;P0662;P0663;P0664;P0729;P0730;P0731;P0161;P0162;P0365;P0711	52-85	85	34	0.4	63	34	29	0.539683		34	34	0	1	Intact	△54	2
Bt154	22	22	34	0	14	P0805;P0806;P0151;P0152;P0318;P0319;P0208;P0209;P0210;P0948;P0949;P1525;P0602;P0804	45-78	78	34	0.435897	56	34	22	0.607143		34	34	0	1	Intact		1
Bt155	0	22	31	0	1	P1885	40-48	53	9	0.169811	53	9	44	0.169811		31	9	22	0.290323		◆40	2
Bt157	22	24	12	0	7	P1479;P1921;P1926;P1927;P1928;P1929;P0155	23-34; 47-58	58	24	0.413793	36	24	12	0.666667		12	12	0	1	Intact	☆24,★27,▲47,☆50,☆53,☆58	64
Bt158	22	13	37	0	6	P1748;P0223;P0669;P2038;P1721;P0807	36-42; 54-72	72	26	0.361111	50	26	24	0.52		37	26	11	0.702703			1
Bt160	22	25	31	0	1	P1079	29-34	78	6	0.0769231	56	6	50	0.107143		31	0	31	0			1
Bt161	16	29	32	0	38	P0182;P0183;P0184;P0185;P0186;P0187;P0188;P0189;P0190;P0191;P0487;P1416;P1417;P1418;P1881;P1882;P1883;P0878;P0879;P1431;P1432;P1433;P0120;P0121;P0122;P0178;P0179;P0180;P0401;P0402;P0403;P0018;P0019;P0300;P1241;P0938;P1669;P0753	46-77	77	32	0.415584	61	32	29	0.52459		32	32	0	1	Intact	☆48,☆49,★56,◆57,☆71,☆72	64
Bt164	8	31	33	0	2	P0465;P0253	12-23; 40-54	72	27	0.375	64	27	37	0.421875		33	15	18	0.454545			1
Bt165	21	20	27	0	3	P1584;P1495;P1979	31-40; 54-63	68	20	0.294118	47	20	27	0.425532		27	10	17	0.37037			1
Bt167	0	8	38	0	7	P0250;P0216;P0217;P0218;P0666;P1840;P1841	29-46	46	18	0.391304	46	18	28	0.391304		38	18	20	0.473684		☆35	2
Bt170	0	20	12	0	6	P1921;P1922;P1923;P1924;P1925;P0154	21-32	32	12	0.375	32	12	20	0.375		12	12	0	1	Intact	☆24,☆27,☆32	8
Bt171	22	24	37	0	4	P0066;P1670;P0071;P0371	13-22; 62-67; 72-83	83	28	0.337349	61	18	43	0.295082		37	18	19	0.486486		☆77,☆78	4
Bt172	19	20	38	0	8	P1103;P1104;P0936;P1486;P1487;P1636;P0463;P0464	20-37	77	18	0.233766	58	18	40	0.310345		38	0	38	0		◇26,★27	4
Bt174	23	13	27	1	47	P0462;P0843;P0844;P0845;P0846;P0847;P0848;P0849;P0850;P0851;P0852;P0853;P0854;P0855;P0978;P0979;P2018;P2019;P2020;P2021;P2022;P2023;P1397;P1398;P0820;P0821;P0822;P0823;P1010;P1114;P1115;P1116;P1237;P1238;P0840;P0841;P0842;P0933;P1715;P1489;P1490;P1491;P1651;P0704;P0705;P0326;P0327	24-64	64	41	0.640625	41	41	0	1	Intact	27	27	0	1	Intact	☆40,☆58,★60,☆61	16
CONOT103(Bt176)	23	13	27	1	43	P0462;P0856;P0857;P0858;P0859;P0860;P0861;P0862;P0863;P0864;P0865;P0866;P0867;P0868;P0869;P0980;P2024;P2025;P2026;P2027;P2028;P2029;P2030;P2031;P0920;P0921;P1666;P1667;P1668;P0750;P0751;P0752;P1141;P0933;P1715;P1489;P1490;P1491;P1651;P0704;P0705;P0326;P0327	24-64	64	41	0.640625	41	41	0	1	Intact	27	27	0	1	Intact	☆58,☆61	4
CONOT106(Bt177)	23	26	37	0	6	P1488;P1886;P0250;P0216;P0217;P1840	22-30; 33-42; 70-83	86	33	0.383721	63	31	32	0.492063		37	14	23	0.378378		◇26,☆28,◆33,★34,★39	32
Bt178	12	23	33	0	1	P1007	22-28	68	7	0.102941	56	7	49	0.125		33	0	33	0			1
Bt180	3	19	38	0	2	P1462;P1463	13-22	60	10	0.166667	57	10	47	0.175439		38	0	38	0			1
Bt190	27	16	32	0	8	P0040;P0678;P0657;P0658;P0659;P1637;P1112;P1113	18-28; 33-66	75	45	0.6	48	35	13	0.729167		32	23	9	0.71875		☆49,☆58,☆65	8
Bt191	13	35	27	0	5	P1338;P1964;P1948;P1014;P0226	31-46; 50-62	75	29	0.386667	62	29	33	0.467742		27	13	14	0.481481		◇58,☆62	4
Bt192	27	35	28	0	38	P0509;P1330;P1331;P1332;P1333;P1334;P1209;P1949;P1016;P1017;P1018;P1469;P1470;P1258;P1812;P1828;P1829;P1830;P1268;P1269;P0222;P0449;P0387;P1870;P0675;P0020;P0328;P0329;P1457;P1458;P1459;P1460;P0913;P0914;P0915;P0916;P0389;P1899	33-90	90	58	0.644444	63	58	5	0.920635		28	28	0	1	Intact	★61,△67,◇67,★71,△73,◇73,◆76,☆84	144
Bt193	16	35	27	0	45	P0512;P0513;P0514;P0515;P0516;P1464;P1465;P1466;P1467;P1468;P1177;P0486;P0432;P0433;P0434;P0435;P0436;P0437;P0438;P0478;P0479;P0480;P0481;P0482;P1156;P1157;P1948;P1014;P1023;P1526;P0694;P0695;P0696;P0697;P0698;P0699;P0700;P0701;P0227;P0728;P0809;P1735;P1371;P1794;P0396	22-78	78	62	0.794872	62	62	0	1	Intact	27	27	0	1	Intact	★40,☆41,◆56,△62,◇62,☆64	48
Bt194	24	38	24	1	10	P0512;P1950;P1951;P1952;P1801;P1802;P1803;P1804;P1805;P1806	33-43; 63-86	87	35	0.402299	63	35	28	0.555556		24	24	0	1	Intact		1
Bt195	27	35	28	0	38	P0512;P0513;P0514;P0515;P0516;P1464;P1465;P1466;P1467;P1468;P1177;P0486;P0432;P0433;P0434;P0435;P0436;P0437;P0438;P0478;P0479;P0480;P0481;P0482;P1156;P1157;P1948;P1014;P1528;P0799;P0800;P1615;P1616;P1749;P1978;P0303;P0015;P0660	33-60; 62-90	90	57	0.633333	63	57	6	0.904762		28	28	0	1	Intact	☆76,◇78,△78	8
Bt197	27	35	28	0	40	P0510;P0511;P1335;P1336;P1337;P1492;P1493;P1494;P1496;P1949;P1016;P1017;P1018;P1469;P1258;P1024;P1831;P1832;P1833;P1834;P1835;P1270;P1271;P0449;P0387;P1870;P0675;P0020;P0328;P0329;P1457;P1458;P1459;P1460;P0913;P0914;P0915;P0916;P0389;P1899	33-90	90	58	0.644444	63	58	5	0.920635		28	28	0	1	Intact	△67,★71,△73,◇73,◆76,☆84	48
Bt200	27	16	32	0	18	P0679;P0680;P0681;P0657;P0658;P0659;P1637;P0950;P0951;P0952;P0953;P0954;P0955;P0956;P0957;P0958;P0959;P0422	33-68	75	36	0.48	48	36	12	0.75		32	25	7	0.78125		☆54,△56,◇56,☆58	12
Bt201	20	26	41	1	1	P0027	47-59	88	13	0.147727	68	13	55	0.191176		41	13	28	0.317073			1
Bt202	0	24	14	0	2	P0149;P0150	25-36	38	12	0.315789	38	12	26	0.315789		14	12	2	0.857143			1
Bt203	19	13	44	0	48	P1348;P1349;P1350;P1351;P1352;P1353;P1354;P1355;P1356;P0935;P1074;P1075;P1076;P1171;P1172;P1191;P1192;P1193;P1194;P1195;P1196;P1202;P1203;P1204;P1205;P1876;P1879;P1880;P0788;P1319;P0778;P1297;P1298;P1299;P1300;P1301;P0923;P0925;P0791;P1342;P1215;P0010;P0049;P0815;P0816;P0817;P1857;P0368	20-76	76	57	0.75	57	57	0	1	Intact	44	44	0	1	Intact	◆64,★70,△75,◇75,☆76	24
Bt204	22	27	14	1	7	P1386;P1387;P1388;P1389;P0322;P0323;P0504	51-64	64	14	0.21875	42	14	28	0.333333		14	13	1	0.928571			1
Bt205	19	22	21	1	4	P1149;P1150;P1009;P0990	20-31; 36-41	63	18	0.285714	44	18	26	0.409091		21	0	21	0			1
Bt206	20	0	56	0	4	P0369;P1686;P1687;P1108	59-76	76	18	0.236842	56	18	38	0.321429		56	18	38	0.321429			1
CONOT129(Bt207)	19	30	11	0	20	P0033;P1902;P1588;P1640;P1641;P1642;P1643;P1644;P1645;P0528;P0529;P0530;P0531;P0134;P0135;P0136;P0137;P0248;P0937;P1555	20-39; 49-60	60	32	0.533333	41	32	9	0.780488		11	11	0	1	Intact	△51,◇51	3
Bt208	21	19	19	0	21	P1851;P1852;P1853;P0075;P1474;P1475;P1476;P1477;P1478;P1811;P2045;P2046;P2047;P1919;P1920;P0063;P1029;P1682;P1683;P1052;P0148	20-40; 45-59	59	36	0.610169	38	34	4	0.894737		19	15	4	0.789474		◆20,☆23,★24,★26,◆29,▲57	64
Bt210	19	30	14	1	10	P1286;P1287;P1008;P1847;P1848;P0029;P0430;P0412;P0175;P0388	42-63	64	22	0.34375	45	22	23	0.488889		14	14	0	1	Intact	◆56,★58,◆59	8
Bt212	19	27	17	0	4	P1151;P1152;P1556;P0446	20-31; 41-63	63	35	0.555556	44	35	9	0.795455		17	17	0	1	Intact	△48,◇48,▲50,☆57,◆61	24
Bt213	19	13	44	0	70	P1348;P1349;P1350;P1351;P1352;P1353;P1354;P1355;P1356;P0935;P0012;P0013;P1070;P1071;P1072;P1073;P0541;P1169;P1170;P1689;P1191;P1192;P1193;P1194;P1195;P1196;P1197;P1198;P1199;P1200;P1201;P1876;P1877;P1878;P0786;P0787;P1316;P1317;P1318;P1091;P1092;P1093;P0776;P0777;P1293;P1294;P1295;P1296;P0923;P0924;P0790;P1340;P1341;P1214;P0008;P0009;P0047;P0048;P0810;P0811;P0812;P0813;P0814;P1854;P1855;P1856;P01…	20-76	76	57	0.75	57	57	0	1	Intact	44	44	0	1	Intact	◆51,◆64,★70,△75,◇75	24
CONOT128(Bt214)	19	22	22	0	3	P1151;P1152;P1339	20-31; 42-58	63	29	0.460317	44	29	15	0.659091		22	17	5	0.772727		△48	2
Bt215	22	27	12	0	7	P0076;P1563;P1564;P1565;P1566;P1810;P1813	22-47	61	26	0.42623	39	25	14	0.641026		12	0	12	0			1
Total																						6653
Note: Symbols ☆, ★, △, ▲, ◇ and ◆ illustrates amino acid Hydroxy (P), Hydroxy (K), Gamma-carboxy-glutamic (E), Bromotryptophan (W), Pyroglutamic (E) and Hydroxy (V) modifications identified by MS, respectively; Number after symbol refers to the site of the specific modification in the conotoxin protein.
